# Supplementary material for: Pick-up single-cell proteomic analysis for quantifying up to 3000 proteins in a Mammalian cell
Source: Nat Commun. 2024 Feb 10;15:1279. doi: 10.1038/s41467-024-45659-4 (PMC10858870; doi:10.1038/s41467-024-45659-4)
Supplement: Supplementary file 5 — Supplementary Data 3 [file 41467_2024_45659_MOESM5_ESM.xlsx]

## Sheet: Protein
Quantified Proteins from single HeLa cells in the scratch assay.
Protein.Group	Protein.Ids	Protein.Names	Genes	First.Protein.Description	HeLa_fix_WY_20230208_DIA_E4_1_8776.d	HeLa_fix_WY_20230209_DIA_F5_1_8785.d	HeLa_fix_WY_20230209_DIA_F6_1_8786.d	HeLa_fix_WY_20230218_DIA_D1_1_8848.d	HeLa_fix_WY_20230218_DIA_D4_1_8851.d	HeLa_fix_WY_20230218_DIA_D7_1_8854.d	HeLa_fix_WY_20230218_DIA_E2_1_8857.d	HeLa_fix_WY_20230218_DIA_E6_1_8861.d	HeLa_fix_WY_20230218_DIA_E7_1_8862.d	HeLa_fix_WY_20230225_DIA_A3_1_8967.d	HeLa_fix_WY_20230225_DIA_A4_1_8968.d	HeLa_fix_WY_20230225_DIA_A5_1_8969.d	HeLa_fix_WY_20230225_DIA_D3_1_8951.d	HeLa_fix_WY_20230225_DIA_D4_1_8952.d	HeLa_fix_WY_20230225_DIA_D5_1_8953.d	HeLa_fix_WY_20230225_DIA_D6_1_8954.d	HeLa_fix_WY_20230225_DIA_D7_1_8955.d	HeLa_fix_WY_20230225_DIA_D8_1_8956.d	HeLa_fix_WY_20230225_DIA_E1_1_8957.d	HeLa_fix_WY_20230225_DIA_E2_1_8958.d	HeLa_fix_WY_20230225_DIA_E3_1_8959.d	HeLa_fix_WY_20230225_DIA_E4_1_8960.d	HeLa_fix_WY_20230225_DIA_E5_1_8961.d	HeLa_fix_WY_20230225_DIA_E6_1_8962.d	HeLa_fix_WY_20230225_DIA_E8_1_8964.d	HeLa_fix_WY_20230225_DIA_F1_1_8965.d	HeLa_fix_WY_20230225_DIA_F2_1_8966.d	HeLa_fix_WY_20230305_DIA_A3_1_9091.d	HeLa_fix_WY_20230305_DIA_A4_1_9092.d	HeLa_fix_WY_20230305_DIA_A5_1_9093.d	HeLa_fix_WY_20230305_DIA_A7_1_9159.d	HeLa_fix_WY_20230305_DIA_B1_1_9097.d	HeLa_fix_WY_20230305_DIA_B4_1_9119.d	HeLa_fix_WY_20230305_DIA_B6_1_9121.d	HeLa_fix_WY_20230305_DIA_B7_1_9122.d	HeLa_fix_WY_20230311_DIA_C3_1_9171.d	HeLa_fix_WY_20230311_DIA_C4_1_9172.d	HeLa_fix_WY_20230311_DIA_C5_1_9173.d	HeLa_fix_WY_20230311_DIA_C6_1_9174.d	HeLa_fix_WY_20230311_DIA_C7_1_9175.d	HeLa_fix_WY_20230311_DIA_D1_1_9177.d	HeLa_fix_WY_20230311_DIA_D2_1_9178.d	HeLa_fix_WY_20230311_DIA_D3_1_9179.d	HeLa_migrate_WY_20230208_DIA_A8_1_8761.d	HeLa_migrate_WY_20230208_DIA_B2_1_8752.d
A0A075B6P5;A0A075B6S2;A0A075B6S6;A0A087WW87;A0A0A0MRZ7;A2NJV5;P01614;P01615;P06310	A0A075B6S6;A0A087WW87;A0A075B6P5;A0A0A0MRZ7;A0A075B6S2;P01615;P01614;P06310;A2NJV5	KV228_HUMAN;KV229_HUMAN;KV230_HUMAN;KV240_HUMAN;KVD26_HUMAN;KVD28_HUMAN;KVD29_HUMAN;KVD30_HUMAN;KVD40_HUMAN	IGKV2-28;IGKV2-29;IGKV2-30;IGKV2-40;IGKV2D-26;IGKV2D-28;IGKV2D-29;IGKV2D-30;IGKV2D-40	Immunoglobulin kappa variable 2-28													2483.72								49.8306
A0A0B4J2D5;P0DPI2	P0DPI2;A0A0B4J2D5	GAL3A_HUMAN;GAL3B_HUMAN	GATD3A;GATD3B	Glutamine amidotransferase-like class 1 domain-containing protein 3B, mitochondrial	1166.98	1127.72		947.727	1426.01			2186.61		1339.37	1747.51	2336.14	1153.19	1258.21	867.252	1026.33	1488.74	1020.5	1310.36	1431.04		1762.88		1050.07	1148.18	1092.05	1346.85	820.291	1879.75	714.9	1084.05	1519.91	961.558	487.357	910.786	724.002	1175.14	702.731	949.903	558.656	479.494	913.268	734.825	509.694
A0A0J9YX06	A0A0J9YX06	TJB12_HUMAN	TRBJ1-2	T cell receptor beta joining 1-2	1932										726.217									438.719	2438.36			1450.26		1106.59											676.32							866.339
A0A0U1RR11;A0A0U1RRI6;P0DPI3	A0A0U1RRI6;A0A0U1RR11;P0DPI3	CENL1_HUMAN;CENL2_HUMAN;CENL3_HUMAN	CENPVL1;CENPVL2;CENPVL3	Centromere protein V-like protein 1				603.749	1173.28		457.331			872.627	929.336	2294.75	993.509	1197.26	854.634	979.24	1059.39	1590.58	323.044	1503.89		1352.59		1080.36	2207.41	1651.79	962.755	408.749								1199.04		947.193	559.953			1290.39
A0A1B0GUS4;P68036	A0A1B0GUS4;P68036	UB2L3_HUMAN;UB2L5_HUMAN	UBE2L3;UBE2L5	Ubiquitin-conjugating enzyme E2 L5	1309.59		1053.83				1482.79	1453.48		723.226	682.464	1554.17	1265.21				156.57			243.767		2188.78	774.247	1441.89	981.67		262.227	501.925	879.861	1612.11	983.616	1452.33	1942.75	434.048	1717.44			179.478		432.752	925.177				536.709
A0AVT1	A0AVT1	UBA6_HUMAN	UBA6	Ubiquitin-like modifier-activating enzyme 6	1818.75	1143.47	957.495	822.743		1321.53	1512.19	832.741	570.998	1269.24	1304.64	1243.29	2236.15	923.491	933.623	1449.69	1448.82	849.886	688.024	619.607	1503.43	1728.84	575.683	1424.31	1452.82	1233.86	1061.28	955.028	1275.31	1093.86	1394.91	912.883	721.311	503.69	1377.51	1156.16	1005.73	1271.26	1306.35	1104.11	949.62	958.965		1164.71	712.309
A0FGR8	A0FGR8	ESYT2_HUMAN	ESYT2	Extended synaptotagmin-2	430.869	2062.55	2101.5	1841.56	1898.6	2126.54	879.018	1945.33	1098.28	1838.16	1141.53	1885.54	1954.12	1553.64	2136.96	898.629	1464.97	1646.74	1688.02	1558.85	1327.17	2201.6	2464.18	1562.56	1464.28	1758.23	1442.23	1039.83	1100.86	1206.54	1259.02	2862.01	2495.22	1180.63	683.666	1317.26	1093.61	1162.09	967.134	1568.94	1389.13	1211.8	1149.28	1131.82
A0MZ66	A0MZ66	SHOT1_HUMAN	SHTN1	Shootin-1	404.869		693.137						1261.37	385.233	560.267	404.429			367.852	683.823	510.28	568.757	619.407	333.05	210.262	358.809	798.103	835.069	482.664	569.611	418.565	867.918	889.093	603.8	406.169	815.537	275.224	328.55	738.343	605.238	564.526	435.46	937.057		1237.33	488.993	689.138	257.031
A0PJW6	A0PJW6	TM223_HUMAN	TMEM223	Transmembrane protein 223				525.425								560.886			198.571		405.05	374.121	252.237	333.047					248.112	242.242	225.272	175.647			242.106			334.561		147.957	169.81	554.438		78.2642		56.2545
A1L0T0	A1L0T0	HACL2_HUMAN	ILVBL	2-hydroxyacyl-CoA lyase 2				652.005	684.385	588.581	52.0435			343.921	295.847	635.687	582.297	91.9276		411.896	408.432	677.434	517.749	492.926	442.413	680.041	1587.87	275.877	518.247	457.638	375.795	234.05	561.686	298.073	374.219			796.666	162.392	488.423	979.608	553.989	586.493	1027.96	515.63	976.074	1116.26
A1X283	A1X283	SPD2B_HUMAN	SH3PXD2B	SH3 and PX domain-containing protein 2B	427.286	266.524	1362.59	627.686		1134.04	607.413	608.872		871.682	605.534	559.37		1158.63	541.547	405.772	520.518	689.14	476.881	167.833	780.781	1494.61	1206.86	613.086	797.644	387.798	907.567	668.477	670.953	571.415	985.88		2695.68	448.509	1285.73	870.59	440.907	613.351	924.281	1486.16	990.525	1638.68	409.319
A2RRP1	A2RRP1	NBAS_HUMAN	NBAS	Neuroblastoma-amplified sequence	59.1868		395.286	198.645				328.872		174.508	99.0846	213.99	519.616		200.473	236.075	197.272	171.484	323.27	246.393	132.233	127.791	198.986	210.128	94.1483	183.936	218.285			16.9531	120.962			98.6649		160.145	126.705	202.193	34.8116		178.899
A2RU67	A2RU67	F234B_HUMAN	FAM234B	Protein FAM234B																295.46		108.491		207.673				75.1699		214.938		121.847	288.598		152.153	148.788		345.657		185.716	189.756	149.446	262.51	343.69
A3KMH1	A3KMH1	VWA8_HUMAN	VWA8	von Willebrand factor A domain-containing protein 8	189.394			322.817			83.1144			251.442	180.811	408.496	174.854	106.885		320.118	162.625	253.854	95.4431	230.326		160.045		265.392	198.585	232.304	147.839	418.868			174.205			211.034		215.196	556.99	822.473	120.793
A3KN83	A3KN83	SBNO1_HUMAN	SBNO1	Protein strawberry notch homolog 1	421.732									312.466	368.353	119.931		324.169		57.0768	468.222	258.545	34.6966	36.5626	273.91	172.125	564.776	156.57	229.346	231.269	201.611	350.585		342.035	94.2515			118.913		236.387	35.3208	324.714	117.058	55.5825					347.629
A4D1E9	A4D1E9	GTPBA_HUMAN	GTPBP10	GTP-binding protein 10		108.91	236.513	1544.23			2451.31	3592.29			766.019	1183.88			388.171		1594.21	895.655	1279.78	603.346	1687.83	1228.99			596.726	511.93	621.441	940.714	441.035		977.857			1008.27		1490.95	387.114	667.203	783.711			599.26
A4D1P6	A4D1P6	WDR91_HUMAN	WDR91	WD repeat-containing protein 91										159.404					44.9647	75.3531	48.4915	90.1212		109.547					127.176	194.834	113.281	14.6628		53.6717	130.845			175.603		124.24
A5YKK6	A5YKK6	CNOT1_HUMAN	CNOT1	CCR4-NOT transcription complex subunit 1	264.824	616.534	504.207	674.305	854.324	1573.69	339.85	993.376	1552.16	545.744	539.577	714.235	919.757	745.683	488.855	1027.23	608.804	730.595	731.743	482.445	732.526	773.348	895.667	531.107	640.95	759.086	648.629	760.695	657.383	539.36	704.711	1090.47	1494.59	932.807	855.976	902.85	1068.53	710.131	812.407	694.439	906.608	997.26	389.55	579.071	143.056
A6NCN2	A6NCN2	KR87P_HUMAN	KRT87P	Putative keratin-87 protein										451.89	18.8137	890.739	2389.41																	68.5688			546.245			246.532
A6NCN2;P78386	O43790;Q14533;P78385;P78386;A6NCN2	KR87P_HUMAN;KRT85_HUMAN	KRT85;KRT87P	Putative keratin-87 protein					422.069					207.452	100.535		5437.01							129.468	383.433										2016.35					530.14
A6NCW0;Q7RTZ2	Q7RTZ2;Q0WX57;A6NCW0;C9JLJ4;D6RBQ6;C9JJH3;C9JVI0;C9JPN9;D6R901;D6R9N7;D6RA61;D6RCP7;D6RJB6;C9J2P7;A8MUK1	U17L1_HUMAN;U17L3_HUMAN	USP17L1;USP17L3	Ubiquitin carboxyl-terminal hydrolase 17-like protein 3				33945.8	19267.6		21565.7	10834.4																	135942																				89446.4
A6NDG6	A6NDG6	PGP_HUMAN	PGP	Glycerol-3-phosphate phosphatase	4617.85	2345.07	3995.34	1432.3	846.742	2908.41	1750.48	1321.41	2476.41	2825.88	2874.43	2133.06	2564.64	3286.6	2129.07	2576.37	4212.36	1699.75	526.596	860.689	3246.59	3956.57	2702.71	3107.54	2819.33	2491.45	1965.53	2296.24	2625.58	2587.71	2581.12		1168.99	707.599	1756.79	3171.96	2020.41	3515.07	4959.02	1646.92	1399.06	1814.66		1513.41	2568.17
A6NDU8	A6NDU8	CE051_HUMAN	C5orf51	UPF0600 protein C5orf51																												166.323		87.3621	159.035
A6NEE1	A6NEE1	PLHD1_HUMAN	PLEKHD1	Pleckstrin homology domain-containing family D member 1										893.394							813.622	568.388			371.401			587.836	730.007		675.784	401.645									931.573	669.398	655.06	477.288
A6NHG4;P30046	P30046;A6NHG4	DDTL_HUMAN;DOPD_HUMAN	DDT;DDTL	D-dopachrome decarboxylase-like protein	7635.3	4516.3	11254.8	2618.25	2479.28	6188.38	2464.41	4844.37	9494.35	12837.8	11310.6	8434.08	5145.18	12384.5	6261.11	10468.5	11959.9	7529.63	1715.06	4596.58	17840.9	17246.5	18706.7	12112.5	16519.8	10253.3	12075.1	2178.95	6870.23	1732.07	10040.1	848.373		817.996	4976.65	6226.87	3785.02	5012.58	3088.35	6404.77	7294.95	3427.95	1301.05	4831.27	4195.12
A6NHQ2	A6NHQ2	FBLL1_HUMAN	FBLL1	rRNA/tRNA 2'-O-methyltransferase fibrillarin-like protein 1	1880.08	13555	9307.33	11777.9						2784.7	5090.52	7977.87	1803.17				3833.5			7117.95		3306.08		1788.25	2598.29	5109.09	2291.66		2787.18	2170.97	6610.38	850.259	3916.87	5511.14		5925.26	3277.53	4295.97	4227.4	6918.53	6838.05	5884.36	6630.95	6008.99	5526.99
A6NHQ2;P22087	P22087;A6NHQ2	FBLL1_HUMAN;FBRL_HUMAN	FBL;FBLL1	rRNA/tRNA 2'-O-methyltransferase fibrillarin-like protein 1		349.05	303.893	2704.67	2123.88	1509.02	1031.73	1786.19	2274.08	2406.08	2874.82	2725.41	1955.54	793.911		1879.66	1842.69	2069.21	1806.13	3609.26	2127.33	3606.43	1710.97	2518.77	3226.12	2701.23	2618.85	2452.72	1778.19	1874.2	1200.33		825.317	3245.4	1055.6	725.711		232.363	879.552
A6NHR9	A6NHR9	SMHD1_HUMAN	SMCHD1	Structural maintenance of chromosomes flexible hinge domain-containing protein 1	744.984	370.885	1526.24	825.057	916.118	549.77		1587.41	577.915	878.272	937.461	1098.42	2151.76	550.177	862.727	908.048	861.487	901.523	666.071	1034.33	1192.44	855.087		1001.39	1018.32	1209.64	1051.56	661.519	932.596	766.732	890.134		137.941	887.915	962.324	1046.77	1008.52	1024.91	753.006	1020.48	350.466	1228.19	1141.62	585.154	548.464
A6NIH7	A6NIH7;Q13432	U119B_HUMAN	UNC119B	Protein unc-119 homolog B	278.198			438.917		569.268		531.33		245.487		243.188				366.521	373.711	401.943		344.046					363.673	414.934				65.8531	490.659			279.319		311.644	242.772		288.912
A6NIV6	A6NIV6	LRIQ4_HUMAN	LRRIQ4	Leucine-rich repeat and IQ domain-containing protein 4																																									1974.6
A6NJ78	A6NJ78	MET15_HUMAN	METTL15	12S rRNA N4-methylcytidine (m4C) methyltransferase				263.706						216.226	176.407	231.519					186.206	185.664	438.444	197.458		349.267			250.052	417.743				243.234	241.227			156.44		322.302	370.067	589.136	560.281	293.728		118.06
A6NKH3;P61513	P61513;A6NKH3	RL37A_HUMAN;RL37L_HUMAN	RPL37A;RPL37AP8	Putative 60S ribosomal protein L37a-like protein	3433.58	1173.71		5001.41	3814.25			1102.63	2722.68	4583.38	2443.17	2103.55	1224.05	2268.84	2506.82	2986.3	2405.71	2675.61	1311.88	1099.65	3984.2	2710.12	3013.83	3869.12	2435.94	3622.29	1637.38	2797.98	379.336	1467.78	3578.35	2498.18	1655.09	4489.17	3301.6	2852.45	2457.22	3132.57	3367.02	1483.19	2485.61	1112.38	1541.96	7758.86	2659.42
A8CG34;Q96HA1	A8CG34;Q96HA1;Q6PJE2	P121A_HUMAN;P121C_HUMAN	POM121;POM121C	Nuclear envelope pore membrane protein POM 121C	737.74			858.934							495.158	547.654	567.62		845.749		258.168	521.505		473.497		901.229		485.477	567.907	924.324	476.296	707.298		539.625	676.054	1275.24	600.111	708.635	212.991	730.807	736.403	495.409	678.162	914.951	701.869	714.726	827.357
A8K2U0	A8K2U0	A2ML1_HUMAN	A2ML1	Alpha-2-macroglobulin-like protein 1					1377.1	794.943							9218.58									695.141
A8MXV4	A8MXV4	NUD19_HUMAN	NUDT19	Nucleoside diphosphate-linked moiety X motif 19	351.004	349.373		324.364	989.132		589.386	495.029		417.032	816.901	673.211				101.234	570.36	658.883	517.28	629.432		598.645		411.356	489.47	415.306	543.634	462.837		549.636	509.904	751.829	1416.75	321.815	506.434	582.015	433.313	993.76	494.103		515.495	765.357	371.364
B0YJ81	B0YJ81	HACD1_HUMAN	HACD1	Very-long-chain (3R)-3-hydroxyacyl-CoA dehydratase 1												36.6102																						226.65		173.957	289.059	71.65
B3EWG3;B3EWG5;B3EWG6	B3EWG3;B3EWG5;B3EWG6	FM25A_HUMAN;FM25C_HUMAN;FM25G_HUMAN	FAM25A;FAM25C;FAM25G	Protein FAM25A
B5ME19;Q99613	B5ME19;Q99613	EIF3C_HUMAN;EIFCL_HUMAN	EIF3C;EIF3CL	Eukaryotic translation initiation factor 3 subunit C-like protein	6109.85	7407.45	5901.28	4570.88	2290.09	6363.59	3579.08	3718.63	4053.58	6225.73	5310.16	4385.78	4042.97	7089.14	5534.09	6993.16	5342.16	4757.06	3250.45	1478.21	5444.67	4401.04	6602.38	7607.44	5204.83	6222.28	5981.43	4456.37	2694.11	5201.06	4474.32	1801.43	2229.13	1748.23	4885.69	6141.81	3787.71	5343.08	5176.95	3033.91	2224.19	3723.04	1998.64	7424.39	4718.69
B7ZW38;O60812;P0DMR1	P0DMR1;A0A0G2JPF8;O60812;B7ZW38	HNRC1_HUMAN;HNRC3_HUMAN;HNRC4_HUMAN	HNRNPCL1;HNRNPCL3;HNRNPCL4	Heterogeneous nuclear ribonucleoprotein C-like 3					220.568					415.951	444.257	772.616			331.404	200.3	689.38	686.662	245.061	652.278		307.208		593.33	905.319	501.54	600.714		318.448	338.51	175.576
B9A064	B9A064	IGLL5_HUMAN	IGLL5	Immunoglobulin lambda-like polypeptide 5													1538.9														819.367
E9PAV3	E9PAV3	NACAM_HUMAN	NACA	Nascent polypeptide-associated complex subunit alpha, muscle-specific form	3253.01	3226.82	6402.39	3740.98	4358.62	5611.31	4963.05	6112.28	6742.78	4909.7	4765.14	3444.88	3007.57	6551.32	4620.57	6587.35	5723.35	4182.91	1771.67	1894.86	7982.93	3700.9	5096.97	4221.36	4803.21	4941.03	5384.84	5450.94	4716.03	4767.83	6046.71	4557.96	6419.33	2113.58	4174.84	6072.28	5474.66	5355.86	5552.79	3670.62	5390.97	5947.57	5509.81	2983.48	6747.29
E9PRG8	E9PRG8	CK098_HUMAN	C11orf98	Uncharacterized protein C11orf98	1206.47	708.669	930.565							687.636	1246.08	989.831			1137.36		613.447	1189.15	737.038	471.908		1304.66	1403.68	998.581	769.718	550.788	768.576	1404.05	1415.27	1572.97	1497.11	1751.82	3848.7	1838.84	1101.77	1690.26	1600.45	700.703	463.415	1010.23	2126.99	2559.92	2431.38	2189.74
G2XKQ0;P63165	G2XKQ0;P63165	SUMO1_HUMAN;SUMO5_HUMAN	SUMO1;SUMO1P1	Small ubiquitin-related modifier 5	2627.83	4324.75	5842.32	7563.18	6805.95	4742.54	3251.39	5632.7	4159.32	4157.06	6112.36	3782.41	2628.69	8349.66	6399.22	7074.41	6551.04	6750.2	6078.47	7157.84	4338.18	7243.27	5139.38	5961.83	6509.36	6422.47	6498.79	4768.47	4322	2301.53	6349.4	1444.45	335.495	4377.66	4458.46	4893.13	4571.62	5878.21	3567.45	8533.34	6209.27	3339.91	4901.17	3906.27	3652.55
L0R819	L0R819	ASURF_HUMAN	ASDURF	ASNSD1 upstream open reading frame protein	163.851			35.146			125.504			374.734	312.698	311.662					175.31	115.979				94.8733			316.393	187.183	166.092	320.987		333.665	433.611			147.217	313.731	378.099	396.714		345.189
O00115	O00115	DNS2A_HUMAN	DNASE2	Deoxyribonuclease-2-alpha	543.176	1335.02	1563.04	2660.61	7689.14	5528.74	6622.82	4215.19		1414.02	848.241	2048.45			669.52	885.04	1813.72	1901.47	2069.27	1859.95		2923.26			1001.46	1074.47	1125.86	3440.97	2594.37	2794.84	1819.74	346.779		1261.2	1480.27	1722.62	2909.09	1213.87	1738.3	2200.37	2215.17	2864.3	2361.93		1258.01
O00116	O00116	ADAS_HUMAN	AGPS	Alkyldihydroxyacetonephosphate synthase, peroxisomal	568.838	2061.03	1391.21	2154.93	2726.09	1095.25	2131.09	1638.68	1677.42	1983.73	1938.2	2836.66	2093.98	2175.85	2529.86	1777.1	1924.11	2378.67	2721.72	2172.1	1251.6	2243.19	1835.15	1696.25	2085.56	2357.42	2032.71	1554.18	875.971	1206.73	1403.47	1405.13	771.631	1871.63	1519.67	1207.92	1031.34	1492.1	866.495	1773.78	815.159	1504.12	1698.18	2429.84	817.983
O00139	O00139	KIF2A_HUMAN	KIF2A	Kinesin-like protein KIF2A	1345.6	1481.58	1502.07	1262.64	1724.91	1316.37	1863.48	1620.88	2375.72	1471.15	2127.15	1514.89	2041.41	1325	1962.24	1565.4	1544.4	1879.75	1637.25	1631.78	811.406	1728.51		1770.29	1645.19	1617.16	1485.26	1240.27	1372.77	1640.19	1669.36	931.82	1927.95	1253.04	1556.04	1652.67	1161.62	1270.2	1056.98	1248.58	1072.64	1262.99	1611.41	1734.82	938.677
O00139;Q99661	O00139;Q99661	KIF2A_HUMAN;KIF2C_HUMAN	KIF2A;KIF2C	Kinesin-like protein KIF2A										1452.49	1139.86				1860.96	1938.18	950.483	1257.22				1561.36		1119.49	663.933	1062.3				772.23				543.975		956.912		676.175	730.394
O00148	O00148	DX39A_HUMAN	DDX39A	ATP-dependent RNA helicase DDX39A	2819.17	1198.9	1979.06	3535.65	3082.45	5443.33	2530.1	4590.38	2539.61	3390.48	2573.84	2206.39	3039.75	2333.68	1948.49	3472.49	1694.94	1734.84	1414.53	1290.54	3243.51	2871.81	3766.23	2894.72	2568.12	3155.17	2722.65	936.554	727.31	1231.14	2252.88	585.355	1204.57	1048.5	2608.01	1373.86	2236.92	831.903	2868.86	1591.77	1934.95	414.051	1615.57	3607.5	1748.78
O00148;Q13838	O00148;Q13838	DX39A_HUMAN;DX39B_HUMAN	DDX39A;DDX39B	ATP-dependent RNA helicase DDX39A	8238.21	10086.5	12360.9	9721.01	6576.35	15393.8	8082.06	12708.2	11433.3	13210.7	12178.7	9121.69	11745.8	14829.7	10655	15944.6	11963	8964.1	4337.61	5644.25	12721.4	12932	15463	10058.5	10669.6	10916	12473.2	8923.51	6900.51	10001.7	8872.46	6172.66	2881.52	3773.23	9000.45	9391.55	8808.55	6313.52	6832.56	8089.62	4113.35	7008.11	2741.39	14174.9	7680.23
O00151	O00151	PDLI1_HUMAN	PDLIM1	PDZ and LIM domain protein 1	2644.45	1335.51	1960	2027.22	1760.31	2245.29	756.301	1810.77	3923.99	2132.18	2276.79	1569.87	1697.35	1639.25	1628.61	2196.9	3200.51	1911.17	976.434	552.742	1615.13	2012.33	3559.78	3201.08	1982.98	2440.71	1960	3451.49	2533.09	3016.79	2226.85	3885.46	3666.04	1835.83	2786.39	2187.93	1791.65	2474.56	3038.03	2924.01	2664.7	2080.59	1377.7	2129.86	3107.05
O00154	O00154	BACH_HUMAN	ACOT7	Cytosolic acyl coenzyme A thioester hydrolase	1493.93	751.392	1507.54	1186.97		1258.51	2664.08	1902.29	3553.54	2023.04	2456.3	1030.21	1645.67	1087.26	620.633	1347.05	2053.32	1225.87	701.792	383.686	905.301	938.884	2624.35	750.539	1347.28	1573.79	1570.73	2076.78	3062.31	1959.31	2172.95	3769.84	5070.01	659.612	811.012	1164.71	2020.39	1039.57	3055.31		3039.15	1919.01	246.86	910.21	3770.72
O00159	O00159	MYO1C_HUMAN	MYO1C	Unconventional myosin-Ic	2002.25	1979.18	1908.73	3133.3	2227.33	2486.74	1210.82	2395.49	3301.95	2930.18	2977.59	4095.21	3376.75	2430.06	3203.69	2730.91	3400.93	3956.07	3810.64	3306.53	2637.38	3431.06	2649.13	3499.88	3213.65	3448.2	3787.62	2110.04	1751.6	2139.5	2642.47	1058.66	1572.66	2709.14	2519.84	2512.51	2189.21	1712.7	2140.35	4914.71	3034.42	4029.42	3197.31	3843.35	1844
O00161	O00161	SNP23_HUMAN	SNAP23	Synaptosomal-associated protein 23	331.979	463.784	1357.61	991.187				577.831		833.375	552.255	853.055	932.277	863.38	849.608	830.201	1052.58	1303.26	803.199	985.956	915.527	661.559		659.446	379.272	830.932	1349.49	1368.66	481.695	761.941	1482.87			1460.88	778.888	576.585	1473.92	834.915	971.496	494.323	1341.76	714.164		423.903	563.229
O00165	O00165	HAX1_HUMAN	HAX1	HCLS1-associated protein X-1	269.9	743.531	883.588	622.918			2023.04			355.176	646.4	615.158	730.913		575.997	405.989	629.653	428.809	692.447	894.651	514.733		605.429	547.521	439.843	588.463	707.734	1903.66	981.422	2156.01	1166.31	1579.74	685.279	2293.59		592.951	1716.61	1084.58	1380.63	503.916	1365.5	2169.79	1585.44	410.409
O00170	O00170	AIP_HUMAN	AIP	AH receptor-interacting protein	4273.9	1187.02	2370.6	1065.01		1216.44	1371.93	2294.28	2620.74	1811.84	2283.74	1795.42	1629.96	2538.09	2222.86	2085.04	2411.02	2162.64	1373.06	963.175	1097.75	2108.98	1669.67	2193.96	2374.23	1883	2816.81	2132.2	1848.35	1354.05	2240.81	1729.16		904.351	2971.02	3250.77	1494.58	1288.09	2699.36	1303.89	2261.57	1896.6	1429.75	2169.4	3732.65
O00178	O00178	GTPB1_HUMAN	GTPBP1	GTP-binding protein 1	392.069	371.572	384.124	61.0003			436.67			426.947	365.586	194.442	683.84		274.457	220.725	198.05	504.651	197.726	196.554		641.433		238.941	383.457	485.132	442.401	363.144	821.38	366.623	409.676	491.77	1407.05	305.61	374.569	503.07	386.6	378.272	683.016	74.1434	737.76		559.034	519.696
O00186	O00186	STXB3_HUMAN	STXBP3	Syntaxin-binding protein 3	599.494	603.698		885.422		352.034	236.374	1264.34	627.163	343.473	823.522	683.035	721.009	510.021	567.856	548.385	454.997	492.731	660.809	502.491	458.43	559.512	611.43	543.709	671.44	777.31	890.414				597.374			759.369	561.072	555.249	552.702	1002.22	283.376	794.628	518.873	228.7	648.774		381.841
O00193	O00193	SMAP_HUMAN	SMAP	Small acidic protein																													120.957	76.9342		60.372	644.974				216.63		852.464			109.485
O00194	O00194	RB27B_HUMAN	RAB27B	Ras-related protein Rab-27B		231.404	916.695	485.665					455.494	1276.86	786.281	380.323	1715.66	374.018	748.065	911.712	682.415	661.483	662.472	609.245		597.657		823.107	922.762	649.709	929.474				422.317			631.631	340.815	553.073	595.824	237.286						738.695	584.018
O00194;P51159	P51159;O00194	RB27A_HUMAN;RB27B_HUMAN	RAB27A;RAB27B	Ras-related protein Rab-27B	161.959			947.851		600.654	753.863	644.328	1039.23	177.823	657.274	786.147	1312.48		869.561	912.516	350.351	479.161	624.118	780.012		358.522			529.026	1042.73	651.99				796.123								137.073					1214.35	472.919
O00203	O00203	AP3B1_HUMAN	AP3B1	AP-3 complex subunit beta-1	2148.2	2480.24	768.012	1393.37	1305.81	1067.21	2741.46	1391.77	2087.27	2011.77	1307.61	1628.19	2180.68	1373.77	2162.22	1871.56	1453.88	1656.43	1748.91	1060.86	2384.54	1662.54	1400.49	1909.91	1973.05	1815.5	1189	603.344	3422.61	1380.51	837.676	1838.32	2013	807.69	1164.97	1453.83	682.434	1227.79	507.625	804.209	1445.58	922.221		1486.27	3986.62
O00231	O00231	PSD11_HUMAN	PSMD11	26S proteasome non-ATPase regulatory subunit 11	2179.55	3462.51	3100.15	2105.18	2963.97	3919.59	3003.5	3455.48	3228.32	4226.94	4915.44	3071.38	6257.84	3452.5	3440.05	4400.71	3988.09	3827.17	1750.63	1968.5	3865.08	4088.19	3743.23	3774.73	3716.88	3503.72	4462	3157.05	1459.32	3432.34	2891.06	1086.09	667.774	1251.66	3869.17	3330.41	2330.32	3007.07	2022.13	3278.47	3776.02	2316.27	2644.02	3484.63	2315.1
O00232	O00232	PSD12_HUMAN	PSMD12	26S proteasome non-ATPase regulatory subunit 12	1819.73	2222.41	1997.67	2742.62	4023.49	2534.94	3515.93	2515.67	2502	2602.65	2306.85	2514.87	2915.42	3443.14	2499.08	1764.03	2014.47	1647.16	1666.82	1305.75	1725.3	1549.8	2603.96	1935.4	2359.2	2497.23	2175.21	631.062	1726.12	993.788	1539.02	811.646	829.013	621.932	1633.7	1676.06	765.609	825.412	1227.61	603.059	1952.16	794.712		2095	1863.27
O00233	O00233	PSMD9_HUMAN	PSMD9	26S proteasome non-ATPase regulatory subunit 9	419.268		335.349	724.79	1389.02			335.639			785.44	451.382				836.904	573.945	350.534		198.973	335.129	271.395		327.029	759.98	507.811	402.928	213.324	388.789	120.078	469.682		235.208	146.136		707.25	361.302	316.901	387.589	367.94		478.522
O00244	O00244	ATOX1_HUMAN	ATOX1	Copper transport protein ATOX1	2506.53	818.891	1713.77	476.4	1200.08	1061.84	1686.99	1451.67	2121.74	1545.24	813.066	483.074	622.857	693.714	358.357	966.558	1162.11	425.254	184.882	390.495	2363.96	1339.55	1390.1	993.222	895.472	1054.79	659.891	935.58	1397.22	997.476	1442.38	1471.71	855.632	118.116	1443.79	771.246	878.975	631.421	1647.01	903.352	1014.03	159.776		1341.18	1550.5
O00255	O00255	MEN1_HUMAN	MEN1	Menin		542.494									54.5788	292.267	483.217		157.947		310.754	475.098		322.107		220.751	163.926	300.874	190.452	398.175	270.18	104.513	254.454		360.864			480.716	332.43	256.453	426.076	367.264	305.198	579.97	99.0899	226.074	510.402
O00257	O00257	CBX4_HUMAN	CBX4	E3 SUMO-protein ligase CBX4	32.9129			324.226								338.352			181.913		117.434	220.999	250.186	363.675				303.546	369.337	724.75				148.559	294.049	311.379	384.126	562.416		347.533	513.192	401.867	367.81	360.609	450.639	414.58
O00264	O00264	PGRC1_HUMAN	PGRMC1	Membrane-associated progesterone receptor component 1	2435.14	4536.29	3906.88	7413.05	6987.95	4798.63	4001.23	5550.91	5574.58	4917.06	3811.06	5538.7	3178.76	4334.11	4007.31	3570.46	4652.09	5176.29	4971.27	5588.59		5715.92	2498.1	4348.07	4239.57	5319.16	4209.43	3352.57	3357.36	1924.92	3194.42			3883.98	4894.06	4062.39	3622.03	3896.49	2763.84	2705.23	2523.51	3985.02	3197.34	4938.03	3759.9
O00264;O15173	O15173;O00264	PGRC1_HUMAN;PGRC2_HUMAN	PGRMC1;PGRMC2	Membrane-associated progesterone receptor component 1				550.921	653.983		197.636			1022.37	237.769	310.06	999.667	343.026	933.394	615.54		318.223	793.788	498.921		416.502		451.822	253.439	616.862	420.92	694.485	294.259	364.515		106.762		1655.84		310.445	538.671	447.973	401.296			149.59
O00267	O00267	SPT5H_HUMAN	SUPT5H	Transcription elongation factor SPT5	808.007	1086.44	775.523	1176.97	1541.36	515.292		767.491	1380.02	1232.68	1302.57	977.941	1223.82	1371.69	1209.54	1064.79	1248.58	1178.36	889.299	795.604	1427.54	994.187	1585.36	1347.02	1025.88	1228.45	931.874	2283.45	1358.54	1537.68	1318.63	2012.37	1956.71	993.622	1341.66	1536.83	1580.06	1032.01	984.362	1872.2	1206.76	1290.54	2073.71	928.483	741.48
O00268	O00268	TAF4_HUMAN	TAF4	Transcription initiation factor TFIID subunit 4			298.909																	371.104		213.199			296.94			229.644		510.679	91.1818	1210.12	744.161	610.954	1149.65		420.085		1500.11	264.325			514.574
O00273	O00273	DFFA_HUMAN	DFFA	DNA fragmentation factor subunit alpha	2863.03	1570.85	2814.91	1086.3		2429.04	2870.32	1226.72	2053.97	1396.77	1517.4	745.24	2126.05	1049.68	673.018	1359.34	1756.8	1670.14		638.395	2657.29	1818.36	1542.22	1068.51	1455.82	1480.36	1311.54	2788.26	2489.71	3094.36	1905.34	2932.25	2670.6	815.183	2097.04	2506.13	1873.72	1698.2	2706.08	1704.84	1673.66	782.482	740.383	966.21	2498.55
O00291	O00291	HIP1_HUMAN	HIP1	Huntingtin-interacting protein 1	70.2009			144.666			110.628			75.6013							88.0675	126.27	55.5642		249.405				30.5095	76.7621	99.7657	118.933	308.308	285.879	317.083	66.1365	48.3605	599.701	353.458	304.134		251.659		578.611
O00299	O00299	CLIC1_HUMAN	CLIC1	Chloride intracellular channel protein 1	15541.5	7994.05	11221.3	8280.06	8086.86	9828.58	7879.47	5255.77	6121.4	8770.1	9089.92	9089.09	7878.53	10713.2	4822.07	9314.02	7935.68	4187.88	1950.31	2707.26	17010.3	17760.7	10938.2	6948.33	9810.36	8687.25	7472.96	1858.74	4229.16	2478.23	9456.8	998.929	1137.47	1407.21	6431.25	6510.6	2242.3	4410.18	6805.44	4010.9	4339.69	2169.35	656.25	7127.91	13623.3
O00303	O00303	EIF3F_HUMAN	EIF3F	Eukaryotic translation initiation factor 3 subunit F	3571.97	3214.19	2912.89	3132.03	1826.8	3292.08	2121.91	2768.51	650.452	3555.63	3652	1611.14	3027.34	4226.67	3664.66	3853.39	2313.64	1838.7	2227.14	1270.84	3006.66	3001.55	2636.27	3233.41	2683.8	3302.85	2764.48	2822.97	1051.31	2191.38	1680.09	1249.11		1003.54	2950.05	2244.96	1289.29	1457.41	1612.26	479.609	418.675			3674.63	3774.79
O00330	O00330	ODPX_HUMAN	PDHX	Pyruvate dehydrogenase protein X component, mitochondrial	946.816	2751.9	672.568	1935.08	1968.27		1289.87	1804.92		1454.43	1268.19	1995.21	1702.5	4327.8	1527.92	1063.73	1529.92	1538.69	1506.92	1352.17	1131.01	1898.47	2466.19	824.771	1508.58	1570.91	1832.43	983.235	2679.51	697.781	503.088			395.117	1313.51	961.182	751.62	1086.69	600.118	2070.49	2603.83	2939.28	1992.06	909.901
O00391	O00391	QSOX1_HUMAN	QSOX1	Sulfhydryl oxidase 1	108.06				763.84	1185.66							2290.02							251.624			1206.02	183.423	265.834	217.794	301.03			358.325						259.725		180.352							820.415
O00401	O00401	WASL_HUMAN	WASL	Neural Wiskott-Aldrich syndrome protein	644.312		627.029	616.534		1260.2	1350.45	879.464	1182.08	687.273	1056.69	584.967	947.531	572.149	757.726	865.76	1165.49	790.524	954.936		1788.58	911.111	1320.47	987.505	1210.18	930.862	1267.46	367.968	777.625	630.062	690.375	342.457	1313.32	298.64	770.513	969.831	772.993	571.66	714.016		807.862			124.123
O00410	O00410	IPO5_HUMAN	IPO5	Importin-5	3757.12	2565.42	3847.6	1738.2	2256.53	3211.4	2082.92	3325.7	2177.48	1227.59	1437.53	1621.41	1728.6	2338.52	1429.43	1597.83	1752.47	908.878	695.934	639.113	1973.83	1902.33	1271.67	1585.72	1786.07	1484.3	1895.15	654.848	631.33	754.67	1107.28	5175.56	390.077	287.678	837.639	922.696	730.728	1259.95	1156.6	505.15	1177.49	1943.51		946.599	1810.04
O00411	O00411	RPOM_HUMAN	POLRMT	DNA-directed RNA polymerase, mitochondrial	140.668			258.831	606.829			453.81		257.397	449.271	606.122	595.041	340.959	549.206	132.783	138.428	160.962	414.219	366.21		245.423	337.962	36.7207	454.691	311.056	227.157				187.774					163.388	87.0842							69.2247
O00422	O00422	SAP18_HUMAN	SAP18	Histone deacetylase complex subunit SAP18				1093.02	1837.58	617.658				971.331	1460.13	1877.19	1314.59		821.512	261.805	979.475	854.482	919.596	2399.57	1222.3	627.226		660.256	1516.06	919.622	790.486	1125.83			1030.6					2379.69		978.318		1155.73
O00425	O00425	IF2B3_HUMAN	IGF2BP3	Insulin-like growth factor 2 mRNA-binding protein 3	3628.94	3939.58	2332.88	3744.19	1694.57	2075.34	3059.36	2534.1	3706.2	4022.03	4955.33	3631.01	2855.47	3206.06	4561.1	4386.96	3518.67	4870.41	3271.59	3038.46	3250.14	4116.07	4724.44	4107.9	3877.64	4114.82	3078.71	4187.71	3899.65	4476.23	4628.68	4020.55	3986.19	4403.85	2962.94	4002.36	3533.12	4265.23	3993.51	4308.24	2691.06	4334.17	4126.8	3901.19	2640.42
O00429	O00429	DNM1L_HUMAN	DNM1L	Dynamin-1-like protein	2543.47	1271.54	1988.58	2065.78	1675.8	1892.78	2597.25	1954.36	2208.23	2789.77	3350.35	2336.92	2739.92	2377.53	2219.97	3540.73	2947.62	2772.55	1317.65	967.109	1974.84	2231.77	3250.08	2769.02	2728.5	2523.35	2787.83	3469.57	3424.49	1836.32	2207.56	3702.81	2502.9	1063.95	1894.3	2276.95	1572.6	2072.61	1924.4	1047.56	2342.38	2455.38	2164.44	3042.93	4247.88
O00443	O00443	P3C2A_HUMAN	PIK3C2A	Phosphatidylinositol 4-phosphate 3-kinase C2 domain-containing subunit alpha		214.168		145.877						188.09	219.239	212.447		404.535	309.538	68.2128	216.963	215.118	237.649	137.635		145.296		339.302	272.091	333.926	192.326	466.92	161.947	272.312	294.444	791.311	502.654	517.126	186.05	243.792	386.177	370.148	270.777	203.607	172.033	217.615	374.148
O00459	O00459	P85B_HUMAN	PIK3R2	Phosphatidylinositol 3-kinase regulatory subunit beta											1549.82					1331.59	861.691								642.492	327.663				1423.6	825.6			1104.61		1298.03	1907.4	1902.85
O00461	O00461	GOLI4_HUMAN	GOLIM4	Golgi integral membrane protein 4	187.213	814.573		775.889			381.684	533.877	650.457	583.924	765.788	1164.62	633.532	535.795	752.112	813.282	870.831	981.849	897.362	1421.32	692.261	704.558		870.673	1006.09	1259.52	792.088	623.253	1147.15	758.086	732.027	1420.71	616.211	1367.05	766.916	1013.62	648.621	718.414	548.243	563.679		287.142		661.828	528.741
O00468	O00468	AGRIN_HUMAN	AGRN	Agrin	1085.18		396.882	826.84	2217.05			1987.07	729.795	860.906	863.782	743.902	1285.25	483.248	557.644	857.58	548.003	697.432	510.899	389.793		945.797	1196.23	669.24	573.979	802.063	415.992		541.541	423.215	570.321	549.037	1260.35	432.65		594.774	681.99	844.243	441.2	575.69		414.463	567.646	1624.26	3715.54
O00469	O00469	PLOD2_HUMAN	PLOD2	Procollagen-lysine,2-oxoglutarate 5-dioxygenase 2	708.719	3774.67	2308.55	1864.69	1082.13	1803.34	2802.29	1389.58	2677.76	2342.52	1933.41	3044.72	1565.33	1391.72	1889.67	1423.44	1863.56	2995.48	1671.52	2022.25	3074.04	2268.67	2919.64	1807.83	1811.36	1466.22	1581.64	1883.05	2429.4	1301.01	2999.05	875.784	2738.92	1623.62	1966.13	2958.99	2707.31	1892.27	2647.88	2556.72	1808.19	1938.52	3047.91	1832.3	1242.37
O00479	O00479	HMGN4_HUMAN	HMGN4	High mobility group nucleosome-binding domain-containing protein 4																															98.4681	184.393	145.505	294.471		17.113	76.2681	48.702	94.0049
O00483	O00483	NDUA4_HUMAN	NDUFA4	Cytochrome c oxidase subunit NDUFA4		531.402	1640.01	1446.81	3668.09		554.386	3685.14			438.206	980.06			742.208	412.317	594.622	1157.41	1309.35	927.881						882.371	436.082	610.938		430.771	1054.81			622.368		585.583	925.367	469.213	725.06	366.013		544.126	748.644		667.025
O00487	O00487	PSDE_HUMAN	PSMD14	26S proteasome non-ATPase regulatory subunit 14	3483.8	2380.32	2828.33	2546.18	1309.56	1241.98	2299.52	1215.23	1771.58	2977.61	2751.51	2545.44	2892.94	3241.4	2461.46	2866.4	3374.57	3461.72	1826.78	2294.47	3479.32	2189.44	2866.92	3038.12	3440.72	2718.37	3505.91	815.302		529.05	1141.3			894.802	1291.6	1625.43	3496.32	806.868	457.592	1833.03	1287.81	867.941	483.661	2142.37	2071.86
O00499	O00499	BIN1_HUMAN	BIN1	Myc box-dependent-interacting protein 1	738.58	394.067	317.688	331.671	273.631	305.366	640.035	939.226	1225.1	808.638	961.812	761.02	1601.09	539.221	853.217	497.024	362.834	755.246	423.043	195.499	780.229	509.528	663.821	803.478	1012.47	878.52	520.458	557.258	482.918	302.379	524.503		168.256	287.429	911.804	939.421	207.167	308.618	645.44			338.034	135.561	287.121	727.854
O00499;P49418	P49418;Q9UBW5;O00499	AMPH_HUMAN;BIN1_HUMAN	AMPH;BIN1	Myc box-dependent-interacting protein 1	661.573										633.726					736.306	733.883	896.816							771.558	529.969									634.571	644.979		398.358				452.629		802.67	820.565
O00505	O00505	IMA4_HUMAN	KPNA3	Importin subunit alpha-4										462.553					948.819		492.323					411.934			93.9054	317.792	350.513	435.065	103.116	630.204	200.155		1167.97	288.984		396.596		277.117	540.569		621.937
O00505;O00629	O00505;O00629	IMA3_HUMAN;IMA4_HUMAN	KPNA3;KPNA4	Importin subunit alpha-4	569.165		986.025	554.393	596.953					380.02			458.367		722.532	640.235	330.972	225.016	491.674			158.204	634.245	113.743	319.414	349.556	246.861									329.223									341.594
O00541	O00541	PESC_HUMAN	PES1	Pescadillo homolog	1171.26	4250.35	4002.21	4279.42	2797.93	1806.73	1674.86	3045.45	3457.13	2986.87	3060.59	4157.82	3600.36	3313.44	3746.87	4225	2883.63	3922.34	4540.03	4316.35	2278.29	2527.27	2424.84	2729.71	3646	4049.52	2644.43	4466.11	4915.22	4798.13	3466.02	6031.75	4509.04	5894.63	1979.7	3407.23	4761.03	3147.56	3027.9	3909.81	4900.35	3929.51	3983.96	3924.44	606.544
O00560	O00560	SDCB1_HUMAN	SDCBP	Syntenin-1	430.789	436.966	407.33	786.348	568.73	664.02	979.153	948.674		1019.61	670.581	1261.06	1215.2	910.901	663.938	797.975	917.572	750.034	641.066	1267.25	1008.29	1305.26	517.384	1040.15	1194.73	1067.84	862.34	694.456	380.442	525.791	697.801	53.1586		436.053	920.55	831.291	633.748	1727.26	147.976		759.012	1331.59		950.009	1305.85
O00566	O00566	MPP10_HUMAN	MPHOSPH10	U3 small nucleolar ribonucleoprotein protein MPP10				447.347						590.728	672.862	670.877	976.185	1200.23	734.899	497.959	637.379	499.164	836.119	950.391	693.313	528.042	397.375	748.359	625.946	704.937	214.297	742.256		422.021	688.913		170.364	618.614		491.133	1021.52	346.466	701.714	870.167		382.701	630.645
O00567	O00567	NOP56_HUMAN	NOP56	Nucleolar protein 56	508.111	1800.18	1261.78	4087.16	3276.36	1545.84	1964.06	2970.4	1889.37	2200.76	2077.16	3256.53	2303.95	2866.75	2812.32	2049.76	2104.94	2981.72	2555.65	3272.03	1686.93	2456.79	782.944	2290.46	2502.81	2314.71	2438.92	1758.66	1469.84	1680.37	2082.66	2474.93	2227.82	3039.99	1564.58	2303.93	2227.93	1923.39	2020.74	3484.81	2640.98	3009.53	2201.72	2413.07	955.132
O00571	O00571;O15523	DDX3X_HUMAN	DDX3X	ATP-dependent RNA helicase DDX3X	3854.47	3941.7	6110.26	4498.7	5344.62	5648.89	4449.26	4896.51	5601.41	5165.77	4402.93	4536.72	5749.34	4613.6	5228.68	6024.24	4578.62	5376.06	3627.53	3011.25	5584.92	4378.22	4691.04	4368.04	5267.24	4835.59	5602.96	3524.81	3224.43	3445.06	4846.67	3130.37	2469.35	2728.81	5067.26	5241.27	5077.45	5116.88	4351.2	4095.57	5570.02	5756.76	6053.02	6571.62	4334.04
O00571;Q9NQI0	O00571;O15523;Q9NQI0	DDX3X_HUMAN;DDX4_HUMAN	DDX3X;DDX4	ATP-dependent RNA helicase DDX3X	1812.66	5637.97	4237.58	3655.76	1960.16	1913.22	3666.57	3615.53	5800.54	3988.75	3566.31	2851.7	2676.4	4533.06	3160.63	3868.72	2561.88	3113.22	2674.97	1499.62	4161.46	1726.15	3782.02	1959.73	1858.26	2964.08	3754.69	600.45	1293.87	1119.97	2142.27	721.501	295.572	1346.21	2901.18	3092.59	1879.72	3350.17	1907.38	1396.59	2246.27	2064.43	322.351	3833.55	2904.53
O00592	O00592	PODXL_HUMAN	PODXL	Podocalyxin	2488.69	3738.62	5484.95	6721.81	5774.28	1986.46	3169.28	3366.8	1582.42	6630.93	5900.12	4415.37	3193.87	5341.05	7419.46	3684.73	4651.33	3886.75	7900.62	2595.12	3980.15	5664.05	3746.24	4556.61	2848.87	4323.5	8437.13	2273.85	1593.42	1946.4	1576.41	6070.75	649.614	2155.2	1665.3	3028.97	2218.95	2001.7	1543.36	1465.55	1108.86	1021.18	1999.12	7344.09	4316.07
O00625	O00625	PIR_HUMAN	PIR	Pirin	3477.8	2268.76	2848.46	985.997	2285.42	2374.97	2168.1	1045.22	3363.44	1953.76	1428.59	1160.28	1248.97	1948.25	1413.12	1345.92	1870.16	1133.96	247.353	178.379	2018.93	1914.97	1057.04	2054.9	1261.69	1501.45	1055.23	2815.87	4134.53	2769.42	1367.2	3575.84	5819.23	1107.47	2942.19	2340.14	2099.11	1643.8	3306.43	1659.35	1776.27	1246.99	1405.06	1622.2	1423.32
O00629	O00629	IMA3_HUMAN	KPNA4	Importin subunit alpha-3	1186.16	759.904	723.06	1231.42			163.563	113.652	636.837	527.495	755.246	749.94	302.985		2598.62	774.286	688.455	881.65	1222.26	764.968	693.178	712.622	461.152	595.551	784.257	845.723	512.407	947.724	1923.73	1953.92	1467.09	1187.05	984.759	1641.36	2142.85	1079.46	1155.74	617.391	1603.49	567.649	1560.11	577.039	488.127	220.006	895.504
O00712	O00712	NFIB_HUMAN	NFIB	Nuclear factor 1 B-type			467.508	527.773	577.667		433.461		254.535	190.555	315.828	503.5		488.801			125.805	366.252		573.54					361.927	694.625	347.228	352.224	196.388	666.038	828.8	376.765	285.771	1654.37	202.183	770.828	420.906	70.4895	818.416					143.55
O00712;P08651;Q12857;Q14938	Q12857;P08651;Q14938;O00712	NFIA_HUMAN;NFIB_HUMAN;NFIC_HUMAN;NFIX_HUMAN	NFIA;NFIB;NFIC;NFIX	Nuclear factor 1 B-type	2309.15	3300.64	3544.42	4682.59	2962.52	4246.29	3483.75	3176.83	2173.31	2627.19	2704.32	4098.99	3550.03	2959.8	4534.32	3233.2	2937.54	3747.78	4214.26	4044.75	3311.82	4108.01	4278.67	3071.11	3743.18	3136.47	4169.13	1121.17		315.251	2840.1			1855.65	3458.75	3056.79	1792.82	1902.55	839.002	2043.75	1635.73	1724.33	2186.43	3910.93	1321.88
O00743	O00743	PPP6_HUMAN	PPP6C	Serine/threonine-protein phosphatase 6 catalytic subunit																													1739.43	2447.32		890.773	2521.91	810.585	397.795				851.489
O00762	O00762	UBE2C_HUMAN	UBE2C	Ubiquitin-conjugating enzyme E2 C	575.57		525.649				1379.6	962.768	833.495	597.687	1009.25	115.24	395.709		168.769	578.526	605.532	308.517		226.119		386.426		230.864		513.456	689.617				48.6998			151.299		272.534			157.165
O00764	O00764	PDXK_HUMAN	PDXK	Pyridoxal kinase	396.701	500.021	665.466	961.089	2195.15	1438.67	1648.26	1428.64		1090.81	873.833	799.758	1208.23	1503.61	595.852	768.971	1291.99	1114.24		449.475	1047.44	1886.44	1553.19	717.968	1374.52	879.98	989.972	1554.43	1251.06	501.295	1054.44	213.245		280	1536	1201.88	934.362	653.006	878.792	398.089	591.162	950.486			495.576
O00767	O00767	SCD_HUMAN	SCD	Stearoyl-CoA desaturase	1929.4	8338.51	3828.73	2129.87	1967.28	1720.95	2805.57	3069.28	2457.96	4615.88	4419.71	6268.68	4922.79	6147.14	7118.89	2237.26	5201.75	5500.05	5723.73	5406.1	5540.29	3733.31	4172.01	2703.84	4294.82	3309.48	4007.93	2535.37	2684.16	2904.7	1604.56	1856.71	1091.74	4437.13	3841.16	2966.66	2650.82	2082.78	1205.27	2104.32	1611.77	2226.47	1531.14	3181.91	1940.97
O14497	O14497	ARI1A_HUMAN	ARID1A	AT-rich interactive domain-containing protein 1A	80.4307			382.654			277.996			229.986	141.447	235.514			248.896	161.876	264.38	382.213	661.957	232.497		189.471		276.441	313.925	360.832	129.822	122.159		352.026	244.796	449.755	1458.24	978.935	539.588	333.674	215.546	653.136	275.595	411.147	309.952	434.163		429.234
O14513	O14513	NCKP5_HUMAN	NCKAP5	Nck-associated protein 5							249.588						2736.66															2238.15	4116.39	10704.3	965.384	30551.4	70367.1	2254.84	1577.33				1291.91
O14530	O14530	TXND9_HUMAN	TXNDC9	Thioredoxin domain-containing protein 9	379.173			158.319			289.578		909.821	124.432	297.535	244.715	380.676			421.028	168.196	200.409	225.867			346.029		343.339	92.1308	192.702	189.245	147.13	224.264	197.679	303.479	199.776			128.565	200.911			52.6314						403.789
O14545	O14545	TRAD1_HUMAN	TRAFD1	TRAF-type zinc finger domain-containing protein 1																	66.4903	108.535							153.842					102.811	194.234	126.338	380.278	101.833		82.3626	128.342	110.602	126.204		326.652	220.922	78.4896
O14548	O14548	COX7R_HUMAN	COX7A2L	Cytochrome c oxidase subunit 7A-related protein, mitochondrial	370.127			1080.03	2825.85	1043.6		1229.15		556.11	427.254	716.335			558.448	915.476		367.883		293.655		424.583				462.364					1065.11					251.674
O14561	O14561	ACPM_HUMAN	NDUFAB1	Acyl carrier protein, mitochondrial				523.423	929.954					512.45		1352.85	1179.71					121.227							406.541	103.796	438.535				233.051
O14578	O14578	CTRO_HUMAN	CIT	Citron Rho-interacting kinase	304.011			470.663					570.384	155.892	280.032	129.886		291.748	135.19			230.447		171.123	350.997			236.604	290.506	335.692	194.939			210.767	242.796			240.484		317.582	245.54	308.193	110.363			301.008	506.671	858.966	215.766
O14579	O14579	COPE_HUMAN	COPE	Coatomer subunit epsilon	2682.91		396.449	870.531				1870.16		1347.27	1676.87	936.602	1143.58		1805.89	944.651	2088.2	1365.65	721.662	590.307	1984.45	978.988	1888.01	1951.89	1163.04	1610.89	1275.42	1016.12	1658.02	1212.42	1090.46	1662.78	1399.85	1172.45	2168.12	1041.51	1023.39	874.06	1127.77						1050.3
O14617	O14617	AP3D1_HUMAN	AP3D1	AP-3 complex subunit delta-1	2232.37	807.076		779.629	633.538	678.442	609.007	487.33	181.368	350.981	871.376	599.579		518.893	668.567	595.22	681.12	1096.29	1186.56	516.397	598.871	421.418	1273	649.333	865.315	761.918	772.148	389.191	366.786	805.087	922.19	353.801	364.2	452.632	1155.53	729.834	869.207	481.415	612.801	391.808	237.234	419.973	287.749		523.386
O14618	O14618	CCS_HUMAN	CCS	Copper chaperone for superoxide dismutase	1378.97	786.793		565.732			939.567			899.811	901.982	517.666	1689.65	1047.88	1084.98	1265.83	968.504	603.773			814.494	640.385	508.289	1030.47	681.023	739.234	625.981	644.678	891.876	1588.41	419.428	1335.79	446.349	243.612	644.062	417.374		757.563	823.686		825.155			471.07	784.463
O14639	O14639	ABLM1_HUMAN	ABLIM1	Actin-binding LIM protein 1	862.297	2193.9	1979.54	680.829	1039.38	917.351		682.373			742.236	387.601				666.377	634.923	619.96	747.395	677.407		903.433		500.852	549.767	491.344	424.15	567.717		276.389	922.855	630.957	595.206	410.245	571.829	555.946	411.652	650.607	439.53	958.059	1842.52	775.696	521.034	1114.86
O14646	O14646	CHD1_HUMAN	CHD1	Chromodomain-helicase-DNA-binding protein 1				475.552						310.721	112.055	447.744			504.608	922.068	509.537	539.28		511.98				371.607	501.505	530.115		766.121	1355.86	469.603	654.819	507.708	1002.91	1290.56	1277.96	307.285	844.828	382.771	263.18	623.967		718.322	581.296	597.096
O14656	O14656	TOR1A_HUMAN	TOR1A	Torsin-1A			351.105	517.807			754.798	945.723		358.985	497.95	571.028			657.555	1222.15	354.989	446.568	542.945	540.704	296.741			437.633	702.422	545.007	636.372	716.668	443.539	594.821	800.122	259.186		688.461	441.079	461.895	425.524	472.242	572.4	612.514		491.169	159.71
O14657	O14657	TOR1B_HUMAN	TOR1B	Torsin-1B	1398.02		281.559	203.896						520.048	748.41	739.04	1230.17	1717.95	783.229	496.149	582.861	868.881	951.327	469.448	538.413	1006.07		602.015	868.786	490.661		238.155	703.648	542.575	673.295	271.534		769.37	209.76	791.779	786.02		557.735		454.698	779.142	863.442	456.83	3877.73
O14672	O14672	ADA10_HUMAN	ADAM10	Disintegrin and metalloproteinase domain-containing protein 10	786.084		604.709	834.794			682.944			688.526	588.327	1351.43			732.721	1022.23		1318.97	484.795	526.169	1356.91				1187.22	963.514				985.658	1020.59	222.088		749.558	936.587		354.815	830.749	1199.7		529.316	398.944	1844.81	841.113	1114.05
O14684	O14684	PTGES_HUMAN	PTGES	Prostaglandin E synthase	1140.71	1551.62	469.043	5382.34	1880.85	616.809	4931.1	6363	2670.11	5309.75	7725.19	9913.33	7635.02	6130.36	6253.31	8958.89	7161.2	7212.75	8298.28	8632.73	8058.87	8262.91	4020.84	5914.13	9062.58	9661.45	12979	4086.7	1346.42	2982.8	7112.41	899.689	445.997	6606.11	2156.66	4147.56	5051.58	8281.96	4762.89	5553.06	3391.21	4934.16	6838.09	10889.9	1641.6
O14732	O14732	IMPA2_HUMAN	IMPA2	Inositol monophosphatase 2	2063.67	1675.95	801.144	785.398	872.106	4398.62	896.297	792.738	999.684	1221.3	1368.79	390.077	5494.9	569.17	505.006	594.961	638.035	426.212			1367.61	629.048	1442.94	1396.06	664.042	877.884	786.236	426.42	754.21	1427.19	998.755	1316.49	1277.08	202.111	751.925	989.95	1072.44	1429.8	1390.86		1630.14	557.028
O14734	O14734	ACOT8_HUMAN	ACOT8	Acyl-coenzyme A thioesterase 8				725.603					477.849	440.482		776.049		752.478			386.909	745.958	325.729	632.232		292.339		583.217	426.927	774.152	666.91			182.718	284.733			329.514	311.74	384.451	342.071	533.226	310.374			486.847
O14737	O14737	PDCD5_HUMAN	PDCD5	Programmed cell death protein 5	2001.65	883.516	1902.73	632.244	412.752	980.12	666.37	1047.52	818.942	1195.63	1039.78	721.478	440.896	1905.62	1011.72	1365.02	1379.79	972.524	114.08	275.166	1269.74	1056.06	1218.34	1333.24	856.564	1064.97	1410.73	1164.04	1289.77	1332.43	1062.38	958.642	1311.36	522.771	1591.71	996.258	1217.62	1749.54	1038.56	1046.85	441.582	934.89	327.917	972.63	1927.42
O14744	O14744	ANM5_HUMAN	PRMT5	Protein arginine N-methyltransferase 5	3803.04	2031.54	2242.72	3004.05	1140.12	4147.31	2986.97	1642.12	3327.42	4619.71	5808.89	4031.75	4420.89	5853.66	4958.28	5627.6	6192.43	3785.14	1245.06	2678.68	5256.01	5141.26	4633.17	3002.52	5154.38	4666.06	5549.81	5113.64	3878.81	6276.19	6254.32	4517.12	4278.72	3829.51	7104.1	5297.82	5940.97	4973.69	5927.6	4855.25	4717.9	6304.99	1003.46	5948.24	8312.38
O14745	O14745	NHRF1_HUMAN	SLC9A3R1	Na(+)/H(+) exchange regulatory cofactor NHE-RF1	3157.87	1855.25	3373.85	3466.46	2386.69	3961.49	2762.51	3393.64	3263.79	5475.29	4491.26	3641.76	3146.72	2859.98	3121.16	4141.08	5102.86	3723.35	1333.51	1830.4	5811.76	3674.65	5870.44	5178.38	3831.08	4765.75	5113.78	4706.75	3973.48	3339.74	4251.35	4276.84	3378.13	2452.48	4166.32	3987.27	4016.14	3738.98	4066.33	3137.63	4780.34	4207.45	3458.95	3695.64	5087.21
O14757	O14757	CHK1_HUMAN	CHEK1	Serine/threonine-protein kinase Chk1								99.3079										160.241						92.1825		175.773		82.0106	209.556	220.905	131.717	112.073		172.291		254.298	58.1848	156.772	154.54			227.43
O14773	O14773	TPP1_HUMAN	TPP1	Tripeptidyl-peptidase 1				453.581	445.967	258.971	198.752	1222		263.797	498.49	243.754	1929.69			130.371	160.331	253.127		166.123				95.4997	118.798	233.784	308.328				547.807			451.282		197.37			254.077
O14776	O14776	TCRG1_HUMAN	TCERG1	Transcription elongation regulator 1		1817.67	1167.86	1690.79	2418.75	1822.71	2114.04	1951.29	1530.34	2331.16	2122.4	1494.39	2870.3	2269.2	1015.35	2009.96	1800.94	1899.9	837.955	1609.2	1671.92	1424.9	1637.2	1924.89	1804.77	2073.36	2061.68	1364.25	875.838	1007.58	1878.2	255.794	945.725	1824.3	1736.8	1594.37	1733.18	2407.44	1346.24	1525.91	2554.56	1686.56	2062.92	1033.12	1915.14
O14777	O14777	NDC80_HUMAN	NDC80	Kinetochore protein NDC80 homolog		440.787								265.016	352.068	269.958				581.274	232.895		165.866	381.252		348.731		480.931	687.251	314.561	454.156	498.488		266.03	219.882	297.021		265.845	795.884	204.488	289.95	310.51	430.318			325.722
O14786	O14786	NRP1_HUMAN	NRP1	Neuropilin-1	465.69			529.686		231.68		192.193		592.401	251.185	540.503		485.18	422.991	403.352	229.817	442.4	360.853	216.615	185.292	870.196	1011.55	253.002	438.246	430.688	886.116				134.874			366.509		511.659	247.945	523.464	184.399	214.364	328.063	79.1541	231.023	456.962	283.466
O14802	O14802	RPC1_HUMAN	POLR3A	DNA-directed RNA polymerase III subunit RPC1												196.433			283.235		158.453	352.51	99.4442			295.182		220.609	411.128	271.214				200.479	442.896			541.915		278.575	353.866	423.369	236.818	288.595	433.37
O14802;O95602	O14802;O95602	RPA1_HUMAN;RPC1_HUMAN	POLR1A;POLR3A	DNA-directed RNA polymerase III subunit RPC1										1691.09		833.844							975.678	878.947				943.395	902.491	853.361		940.349		1027.67	1103.48			440.06			720.723	520.565		872.706			815.469
O14818	O14818	PSA7_HUMAN	PSMA7	Proteasome subunit alpha type-7	3169.71	4638.67	3708.67	3872.56	5906.75	4209.61	5045.45	3607.7	1841.19	5790.01	5839.4	4580.06	8956.15	5598.94	6028.23	6504	5605.34	3785.41	1504.99	2423.76	5641.98	4648.29	7111.73	4712.18	4811.46	3967.85	3966.02	12740.9	10048.3	9125.74	3681.01	5129.36	1849.22	4888.02	4491.93	2377.38	4516.46	4051.3	4701.49	1741.09	4469.94	4196.94	2203.38	2805.89	5104.53
O14828	O14828	SCAM3_HUMAN	SCAMP3	Secretory carrier-associated membrane protein 3	768.822	1737.2	1300.52	1702.37	1294.54	981.014	1049.24	1884.43	917.512	1360.06	1348.36	1750.19	1570.01	972.317	1705.24	1445.48	1718.27	2038.13	1943.49	1857.95	1591.25	1382.31	1570.33	1475.77	1721.93	2067.59	1846.37	1623.1	738.816	1273.95	1987.83	1021.37	431.525	2401.07	1922.77	1692.07	1688.51	1955.76	1534.5	1707.68	1843.95	894.039	2726.52	1471.08	770.83
O14841	O14841	OPLA_HUMAN	OPLAH	5-oxoprolinase	49.4315									59.8611		70.4027	382.473				79.4205	91.5143								48.7678				133.522	70.3834	74.0543			126.585	95.6823			51.7897
O14874	O14874	BCKD_HUMAN	BCKDK	[3-methyl-2-oxobutanoate dehydrogenase [lipoamide]] kinase, mitochondrial				147.836		416.41					165.36	188.13					263.598	264.459	299.153	102.564		166.143	132.458	247.264	279.596	164.222		250.798	502.164	115.742	331.027			295.716		182.396			33.3568
O14879	O14879	IFIT3_HUMAN	IFIT3	Interferon-induced protein with tetratricopeptide repeats 3											192.506															192.732																		139.731
O14907	O14907	TX1B3_HUMAN	TAX1BP3	Tax1-binding protein 3	1920.46	84.103	1050.88							835.143	253.555			521.37	106.663	539.136	924.501	1240.78	235.464	94.9591		236.801		58.1172	416.5	518.078	1417.84	526.799	1710.18	1627.63	835.962	332.244	1105.06	697.132	1076.72	1212.09	529.864	528.097	743.17		751.462	769.53		1282.02	1168.83
O14908	O14908	GIPC1_HUMAN	GIPC1	PDZ domain-containing protein GIPC1	846.348		648.378	733.279		614.818	473.313	413.928		1253.55	1426.5	658.146	1130.92	952.249	770.838	881.111	1011.78	987.967	612.465	412.012	1330.13	1170.61	1550.35	1009.98	1054.24	923.705	891.89	1663.46	1746.73	686.025	489.021	1011.22	840.691	406.185	754.483	1047.46	490.955	827.625	568.404	503.701	590.756	892.326	179.563	771.107	1382.59
O14925	O14925	TIM23_HUMAN	TIMM23	Mitochondrial import inner membrane translocase subunit Tim23		2143.93	1947.69	1016.93				1118.17		414.039	337.721	357.236	962.541	403.993	134.477	420.947	167.655	334.801	1001.47	618.374		201.596		249.033	411.274	1044.91	509.961	689.909	1108.91	2038.81	2461.53			4531.79	1132.39	362.399	180.151	108.786	111.226					1773.22
O14929	O14929	HAT1_HUMAN	HAT1	Histone acetyltransferase type B catalytic subunit	660.536		736.383	268.562				322.746		450.512	514.306	200.207		635.86	134.875	673.964	183.535				648.942	493.994		369.278	363.245	297.988	395.943		711.644	89.5472	266.615	1425.42	394.563	312.125	206.281	572.867	96.6506	235.563	449.663		863.714		486.526
O14936	O14936	CSKP_HUMAN	CASK	Peripheral plasma membrane protein CASK				130.616				113.403		88.1893	79.2732	106.387			190.268		115.846			69.7737				127.284	79.7723	79.4276	55.7569				53.5781					37.0939
O14949	O14949	QCR8_HUMAN	UQCRQ	Cytochrome b-c1 complex subunit 8		1107.25		1296.01	2590.93			2121.07	870.612	1654.54	1278.6	1919.56	3000.43	328.181	1868.52	657.438	1359.29	2091.11	2993.97	1644.14		1092.87	2323.92	808.065	1755.47	1821.15	1979.47			1362.48	2189.03			1470.88	1471.8	1207.13	2444.45	2169.63	1764.61	1619.35	1583.68	1444.92	2253.76
O14950;P19105	P19105;O14950	ML12A_HUMAN;ML12B_HUMAN	MYL12A;MYL12B	Myosin regulatory light chain 12B	1248.13	11486.1	9341.52	5339.5	10277.7	9637.77	3113.16	4609.77	8872.31	8182.54	8529.82	6861.18	7551.74	12682.3	11384.7	8613.2	9195.21	8215.52	7665.03	6514.39	6384.63	6289.06	8794.09	4977.3	7291.68	7341.18	8531.03	2105.39	1410.42	1687.62	5709.15	2684.1		3204.47	3124.03	3719.49	4573.83	4869.56	4256.89	3862.96	5231.95	2815.6	5404.24	6694.7	9343.05
O14964	O14964	HGS_HUMAN	HGS	Hepatocyte growth factor-regulated tyrosine kinase substrate	1620.54	867.472	946.535	216.071						782.21	509.888	699.404		808.939	639.169	985.584	703.614	777.026	516.153	519.403	540.469	271.139	1133.77	399.77	752.686	532.214	1100.16	464.598	453.272	891	919.854	240.727		332.152	1052.77	657.205	330.608	468.246	1032.95	859.325	871.758	931.512		592.536	583.905
O14965	O14965	AURKA_HUMAN	AURKA	Aurora kinase A			602.863				212.743	623.829	680.008	616.728	590.675		1665.77		510.214		235.207	333.891	108.291	309.192		560.666		420.567	285.43	283.419	915.691			272.715	239.595			311.318	314.123	420.647	153.576		234.055
O14965;Q96GD4;Q9UQB9	Q96GD4;Q9UQB9;O14965	AURKA_HUMAN;AURKB_HUMAN;AURKC_HUMAN	AURKA;AURKB;AURKC	Aurora kinase A		855.71	1032.76				1294.28	960.052			872.659			967.475						478.507					501.983					575.567	388.946	354.809	509.891	472.367		529.1	477.778							975.555
O14967	O14967	CLGN_HUMAN	CLGN	Calmegin		77.4552																											161.221	182.112	234.573	245.099		251.155
O14974	O14974	MYPT1_HUMAN	PPP1R12A	Protein phosphatase 1 regulatory subunit 12A	1263.3	1759.02	2298.59	1474.4	1633.71	3106.96	1316.21	1214.05	2084.93	1272.09	1238.09	1282.07	1322.28	1033.54	1181.74	1663.47	1168.61	1359.51	1326.42	1017.07	930.001	1048.31	1617.04	1320.45	1534.16	1711.04	1060.68	1605.54	2178.01	1338.04	1796.49	1627.92	3235.83	1813.66	1504.47	1379.54	1568.36	2130.11	1586.42	1984.17	2110.2	1598.31	2408.24	2137.18	1631.36
O14976	O14976	GAK_HUMAN	GAK	Cyclin-G-associated kinase	1244.2			1278.81				843.367	966.904	1149.72	1224.28	1222.39	1712.65	1518.12	735.459	1403.82	993.934	1489.11	1052.19	807.731		1512.93	1175.55	1393.66	1299.53	1139.51	1258.48	643.845	1329.27	1112.91	970.523	1375.63	561.13	954.853	570.174	1111.78	1252.62	519.566	1056.1	1689.09	1128.06	1809.34	1374.55
O14979	O14979	HNRDL_HUMAN	HNRNPDL	Heterogeneous nuclear ribonucleoprotein D-like	321.959	888.891	1185.89	2313.24	2390.97	1625.04	1877.57	1402.36	1563.45	1316.9	1713.64	1643.61			962.034	1157.43	1594.84	1251.25	1031.12	1683.39	1126.65	875.097		1485.36	1315.47	1333.41	2040.89	3076.77	3486.72	1184.22	1706.09	7051.77	5274.74	2873.6	2253.03	792.977	2423.4	1399.61	861.139	591.211	546.262	2024.81	778.438	487.25	1009.25
O14979;Q14103	Q14103;O14979	HNRDL_HUMAN;HNRPD_HUMAN	HNRNPD;HNRNPDL	Heterogeneous nuclear ribonucleoprotein D-like	1237	4211.61	4902.2	1685.94	7144.6	5402.79	1770.22	6923.73	6036.69	7204.6	6059.3	4812.12	6426.55	4838.11	6277.88	6133.12	5964.67	6931.18	3922.99	6323.94	6145.11	7225.98	4456.06	7227.75	6982.84	6753.57	12277.7	4072.53	3105.45	2692.52	4423.54	734.68	594.663	7306.73	3736.34	4096.11	959.687	722.258	2800.16					2351.85	3358.46
O14979;Q99729	Q99729;O14979	HNRDL_HUMAN;ROAA_HUMAN	HNRNPAB;HNRNPDL	Heterogeneous nuclear ribonucleoprotein D-like	4447.6	3472.8	2349.64	9026	12132.4	2424.86	2873.61	2978.99	2495.59	9212.56	5282.24	4467.67	8627.31	1764.59	2375.54	1905.37	2376.55	2938.15	1998.21	2484.28	4084.71	3330.31	3085.39	4937.9	4665.72	7717.92	8256.46	5238.84	1236.05	1653.42	9309.53	2770.04	6515.67	11922.1	3395.66	18082.7	9385.85	13429.8	4400.53	4217.77	5113.03	1082.07	8659.85	6873.81	4379.37
O14980	O14980	XPO1_HUMAN	XPO1	Exportin-1	1516.39	812.746	763.634	834.774	1329.22	1614.01	951.778	808.391	687.847	969.373	936.802	707.631	883.237	1070.85	812.614	735.14	788.176	561.388	320.659	393.545	984.237	1088.75	1063.81	909.274	1011.46	926.905	882.973	567.296	424.735	617.218	1056.05	224.193	578.953	501.754	422.612	1413.99	410.822	534.825	1112.68		822.531			1095.44	2481.39
O14981	O14981	BTAF1_HUMAN	BTAF1	TATA-binding protein-associated factor 172				356.79							281.379	97.6851			158.708	116.849	102.72	231.83	327.038	92.0574		173.814		258.386	255.137	240.554	213.648	190.191	717.359	698.662	497.918	680.07	1399.04	674.83	376.531	227.168	791.791	65.4027	312.362			606.881	412.46
O15013	O15013	ARHGA_HUMAN	ARHGEF10	Rho guanine nucleotide exchange factor 10										30.7896	94.3852	107.106					198.289	69.1088		50.6547		99.6268		241.832	241.828	167.882		470.783	348.91	525.695	667.944	145.554	660.688	164.467		190.302		34.1362	120.699	83.4596
O15014	O15014	ZN609_HUMAN	ZNF609	Zinc finger protein 609				314.482							266.037	662.879			345.289		218.828	197.535	834.476	307.24		390.643			278.167	371.762	204.13			62.1672	484.97			661.99		350.476	530.944	1123.65	415.409
O15020	O15020	SPTN2_HUMAN	SPTBN2	Spectrin beta chain, non-erythrocytic 2	73.7527		764.215	529.291				308.544	917.895	221.848	361.495	282.051	922.829	267.894	202.05	328.403	441.691	250.839	189.059	327.963	420.448	374.871	668.69	282.838	314.892	448.429	327.494	72.4162	289.185	287.68	469.794	678.875	214.537	820.06	344.554	405.262	365.911	358.047	384.76	321.178	329.3	482.858	269.025	576.361	504.866
O15020;Q01082	Q01082;O15020	SPTB2_HUMAN;SPTN2_HUMAN	SPTBN1;SPTBN2	Spectrin beta chain, non-erythrocytic 2	778.487	866.659		687.725		796.209	944.348	483.12	963.207	975.742	986.554	796.841	799.407	558.921	1429.23	833.96	912.505	1098.29	1188.39	809.969	1125.3	1117.52	1037.7	1115.61	894.917	1003.86	1324.38	1284.85	154.437	1015.14	891.59			351.453	959.652	967.568	564.372	1744.41	358.373	1537.66	764.052	1063.42	673.513	720.016
O15027	O15027	SC16A_HUMAN	SEC16A	Protein transport protein Sec16A	833.104	1361.44	1491.38	1262.75	1376.78	1579.54	1384.12	1558.88	2261.56	1209.51	1665.7	1347.62	1174.23	1233.84	1968.23	1362.75	1781.73	1696.91	1446.17	1580.82	1308.31	1041.38	1137.51	1601.5	1551.61	1910.65	1687.96	1538.79	1398.47	1320.84	1962.76	2083.71	1743.74	3231.49	1577.51	1726.65	2021.64	1921.28	2177.56	1312.11	2555.51	2159.16	3102.59	1792.38	1127.89
O15031	O15031	PLXB2_HUMAN	PLXNB2	Plexin-B2				1766.51		668.78	799.418	759.346	705.969	881.101	796.236	1061.17	938.9	634.952	1273.07	1026.7	705.834	972.74	1022.57	1409.69	455.655	1103.08	779.292	1029.32	1336.2	1251.31	1266.94	487.693		770.925	495.821		1705.6	520.54	684.843	626.437	371.594	541.124	371.483		1697.28	824.904		671.457	384.604
O15042	O15042	SR140_HUMAN	U2SURP	U2 snRNP-associated SURP motif-containing protein		2751.18		2957.96	3177.86	2044.04	2593.64	2173.46	3142.84	1808.01	2218.5	2897.27	2870.77	1748.47	2757.52	2126.25	1957.39	2814.4	2264.87	3228.36	2145.51	2316.38	2241.99	1556.95	2606.98	2417.38	1738.78	1833.72	2692.42	1881.89	2430.15	3332.6	4307.18	3698.54	1673.56	2214.77	2988.26	2514.66	2157.51	2049.74	2384.86	1850.16	2270.75	2075.69	1321.96
O15047	O15047	SET1A_HUMAN	SETD1A	Histone-lysine N-methyltransferase SETD1A				140.67	507.752			191.8	503.875	206.007	97.2484	138.067			64.1298	175.297	136.833	285.614	99.8035	145.115		44.4632		67.298	128.806	246.675	223.526			119.352		114.461	137.841	227.825	125.086	209.247	97.5054	72.4682	78.1743		84.7704	126.776	43.7338
O15061	O15061	SYNEM_HUMAN	SYNM	Synemin				238.238						698.11	454.895	760.466		664.576	922.061	501.495	726.36	960.649	623.993	664.921		407.881	1003.73	604.862	901.481	678.49	1001.37	682.706	562.9	571.176	486.101	776.776	105.426	1142.29	509.049	459.664	820.686	751.399	511.017	528.699	340.711	1669.28	403.376	280.644
O15067	O15067	PUR4_HUMAN	PFAS	Phosphoribosylformylglycinamidine synthase	7186.24	2621.59	4292.02	2764.08	3264.68	3856.93	4052.3	3261.31	3856.39	4348.77	4198.99	3054.68	3412.78	4385.61	2024.71	3642.2	4214.1	2724.9	729.16	1257.33	4570.15	4183.82	2298.88	4784.2	4002.71	4460.47	3498.43	4851.64	4360.96	4585.31	4537.68	2678.23	4802.94	2035.04	5256.59	4993.74	3879.98	3472.73	7091.68	2779.56	3047.96	2778.47	1509	2428.97	2977.56
O15116	O15116	LSM1_HUMAN	LSM1	U6 snRNA-associated Sm-like protein LSm1										41.6626																		220.952	98.6349	229.361	165.3
O15118	O15118	NPC1_HUMAN	NPC1	NPC intracellular cholesterol transporter 1		602.326	502.274	519.691		749.798		897.156	755.924	714.681	503.028	1455.64	1732.39	632.322	1157.35	603.644	1070.37	1158.08	1899.93	1040.32	967.204	1174.03	1036.35	974.186	1295.93	1170.8	516.834	540.129		382.336	842.615	948.328	651.526	778.983	330.232	577.293	647.139	494.749	308.802			311.768	528.446	480.358
O15120	O15120	PLCB_HUMAN	AGPAT2	1-acyl-sn-glycerol-3-phosphate acyltransferase beta				247.398	90.1651						317.374	108.378			96.8208			133.184		114.31		376.338		165.434	256.23	251.596	93.1178				90.7862			147.317		107.661	150.026	69.031		156.834
O15126	O15126	SCAM1_HUMAN	SCAMP1	Secretory carrier-associated membrane protein 1	665.551	1091.04	561.886	1436.93	347.081	799.558	1292.39	950.797	760.959	953.194	1020.83	1016.48	775.449	743.289	1357.8	760.589	1064.27	1251.24	1484.52	1614.74	567.721	989.869	696.593	1163.81	1236.04	1427.88	959.578	337.454	433.114	117.597	1367.17	783.375	2049.56	1580.51	512.092	961.467	162.117	401.128	762.503		594.973	1267.71	676.736		462.286
O15127	O15127	SCAM2_HUMAN	SCAMP2	Secretory carrier-associated membrane protein 2		471.947	148.791	498.29						355.618		316.747	225.875		520.339	424.709	184.368	219.884	437.951	268.281		261.317		248.564	488.763	292.733	453.639			98.3802	407.365		92.5955	267.562		484.975	104.516	265.325	35.0258				386.306
O15143	O15143	ARC1B_HUMAN	ARPC1B	Actin-related protein 2/3 complex subunit 1B	3769.14	2576.9	3802.46	2909.09	2372.12	4420.4	2890.27	4497.28	4730.03	3725.36	4113.5	4130.33	2864.51	3492.38	2636.59	4018.11	4187.27	4180.13	1964.72	1781.11	4074.56	4160.2	5773.83	4556.76	3550.33	4482.44	4410.07	7480.56	9454.47	4550.03	5021.25	12325.3	9098.89	3864.8	6835.9	4263.27	5900.5	3748.2	5424.13	6644.93	5808.59	4521.7	3018.66	3332.4	3340.69
O15144	O15144	ARPC2_HUMAN	ARPC2	Actin-related protein 2/3 complex subunit 2	6208.82	2495.88	5478.27	2803.18	3911.36	4559.17	3662.78	5006.61	5411.72	4728.48	4466.11	4350.91	7304.59	5025.1	2541.8	4140.06	4022.71	3385.99	2439.34	1974.31	5134.59	4467.42	4987.46	4675.23	3871.5	4668.66	4047.28	2442.93	3024.28	3303.77	3709.4	6334.32	11201	1803.54	5581.51	3224.86	2111.15	3619.29	3554.43	2174.99	2891.58	3325.23		5443.37	5490.1
O15145	O15145	ARPC3_HUMAN	ARPC3	Actin-related protein 2/3 complex subunit 3	2995.41	3456.4	3408.92	5581	3471	5741.17	3973.87	5538.57	3582.67	4708.63	3225.82	4134.05	3798.14	2097.99	2013.01	3103.22	3230.71	2649.34		1341.4	3526.4	2224.94	2850.7	3317.01	2295.35	3676.57	2664.01	2448.47	1561.13	1197.16	3405.76			780.165	3479.88	2770.96	2142.07	2932.85	2251.07	2224.73	2196.27	2800.11	3196.13	2941	4624.38
O15155	O15155	BET1_HUMAN	BET1	BET1 homolog	106.757	1012.39																										531.079	256.929	429.637	690.466			770.174	853.611										748.083
O15160	O15160	RPAC1_HUMAN	POLR1C	DNA-directed RNA polymerases I and III subunit RPAC1	1523.67	956.115	3402.38	2514.55	3144.5	1622.41	1885.98	2210.83	4589.36	1536	1910.98	1430.48	1697.52	1099.22	2330.3	1609.89	2095.64	1709.45	994.331	1720.98	2092.59	2514.65	1699.55	1392.23	1592.59	1873.07	1705.46	3019.85	1591.66	2010.38	1895.63	910.994		2858.4	1688.81	2242.51	1833.95	1936.69	1436.81	4203.8	3876.14	2899.52	3051.2	1931.83
O15164	O15164	TIF1A_HUMAN	TRIM24	Transcription intermediary factor 1-alpha				691.565						536.26	232.046	472.266			639.596	749.816	376.767	421.308	285.641	369.719	866.266	367.097	530.88	324.816	397.996	473.075	1045.55	1005.15	438.616	842.522	518.57	1036.81	689.427	1331.46	764.518	584.309	811.494	460.113	563.143	605.3	316.321	563.945
O15173	O15173	PGRC2_HUMAN	PGRMC2	Membrane-associated progesterone receptor component 2	1722.54	6230.37	4308.58	8368.49	2493.81	4987.94	3757.15	3723.77	3241.49	6864.28	6520.8	8440.88	6473.16	5816.9	10201.3	6263.41	5931.96	8108.55	7496.85	8535.04	5341.48	7826.85	5084.89	5949.29	7575.13	7510.33	7216.65	1993.91	905.521	973.919	2471.92	380.519		3037.73	2659.05	4270.09	3500.44	3146.1	2254.51	4381.25	4801.77	3285.81	4508.14	5013.5	2794.42
O15198;P84022;Q15796	P84022;Q15796;O15198	SMAD2_HUMAN;SMAD3_HUMAN;SMAD9_HUMAN	SMAD2;SMAD3;SMAD9	Mothers against decapentaplegic homolog 9	1079.85		405.45	931.725		727.512	1841.75	485.198	776.891	1011.73	849.453	900.436	955.659	352.401	652.212	1321.05	1112.78	1619.71	890.616	636.997	869.799	877.035	1511.24	655.137	792.807	1243.85	902.777	1169.4	2402.12	2201.65	1252.2	590.565	1158.44	2352.63	1416.29	2910.65	174.635	737.429	3056.55					365.038	683.892
O15198;P84022;Q15796;Q99717	P84022;Q15797;Q15796;Q99717;O15198	SMAD2_HUMAN;SMAD3_HUMAN;SMAD5_HUMAN;SMAD9_HUMAN	SMAD2;SMAD3;SMAD5;SMAD9	Mothers against decapentaplegic homolog 9	156.621											168.982									74.4565			210.102							212.002
O15212	O15212	PFD6_HUMAN	PFDN6	Prefoldin subunit 6	2783.6	1084.67	2301.62	958.509	1206.76	1969.39	1681.07	1239.74	2456.81	1538.43	1209.59	1314.36	1512.1	647.351	958.699	1188.57	1728.64	1157.95	591.684	587.728	2590.96	1867.22	1713.09	1982.93	1174.55	1007	1625.44	2999	4271.12	901.472	1943.19	1630.31	1571.6	602.076	2099.2	1482.84	872.094	943.805	1323.45	1027.05		1274.02	463.146	783.202	1762.51
O15213	O15213	WDR46_HUMAN	WDR46	WD repeat-containing protein 46				707.029				271.347		1104.43	234.815	569.348		869.624				574.577	474.757	810.434		128.255		364.027	387.901	437.421	436.026	559.226	792.443	576.778	784.152		610.861	672.794	705.83	736.669	703.85	494.312	533.102		526.674		877.776	556.736
O15226	O15226	NKRF_HUMAN	NKRF	NF-kappa-B-repressing factor	273.862	1196.73	1306.88	1601.87	746.887		869.369	1682.91	1461.71	1460.72	1448.36	1924.37	2083.18	1359.86	2029.35	1446.55	1845.46	1801.18	1506.3	1967.42	838.051	1916.84	1126.68	1509.89	1571.48	1884.6	1522.12	1084.59	680.451	1807.55	1515.56	1560.14	976.562	1753.11	1380.88	1357.81	1395.31	1318.35	1034.11	1754.62	1437.24	1461.51	2361.18	982.13
O15230	O15230	LAMA5_HUMAN	LAMA5	Laminin subunit alpha-5																																													785.095
O15234	O15234	CASC3_HUMAN	CASC3	Protein CASC3																										33.8793				73.2041	110.212		100.467	102.674	330.192	129.628	178.174	213.273	51.8096			92.87
O15258	O15258	RER1_HUMAN	RER1	Protein RER1				2078.15	650.512					1387.91	381.826	1369.99	1279.1		903.126	1520.78	1083.14	2193.78	954.935	1909.58	2009.11	729.822		510.157	1250.3	1235.03	1212.71	1483.42		751.921	1919.08			987.869		1275.64	1489.16	920.665	1506.18		1136.2		315.241
O15260	O15260	SURF4_HUMAN	SURF4	Surfeit locus protein 4				2718.45	3104.71	1739.17	871.584		832.349	968.117		757.094					730.596	803.12	396.843	1033.78				681.163	818.142	1715.61	569.855	1749.36		547.214	1232.49	561.633	300.585	537.544		364.763
O15269	O15269	SPTC1_HUMAN	SPTLC1	Serine palmitoyltransferase 1	476.362		274.991	438.843	717.789	788.841		1373.84		716.104	964.57	1141.98	1977.71	851.594	779.458	455.801	518.414	1203.2	536.406	771.833	1448.25	769.966	653.337	616.611	873.619	967.559	1265.39	816.569		644.246	372.964	813.647	770.491	723.783		483.279	461.729	70.2271	134.377	306.858	231.555	575.801	326.619	1334.79	1381.53
O15270	O15270	SPTC2_HUMAN	SPTLC2	Serine palmitoyltransferase 2				276.57								130.918										110.393									115.859	118.827	114.571	249.397			196.199	27.8062					148.249
O15294	O15294	OGT1_HUMAN	OGT	UDP-N-acetylglucosamine--peptide N-acetylglucosaminyltransferase 110 kDa subunit	836.031	950.831	1229.39	1567.97		1266.69	2983.15	2761.65	876.156	1068.54	1273.78	1455.23	4150.26	3989.21	1041.75	1334.73	1138.96	1125.19	952.358	1174.79	1278.75	838.832	1988.63	1251.74	1289.61	1070.25	1503.17	618.502	774.905	1186.24	597.715	1357.35	1027.27	722.3	724.145	1042.23	1311.93	1265.43	1138.12	1907.6	579.018	1300.44	1367.46	1630.01
O15305	O15305	PMM2_HUMAN	PMM2	Phosphomannomutase 2	3582.52	1932.42	1535.85	1368.14	1415.75	2337.94	1309.13	1455.04	1843.16	1663.72	1406.28	898.451	881.627	1762.8	858.484	1614.93	2489.25	873.394	319.054	399.706	2917.95	1547.51	1574.08	1465.31	1741.39	1435.39	1639.16	1831.05	1763.3	2922.93	1550.04	3159.9	6800.45	557.862	1561.68	1349.32	1513.33	1597.11	3326.41	1017.75	2194.09	1715.68	375.461	1729.25	1997.06
O15321	O15321	TM9S1_HUMAN	TM9SF1	Transmembrane 9 superfamily member 1		891.548		775.499				222.118		397.301	216.372	243.777	303.718	80.3513	247.338	164.405	383.248	445.218	374.033	432.459	293.249	571.732		453.283	390.847	373.723	472.034	455.2		264.618	282.878		274.955	447.389	316.06	245.043	304.134	344.481	378.94			242.607		92.0018	209.647
O15335	O15335	CHAD_HUMAN	CHAD	Chondroadherin						627.519				528.998	647.762	248.494	310.331					487.126		455.657	884.511	177.056	1549.29	308.429	410.02	198.846	651.63		609.274	317.162		507.41		429.69		249.379		228.261
O15344	O15344	TRI18_HUMAN	MID1	E3 ubiquitin-protein ligase Midline-1	254.45			203.172				554.068									816.272	636.773	209.062	129.166			68.9022	724.327	376.851	469.284	562.556	228.526	280.194	187.14	209.731			159.768		494.413	348.182	162.386	700.816
O15347	O15347	HMGB3_HUMAN	HMGB3	High mobility group protein B3	732.923	1477.8	661.971	1229.32	4337.44	1239.87	987.181	2153.41	1728.9	1235.65	1319.64	1768.1	1249.51	1111.8	2040.35	1788.48	977.025	967.281	268.944		371.963	1169.15	1148.38	977.701	1362.63	943.023	1941.41	497.407	1897.14	869.78	422.611	1621.5	1979.83	857.057	810.471	731.657	949.811	315.207	845.87	1080.87	491.885	829.536	752.47	938.365	1467.06
O15355	O15355	PPM1G_HUMAN	PPM1G	Protein phosphatase 1G	3804.34	1786.41	3954.15	2472.29	3078.45	3593.54	2721.22	3070.72	2677.71	3265.68	3402.16	2665.61	3513.75	2557.89	2451.21	3673.8	3003.31	2824.26	635.617	1221.52	2392.81	3405.62	2010.26	3066.03	3094.46	3449.01	1935.74	2937.06	1989.58	3689	3458.51	2197.35	1611.9	1565.04	3737.17	4892.99	3774.09	4946.77	3691.56	3277.87	2496.66	2348.88	2996.41	1672.25	3095.47
O15357	O15357	SHIP2_HUMAN	INPPL1	Phosphatidylinositol 3,4,5-trisphosphate 5-phosphatase 2	1546.22	488.856	1073.23	1423.7	643.582	1054.58	1063.55	1407.98	2418.75	1804.02	1457.56	1397.61	1999.7	1393.8	1264.87	1505.31	1469.53	1556.57	1430.26	832.747	1485.37	1439.65	1708.33	1551.05	1629.34	1626.39	1584.71	1184.38	1213.74	1074.77	1154.51	1413.04	1101.69	876.977	1216.12	1390.18	1164.15	1313.79	1114.11	1668.42	1271.64	1397.51	1833.31	1671.42	1147.11
O15371	O15371	EIF3D_HUMAN	EIF3D	Eukaryotic translation initiation factor 3 subunit D	2917.93	2503.23	2578.62	1446.42	609.913	1868.94	1245.91	1701.57	2803.73	3220.53	3364.44	1970.97	3497.32	2376.49	2593.76	3842	2423.95	2460.19	1781.24	991.463	3550.28	2412.39	1108.97	3161.25	2618.82	2888.93	2557.17	797.621	2183.93	1839.1	1322.03	2027.17	2271.32	202.716	769.553	3257.54	848.42	605.188	757.952		795.377	830.521		2039.39	942.319
O15372	O15372	EIF3H_HUMAN	EIF3H	Eukaryotic translation initiation factor 3 subunit H	8412.47	8158.88	6451.65	4722.38	2716.75	5271.34	4770.71	5379.58	6344.73	7318.65	6569.29	5096.67	5582.07	4066.64	5991.58	9527.58	7224.48	7405.13	2344.14	1974.79	7767.43	5887.64	5895.6	7513.44	6078.15	6873.25	5663.21	9459.07	7950.32	7254.26	8472.67	9626.84	11831.9	5002.22	10645.5	7819.4	7144.92	7691.52	8805.09	4178.36	8873.51	6491.67	2891.04	5482.53	5480.11
O15381	O15381	NVL_HUMAN	NVL	Nuclear valosin-containing protein-like			279.416	332.625						103.534	385.238	377.175	671.691	148.385	494.301	464.203	208.214	261.693	230.059	398.962				231.61	211.388	234.97	157.178					85.3976				133.577		361.845	57.6652
O15397	O15397	IPO8_HUMAN	IPO8	Importin-8	566.904	249.858	571.296	548.639	787.779	604.263	795.042	339.837	301.415	469.18	522.244	445.896	710.464	593.9	540.747	393.907	460.564	362.509	176.67	276.937	309.228	552.944	1022.15	334.46	491.961	452.662	391.272	612.001		258.36	252.375		506.114	256.879	262.58	430.597	200.267	604.971	553.01		259.186			609.897	302.579
O15397;O95373	O95373;O15397	IPO7_HUMAN;IPO8_HUMAN	IPO7;IPO8	Importin-8	400.651									218.516	135.707	272.837				191.752	191.771		152.789	135.06	290.272	186.589	578.373	63.3349	454.157	137.877	359.309	118.909			188.013
O15400	O15400	STX7_HUMAN	STX7	Syntaxin-7	394.454	461.111	1206.36	411.093		258.182	333.371	647.817		675.112	778.046	854.3	728.245	958.615	812.321	377.249	665.625	791.703	914.64	533.736	752.075	685.071	717.464	862.868	752.692	792.75	671.537	426.53	257.743	83.0661	165.35			781.86	475.569	486.426	676.053	572.187	358.522		271.881	430.413	462.826	438.071
O15427	O15427	MOT4_HUMAN	SLC16A3	Monocarboxylate transporter 4	3442.99	8735.44	5818.18	10029.3	6990.6	5806.31	6009.65	6444.91	6212.62	8085.97	9341	7131.39	6213.21	12192.3	12719.9	9946.08	8306.55	8357.41	11362.5	6302.81	5543.07	5420.84	8098.94	4174.4	7051.46	7944.91	7107.9	5373.13	3346.3	5788.3	3247.59	5560.57	3854.09	7575.16	7087.66	5142.84	7241.23	7750.28	3082.58	5287.81	2044.41	5177.82	3684.29	6573.09	5556.79
O15431	O15431	COPT1_HUMAN	SLC31A1	High affinity copper uptake protein 1				226.212																														94.0026
O15439	O15439	MRP4_HUMAN	ABCC4	ATP-binding cassette sub-family C member 4										32.1107								122.984		159.399				55.9383		86.2139		80.1514		118.483
O15446	O15446	RPA34_HUMAN	POLR1G	DNA-directed RNA polymerase I subunit RPA34	819.778		1090.03	2629.87	1085.55		904.609	2366.68		1472.46	1193.73	1731.52		566.578	1959.83	2068.74	2111.1	2243.97	2171.41	2354.55	1786.35	1660.35	2127.31	2200.45	1244.21	1236.23	1324.91	1688.23	2029.04	1375.89	1999.76	1536.91	1688.59	3748.7	1927.19	1975.11	2255.11	2564.17	1602.26	2495.58	2766.68	1792.73	2372.89	1181.74
O15457	O15457	MSH4_HUMAN	MSH4	MutS protein homolog 4						1148.99	1159.25	2413.69	2326.63	1322.98	1675.31	1280.91		1291.11	1047.39	1496.56	1264.5	1189.2		656.188	906.793	1906.37	1699.63		1650.79		2026.63	1382.34	796.058	1340.93	2323.52	285.867			2004.61	3194.6		2422.9	2877.94
O15460	O15460	P4HA2_HUMAN	P4HA2	Prolyl 4-hydroxylase subunit alpha-2		1045.71	1185.31	807.988	1814.58		1166.58	1441.25		1074.61	620.885	1160.93			607.911	728.604	923.349	858.526	792.974	740.849	1081.52	625.275	923.811	167.355	628.982	620.297	662.966	1239.13	1425.92	987.602	1565.98	238.899	46.1622	1054.08	521.706	824.59	918.243	1275.71	1602.59	944.999	631.381	1401.05	1317.44	1073.77
O15498	O15498	YKT6_HUMAN	YKT6	Synaptobrevin homolog YKT6	1567.05		1649.03	1027.62			3578.4			1348.47	1628.27	1299.05	2052.99	909.593	991.086	1358.19	1469.25	1670.31	1469.4	770.605	1666.31	962.248	1349.99	1021.2	1460.41	1010	1430.44	541.9		607.615	688.641			241.194	899.289	855.995	716.053	677.705	1405.49			764.852		1797.63	1977.72
O15504	O15504	NUP42_HUMAN	NUP42	Nucleoporin NUP42											364.352	589.782			469.662		428.802	500.848		370.599					697.233	428.586		484.731	514.625		700.394		295.462	956.653		481.334	832.594	767.764	351.539		339.499	754.888	1165.88
O15511	O15511	ARPC5_HUMAN	ARPC5	Actin-related protein 2/3 complex subunit 5	5515.23	2702.22	3366.66	2689.53	4437.56	6595.01	4083.96	3362.7	2871.94	3621.63	3996.52	4148.8	3260.94	5356.27	3263.71	4663.67	4073.04	3132.79	2280.72	1700.15	4749.56	4612.08	5036.23	4614.13	3621.21	3091.77	4352.84	1315.01		965.331	3109.7	704.574	7759.86	534.41	3804.6	3783.06	2520.17	2609.34	3287.39	2621.41	3834.48	1728.59	249.245	2317.24	9953.07
O15514	O15514	RPB4_HUMAN	POLR2D	DNA-directed RNA polymerase II subunit RPB4											699.648				941.182		568.552	667.221		830.448			627.803	914.789		601.828	539.321	486.411		521.025				683.856			342.933
O15525;O60675	O60675;O15525	MAFG_HUMAN;MAFK_HUMAN	MAFG;MAFK	Transcription factor MafG		1057.37		1025.83	1497.61		328.561	937.527	776.972	788.06	885.887	872.965	1458.87		954.817	1174.7	1102.09	754.306	839.355	910.494	687.25	1067.28		667.129	790.511	856.918	1277.26	264.624		400.102	660.691			332.475		426.157	672.116	1339.96		715.937		309.443	308.858	380.595
O15530	O15530;Q6A1A2	PDPK1_HUMAN	PDPK1	3-phosphoinositide-dependent protein kinase 1	211.496			98.0069								221.989					231.631	169.15						168.72	137.208	168.338		126.149		274.996	292.703	161.518	333.172	249.733		277.699		280.035	264.12		494.331	227.292			388.275
O15533	O15533	TPSN_HUMAN	TAPBP	Tapasin		428.67	1335.65	720.37			792.807	2244.51		678.454	1602.16	1594.55		1309.91	1332.58		903.017	1270.16	1359.65	921.787			1145.04	986.097	1314.65	775.536	1396.43	1509.01	446.394		1227.92			2160.17		876.235	1219.81	559.667	984.643		710.499	793.482	274.338
O15541	O15541	R113A_HUMAN	RNF113A	E3 ubiquitin-protein ligase RNF113A	254.548					271.753								241.737				168.068						107.745	102.052		303.594				284.125			75.9576	554.38	397.764	504.898		516.951		489.501		100.874
O43143	Q14562;O43143;O60231	DHX15_HUMAN	DHX15	Pre-mRNA-splicing factor ATP-dependent RNA helicase DHX15	2795.86	6122.12	6182.79	8165.41	4855.49	6877.72	6809.66	9798.28	6709.39	9041.2	8846.86	10178.4	6395.1	6119.47	7167.36	6231.68	8986.67	9987.27	9376.94	10249.7	6972.88	7796.42	5766.5	7706.71	8752.13	6933.68	9650.91	7727.08	5722.39	6474.37	7920.26	6260.22	4758.95	9485.54	8350.92	8645.15	9531.25	8568.56	5783.55	10340.3	6257.52	7493.42	9137.75	5311.06	4958.07
O43148	O43148	MCES_HUMAN	RNMT	mRNA cap guanine-N7 methyltransferase	33.4362		48.4237	441.045			447.709	235.491	1290.74	347.61	208.016	424.759	528.012	505.872	241.15	220.828	366.111	301.739	351.795	281.943		501.121		186.025	446.346	409.343	439.894	791.209	428.337	736.578	340.388	2850.28	4272.8	654.896	314.29	557.451	1369.36	1332.76	1065.68			783.235	640.65
O43156	O43156	TTI1_HUMAN	TTI1	TELO2-interacting protein 1 homolog	664.25			547.909		498.704	1209.69	405.275	757.374	593.571	309.316	469.291		442.735	443.632	669.216	423.939	463.64	238.492			182.17	318.295	290.264	262.617	472.317	449.273		524.299	369.769	633.5	558.108	2038.12	570.428	313.578	709.621	394.074	133.51	396.036		423.13			221.326
O43159	O43159	RRP8_HUMAN	RRP8	Ribosomal RNA-processing protein 8		1529.82	477.696	713.392			1203.99	1083.06		936.231	794.978	837.979		1133.08	693.355	509.386	738.154	908.672	814.473	1082.44		508.575	555.86	649.494	852.181	709.721	816.11			819.38	924.305	1331.93	732.681	1359.98	959.531	413.865	765.253	786.052	932.793	871.176	1232.15		602.759		2546.75
O43169	O43169	CYB5B_HUMAN	CYB5B	Cytochrome b5 type B		4017.21	1254.11	1982.95	604.685	921.522	2984.05	5305.16		1018.75	1336.81	1261.72	2003.14		1729.56	742.666	365.573	1106.99	1997.92	969.229		1395.97	907.433	652.653	1167.25	806.643	678.189	2078.94	353.326	540.105	1231.74			1444.47	1369.2	581.056	597.588	649.198	509.811	883.947			487.544
O43172	O43172	PRP4_HUMAN	PRPF4	U4/U6 small nuclear ribonucleoprotein Prp4	280.809	376.656		796.744	233.561	1149.75	197.124	807.488	669.445	530.625	906.341	675.86	541.969	690.641	556.594	628.571	674.23	660.189	701.365	918.458	730.581	664.59		533.059	779.792	835.196	724.309	493.636	391.035	460.667	774.943	1093.36	1066.9	1265.78	481.213	862.208	856.837	911.026	589.078	550.599	501.663	356.811	438.964	814.766	497.083
O43175	O43175	SERA_HUMAN	PHGDH	D-3-phosphoglycerate dehydrogenase	24420.8	10499.6	15338.2	11593.1	10664.9	15313.3	13009.1	15555.1	9122.76	11638.8	12637	9468.42	7961.36	13093.5	6851.71	10155.8	12309	7572.93	4372.32	4464.12	7466.17	11055.5	10981.1	12096.7	10242.1	10840.8	10585.5	11970.7	11858.7	14852.3	10707.9	12721.2	6968.39	6172.42	10448.4	13650.1	13130	10691.4	15838	8666.85	19347.9	13120.4	8279.43	9240.19	17621.2
O43181	O43181	NDUS4_HUMAN	NDUFS4	NADH dehydrogenase [ubiquinone] iron-sulfur protein 4, mitochondrial										1374.71	1148.96				755.893		1096.92	902.182	1703.6	1061.32						775.443	1270.19	1111	2130.59	729.201	796.652		788.615	1138.88	545.823		662.272	1309.11		1676.16		1725.56
O43237	O43237	DC1L2_HUMAN	DYNC1LI2	Cytoplasmic dynein 1 light intermediate chain 2	1549.26	922.738	1250.21	1604.86	1299.08	1488.54	657.53	1090.57	1083.77	1571.88	1464.14	1181.18	1039.3	1047.25	1275.49	1493.79	1324.59	1597.56	1102.75	737.734	1195.26	1918.27	1582.89	1379.3	1462.79	1447.73	1308.77	1227.9	852.925	855.363	1173.32	1062.5	497.894	1083.66	1085.52	1685.75	1146.52	1392.48	1420.75	1716.49	1990.14	1209.3	1225.94	756.973	701.454
O43240	O43240	KLK10_HUMAN	KLK10	Kallikrein-10					480.556								2635.63
O43242	O43242	PSMD3_HUMAN	PSMD3	26S proteasome non-ATPase regulatory subunit 3	1792.03	2593.18	2757.89	1346.38	1131.21	998.154	1355.38	2720.58	2421.87	2676.73	2240.45	2703.32	2854.88	2633.21	2337.67	3430.99	2244.15	2202.81	1313.17	1410.08	2388.16	1588.36	2913.39	2353.71	2841.22	2339.5	2842.63	1552.94	1112.72	1475.78	1341.06	1100.07	1304.73	1502.61	2007.62	1829.68	1503.29	1605.57	1283.89	725.734	1539.2	1178.71	866.344	2060.03	2286.05
O43251;Q9NWB1	O43251;Q9NWB1	RFOX1_HUMAN;RFOX2_HUMAN	RBFOX1;RBFOX2	RNA binding protein fox-1 homolog 2	241.568	835.063	651.265	1089.78	515.997	1293.86	231.155	349.959	1057.77	456.805	584.009	675.43	587.292	1177.54	739.742	902.28	930.667	1250.66	934.946	1380.39	527.84	541.295	1418.84	791.162	1023.75	1201.18	925.228	741.808	912.595	685.215	990.391	352.26	272.469	1783.14	1148.2	1465.33	767.149	925.241	734.099	1243.25		876.334	1168.21	358.216	403.547
O43252	O43252	PAPS1_HUMAN	PAPSS1	Bifunctional 3'-phosphoadenosine 5'-phosphosulfate synthase 1	980.007		1546.92	860.59	369.365	1630.02	862.705	854.76	985.944	1240.88	919.354	960.38	2283.76	1750.16	576.546	1032.31	913.033	1187.15	309.851	324.406	692.186	994.66	1286.84	1160.41	1106.39	1480.51	1060.12	1292.47	1201.78	2021.01	1024.94	1588.39	2070.66	639.865	851.606	1172.93	1029.5	868.533	1255.4	824.008	1205.28	903.716	619.769	1279.54	1351.79
O43264	O43264	ZW10_HUMAN	ZW10	Centromere/kinetochore protein zw10 homolog																										394.029										132.81
O43286	O43286	B4GT5_HUMAN	B4GALT5	Beta-1,4-galactosyltransferase 5	5360.8	17691.9		7699.63	13232	9774.05	9858.29	10380.3	19371.4	2528.69	2240.7		8129.04	10295.1	5144.14	4612.24	730.644	2900.99	6852.55	1826.83	6103.94	1600.52	9595.11	448.961		1455.33	2857.61	2854.39	3890.68	1961.36	2758.17	2151.75	2392.43	7633.32		7786.86	2446.74	3066	1374.2	1822.6	1715.31	920.005		6303.57
O43290	O43290	SNUT1_HUMAN	SART1	U4/U6.U5 tri-snRNP-associated protein 1	377.067	1316.09	1517.8	1460.83	987.84	890.457	758.11	1030.61	954.392	810.752	1063.47	1523.18	1408.15	1027.87	1282.41	1040.27	646.77	1223.57	1205.7	1606.69	951.801	833.072	1148.52	794.391	1229.79	1174.12	1161.47	367.091	1783.96	974.92	1403.85	2895.83	1291.2	1346.64	514.434	1120.31	913.816	1160.38	919.921	1044.84	1259.41	1281.66	1270.1	1062.99
O43292	O43292	GPAA1_HUMAN	GPAA1	Glycosylphosphatidylinositol anchor attachment 1 protein			153.777	715.553	378.574		375.811	306.855	1285.69	263.688	632.131	783.085		354.978	429.102		677.516	547.834	1000.74	680.989	361.888	205.608		474.018	721.166	551.382	129.107	197.227		187.367	477.014			141.978		323.541			231.878	164.832				40.6491
O43294	O43294	TGFI1_HUMAN	TGFB1I1	Transforming growth factor beta-1-induced transcript 1 protein	243.905									945.775	560.503				413.352		496.388	385.815	245.553						629.131	618.247		177.915
O43314	O43314	VIP2_HUMAN	PPIP5K2	Inositol hexakisphosphate and diphosphoinositol-pentakisphosphate kinase 2	517.015	601.534		362.079	449.066	221.306	222.064			380.987	414.398	483.41		542.258	265.72	180.545	445.593	293.669		121.417	380.865	358.144	747.854	226.953	477.557	240.893	200.852	478.631	327.867	334.424	526.066	1141.97	868.651	363.756	725.811	329.622	585.706	317.614	489.765			436.039		1031.81
O43318	O43318	M3K7_HUMAN	MAP3K7	Mitogen-activated protein kinase kinase kinase 7	27.2848			77.3896								104.773					91.3317	106.718		125.298		105.542		119.326	95.9417	121.074	65.3686	55.406	247.744	177.888	60.1736	104.967	105.861	74.9754		113.446	192.577		285.289	74.6686	186.618		230.665	45.7996
O43324	O43324	MCA3_HUMAN	EEF1E1	Eukaryotic translation elongation factor 1 epsilon-1	629.241	539.699		836.847	274.182	705.515		1005.24	301.769	187.932	333.209	164.273				151.378	147.367	123.083						209.197	298.457	238.985	295.94	621.15	708.857	553.674	600.735					167.882	169.86		578.393					1224.07	379.4
O43390	O43390	HNRPR_HUMAN	HNRNPR	Heterogeneous nuclear ribonucleoprotein R	1553.23	3859.85	2890.8	6732.32	4465.9	3348.07	4299.88	6474.52	5548.44	6058.8	5519.23	7099.55	3368.81	3449.47	6104.13	3510.18	5614.18	5323.58	6462.56	7784.53	3627.9	4704.75	3263.26	5098.04	5670.49	5179.22	5095.11	1749.21	2814.95	2156.67	3199.56	963.984	2309.11	3899.48	2883.05	2915.41	3102.23	3680.42	1759.43	2795.64	2633.02	3015.45	2844.46	5036.12	2965.21
O43390;O60506	O43390;O60506	HNRPQ_HUMAN;HNRPR_HUMAN	HNRNPR;SYNCRIP	Heterogeneous nuclear ribonucleoprotein R	4254.21	8859.16	8981.47	17332.3	15990	9663.91	9809.64	13974.4	11680.2	10597.6	10074.8	11629.1	10364.3	10431.1	9150.97	7107.03	7993.53	9008.63	7069.74	10206.1	8993	7267.79	6407	8618.67	10014.9	12280.2	8909.76	9617.59	5050.17	7420.52	13319.6	963.777	1995.26	14021.8	6497.35	8407.55	7371.18	10213.4	7562.2	14008.6	12775.3	13756.7	15208.3	8582.43	7147.94
O43395	O43395	PRPF3_HUMAN	PRPF3	U4/U6 small nuclear ribonucleoprotein Prp3		2115.5	2788.06	3157.35	1811.26	1396.61	2062.32	3330.32	2604.41	2436.94	2800.32	2915.11	2785.27	1387.01	2151.44	2910.8	3012.51	3058.78	3119.82	3683.15	2925.77	2982.7	2550.05	2714.61	2688.19	2823.09	2683.88	2234.62	2522.16	1541.22	2101.5	2029.67		2902.54	2872.54	2178.64	2176.63	3424.02	2280.24	4664.8	2483.09	3201.19	3410.93	3594.82	653.132
O43396	O43396	TXNL1_HUMAN	TXNL1	Thioredoxin-like protein 1	3577.59	1281.01	3487.59	2452.23	2800.9	3420.14	3789.14	1665.13	3183.69	3468.68	2918.19	2922.92	3248.9	2822.64	2435.79	3356.18	4553.24	2807.58	596.907	1413.53	3979.87	3020.64	2714.37	3511.16	3386.81	3460.64	3695.38	2740.89	2924.11	3352.8	3951.75	1867.05	2201.15	1775.46	4341.64	3696.3	3036.1	3069	4011.19	1613.44	2769.13	2284.76	1187.04	2970.97	4579.55
O43399	O43399	TPD54_HUMAN	TPD52L2	Tumor protein D54	4925.05	5171.55	2776.18	3969.73	4879.07	5048.28	4616.57	4733.95	3326.72	2576.78	4577.51	3566.98	2238.85	4212.13	5155.09	4976.9	5053.6	4172.71	4378.23	2199.11	3584.18	3225.3	1746.08	2720.11	3466.23	2488.95	3679.2	1006.46	738.409	1515.24	1782.57	1841.37	1586.86	847.616	1926.29	2140.76	2225.11	2206.84	1343.36	1087.1	795.999	2042.49	609.139	2341.37	5044.71
O43402	O43402	EMC8_HUMAN	EMC8	ER membrane protein complex subunit 8	189.8	1297.46	1306.75	1714.08	757.386		1419.59	1562.41		1588.33	1066.04	2226.62			1526.56	1131.87	2338.81	2274.51	1078.15	1553.61	956.914	1405.82	2148.41	2241.07	1909.52	1841.93		2001.53	994.239	1203.75	1923.95	755.623	269.036	2832.26	940.553	1707.73	2617.46	1989.85	1632.82	3700.84	1687.67	1709.35	2045.59	1638
O43414	O43414	ERI3_HUMAN	ERI3	ERI1 exoribonuclease 3	642.718		519.656	470.58			733.7		821.127		713.9	579.058			533.664	973.456	724.133	476.604	550.545		513.886			449.283	825.466	708.234	1113.7	581.52	367.713	523.427		426.175	531.139	249.328		850.134	768.799	430.636	730.162			838.263	286.714
O43432	O43432	IF4G3_HUMAN	EIF4G3	Eukaryotic translation initiation factor 4 gamma 3		473.335		464.457			144.392		543.218	489.224	589.185	446.923		612.246	531.164	492.253	431.283	553.667	419.198	388.657	517.302	550.51	1367.87	415.268	525.935	509.134	435.244	389.709	588.897	557.671	568.191	430.799	984.367	830.242	685.22	572.398	771.273	858.864	968.637	608.877	989.787	814.358	679.652	1889.95
O43447	O43447	PPIH_HUMAN	PPIH	Peptidyl-prolyl cis-trans isomerase H	1669.4	1455.58	1411.96	2013.69	1036.97	1455.73	920.713	1931.19	2162.11	2050.19	1707.38	1562.69	1327.34	1250.73	2010.37	1053.97	1892.97	2058.59	953.414	1828.9	1938.95	2348.54	1534.02	2133.89	2043.36	2056.94	1443.15	1881.19	939.125	2128.72	2908.12	853.153	850.745	1627.26	2343.19	1653.81	1486.08	2002.52	1644.15	1853.27	1278.98	1960.15	1184.24	1633	1610.87
O43464	O43464	HTRA2_HUMAN	HTRA2	Serine protease HTRA2, mitochondrial		855.101	411.859	613.568	724.432	2848.46	846.217	1388.5	779.965	440.917	483.586	505.237	189.541	472.177	390.775	828.866	610.717	431.902	481.481	231.491		425.457		411.615	544.598	567.253	363.573	1146.86		1143.66	714.235				734.616	618.256	348.834	429.518	413.665		611.086	212.635	353.702	949.379
O43464;P83110	P83110;O43464	HTRA2_HUMAN;HTRA3_HUMAN	HTRA2;HTRA3	Serine protease HTRA2, mitochondrial	1817.2	270.429		905.297	1319.26														381.396			196.239	1111.08		281.701																				19600.8
O43488	O43488;Q8NHP1	ARK72_HUMAN	AKR7A2	Aflatoxin B1 aldehyde reductase member 2	1057.4	1191.73	621.141	554.71		926.48	834.523	1170.84	1506.38	1106.6	1503.97	1102.07			570.43	1266	1355.02	803.575	391.455	247.79	905.22	2388.23	814.465	1363.96	610.095	1188.85	597.619	565.867	329.908	133.088	562.924				776.45	1656.21	687.964	864.082	630.423	1088.38	436.857	521.65			764.711
O43491	O43491	E41L2_HUMAN	EPB41L2	Band 4.1-like protein 2	1019.63	811.411	218.902	1653.31	1461.96	1660.67	1220.55	1111.51	1885.89	1698.55	1865.47	1422.16	1275.07	1630.82	1858.36	1358.52	1605.42	1976.8	1117.02	1073.81	849.469	2010.56	1581.88	1223.69	1309.95	1953.99	1743.37	2397.26	899.338	1866.34	1987.66	2165.29	2331.66	1579.03	1473.94	2411.78	2473.53	2047.1	2774.54	1697.68	1361.59	1927.65	1868.28	1062.42	1190.9
O43493	O43493	TGON2_HUMAN	TGOLN2	Trans-Golgi network integral membrane protein 2		251.677			298.452	635.883	399.105	549.919		204.541	187.775	268.774	179.051		352.199	96.7507	116.165	231.079	366.047	268.12		127.746		89.1048	294.536	214.37	182.587						244.347	209.555		260.715	338.222	504.237	219.435	86.9319	128.688	234.768	321.946
O43504	O43504	LTOR5_HUMAN	LAMTOR5	Ragulator complex protein LAMTOR5																								91.2492						74.6892	219.677	342.322	327.633	680.9		446.316	489.218	395.526	281.793		249.145
O43516	O43516	WIPF1_HUMAN	WIPF1	WAS/WASL-interacting protein family member 1	690.484	750.767	1038.45	460.684	960.623	1375.42	1296.02	1033.79	792.489	670.368	625.643	577.818	921.502	363.101	469.834	631.781	954.012	1025.41		261.151	898.814	1061.73	797.051	1090.22	930.285	936.075	702.677	1361.46	2018.85	1685.09	1476.44	2184.06	3761.87	739.068	787.468	1370.66	1085.1	716.804	1976.27	1426.43	1213.06	1438.18	1035.62	1124.16	551.616
O43548	O43548	TGM5_HUMAN	TGM5	Protein-glutamine gamma-glutamyltransferase 5	81.7686					861.984				221.405	311.032		3677.95
O43572	O43572	AKA10_HUMAN	AKAP10	A-kinase anchor protein 10, mitochondrial	142.201			289.62						210.761	395.433	270.238			146.831	366.689	247.895	30.1524	191.687	265.102		538.229	399.924	183.075	340.392	319.625	345.462		130.784	216.678	121.309			193.346	294.666	330.997	271.559	142.104	223.659				217.467	106.925
O43583	O43583	DENR_HUMAN	DENR	Density-regulated protein	2696.29	1543.06	1776.53	2605.32	1917.57		2088.54	3480.15	1519.61	1480.21	464.23	1319.87	2034.6	3059.74		1383.98	1799.98	1639.21			2599.78	989.652	2733.6	1460	1785.37	1914.81	1439.28	1516.62	2520.25	1929.58	1538.61	3590.41	5066.8	216.684	2216.26	1138.37	1195.03	1260.6	1425.83	511.481	1828.59	1719.26		1822.19	2078.16
O43592	O43592	XPOT_HUMAN	XPOT	Exportin-T	243.582		1003.38	375.406		522.238	666.214			266.454	506.227	331.591		311.871	58.2881	430.689	267.864	111.967		80.0612	494.436	238.637		512.72	387.93	507.646	258.498	566.133	213.435	634.148	477.156		718.474	307.313	295.107	477.837	470.628	1241.22	691.39		250.167	475.883		144.499
O43598	O43598	DNPH1_HUMAN	DNPH1	2'-deoxynucleoside 5'-phosphate N-hydrolase 1	867.262	148.426	552.198	423.679	640.478		336.753	380.309		1304.26	754.217	662.768	1651.32	367.519	320.281	612.443	939.98	266.838		176.757	804.002	1198.77	1258.61	1085.28	1191.17	964.485	1023.43	262.9	515.145	292.979	337.782	331.386		141.191	737.117	383.519	369.822	690.875	472.735		465.21	517.684		103.04	863.811
O43615	O43615	TIM44_HUMAN	TIMM44	Mitochondrial import inner membrane translocase subunit TIM44	646.143	1619.26	950.577	1013.58	1141.56	365.517	1162.22	1116.55		1145.03	1264.06	1338.14	1125.41	689.813	899.517	773.939	983.676	1021.72	1537.36	773.679	1537.08	1070.01	721.698	961.771	1203.61	1122.11	976.689	819.092		936.36	1060.29		369.095	919.293	761.898	706.909	616.201	648.558	546.166	1043.97	532.665	503.229	629.579	1033.49	1725.3
O43617	O43617	TPPC3_HUMAN	TRAPPC3	Trafficking protein particle complex subunit 3	1166.66	279.13	1847.09	1391.79		1209.1	851.79	1132.76		1307.35	1363.08	1152.27	1832.65	1666.45	706.187	1534.57	1064.99	1485.03	1745.79	825.855		1506.25		1270.82	1129.09	1587.28	1241.83	1071.64	1622.31	1078.36	1261.47			1159.46	1403.39	1589.18	712.43	1131.06	1049.65	1398.48	1673.15	2002.12	2592.83	985.226	1101.17
O43633	O43633	CHM2A_HUMAN	CHMP2A	Charged multivesicular body protein 2a	1226.71	332.447	1042.79	1109.83	818.678	678.14	543.838	1588.69	2318.46	943.33	1026.28	1065.53	1482.72	1719.05	1200.5	1448.96	1147.6	1539.83	1183.81	750.522	1293.19	1487.89	1558.33	1074.03	1320.5	1194.15	1053.25	925.693		452.58	660.465			556.153	1315.68	1199.13	1456.7	1288.77	882.072	792.751	450.062	721.564	1055.35	597.915	1304.19
O43660	O43660	PLRG1_HUMAN	PLRG1	Pleiotropic regulator 1		479.875		1965.27	1167.62		2081.86			1186.59	719.27	785.388			1194.83		1040.72	755.987	1132.32	1470.04	919.211		1524.55	1164.11	775.262	958.787	425.717	1108.92	1898.26	1201.35	796.161	1607.55	1177.21	1553.37	744.147	897.581	1045.94	1289.71	867.91	1121.13	1125.85	954.027	1591.97	910.594
O43663	O43663	PRC1_HUMAN	PRC1	Protein regulator of cytokinesis 1	612.001	317.125		1356.87			3320.63	1537.07	834.822	1741.55	1721.52		1417.76	837.495	375.107	484.018	595.829	700.342		996.744		753.111		858.081	703.644	431.374	741.246		509.139	722.622	686.453	1329.19	2645.19	823.321	510.779	412.414	696.998		872.506	650.583	895.727	763.445		1229.15
O43665	O43665	RGS10_HUMAN	RGS10	Regulator of G-protein signaling 10	311.697									344.176	434.417	220.911			112.958	300.43	478.314	350.978	89.606			181.045		373.505	274.475	469.91	110.013	66.7914		208.611	185.474			128.286	727.43	276.789	260.471	250.792		343.939		129.671		414.784
O43670	O43670	ZN207_HUMAN	ZNF207	BUB3-interacting and GLEBS motif-containing protein ZNF207	1258.78	3539.08	3418.2	2304.47	2345.55	3295.81	2098.55	2072.97	4089.38	3467.17	3486.97	2929.59	4170.54	3974.88	3519.52	3597.74	3651.46	4013.49	2128.8	3249.11	5086.65	3175.7	2905.29	3247.43	3512.69	4217.1	4244.61	3547.05	2676.26	4263.34	4099.65	3302.67	11034.5	4945.3	4257.39	4946.43	4448.05	2733.14	4055.93	4768.96	4618.08	4203.54	3252.95	2941.49	2559.03
O43674	O43674	NDUB5_HUMAN	NDUFB5	NADH dehydrogenase [ubiquinone] 1 beta subcomplex subunit 5, mitochondrial		1989.16			2100.03			2331.56	1776.78	1625.03	1061.01	2353.42			2917.55		2265.35	1392.41	2466.9	2241.18		1762.59		1818.86	2530.96	1752.38	2031.75											1209.87
O43676	O43676	NDUB3_HUMAN	NDUFB3	NADH dehydrogenase [ubiquinone] 1 beta subcomplex subunit 3	409.777	2367.74	1228.18	1093.6		427.589	986.697	771.194	1638.84	1109.85	928.976	1439.26	2703.53		2008.65	1109.48	1436.54	906.912	1951.67	1931.89		588.425		1098.13	946.215	1194.54	943.125	742.094	354.01	302.361	920.63			836.607	454.564	842.628	850.697	840.093	665.175	882.591	268.163	473.216	557.121	663.937	842.48
O43678	O43678	NDUA2_HUMAN	NDUFA2	NADH dehydrogenase [ubiquinone] 1 alpha subcomplex subunit 2	514.858	1831.13	531.617	2036.87	920.805	1088.85	264.724	1491.21	783.511	1464.25	1520.45	1847.13	1382.88	688.401	1822.65	798.613	917.629	706.823	1527.76	1343.78	1023.53	868.718	1292.94	1205.3	1073.09	1549.06	1050.62	587.027	780.283	288.47	1041.08			647.226	1085.44	1715.91	1011.25	689.523	152.749	1398.49		849.199
O43681	O43681	GET3_HUMAN	GET3	ATPase GET3	5123.34	2216.79	2510.78	3013.8	2534.01	2517.55	4379.57	3852.2	3724.78	2996.88	3250.33	2904.78	4089	4361.82	3273.82	3933.33	3554.12	3197.55	1907.2	1713.73	3626.72	5352.37	4044.74	4244.09	3943.71	4245.97	2882.15	2219.62	1728.56	2978.4	3474.08	3972.39	1961.47	2010.87	3621.91	4295.16	2248.05	3937.18	6511.95	2823.92	4452.72	3073.61		2593.18	2744.35
O43684	O43684	BUB3_HUMAN	BUB3	Mitotic checkpoint protein BUB3	1184.08	2710.9	5523.1	3692.21	5757.23	2680.51	3799.66	3906.88	3296.72	3095.95	2583.68	2215.04	3593.58	2868.89	1947.08	2978.96	2749.99	2717.13	1237.4	2207.43	1948.91	2158.44	3306.37	2641.79	3212.2	3934.77	3416.75	4385.53	3502.47	3552.82	3631	3935.7	3915.48	4382.16	3952.63	4482.32	4401.94	4162.03	4345.8	4608.13	3865.04	3199.89	3821.83	3128.19	3835.03
O43707	O43707	ACTN4_HUMAN	ACTN4	Alpha-actinin-4	17863.7	16046.3	19301.2	8323.36	5657.42	12065.4	11812.3	8319.81	14405.9	16234.7	12562	11709.9	12902.3	14112.9	10038.3	13909.2	16491.3	9759	3729.18	7035.32	15406	18976.8	14178.6	12629.1	14697.2	14261.6	15059.9	10153.3	12790.4	16101.1	16160.1	9960.24	10277.8	9076.79	13173.1	15667.9	9877.91	12702.8	15455.7	7407.77	7519.41	6371.75	4218.34	18034.1	46400.5
O43707;P12814	O43707;P12814	ACTN1_HUMAN;ACTN4_HUMAN	ACTN1;ACTN4	Alpha-actinin-4	28385.6	14542.6	23144.1	10419.5	9615.07	13566.9	17456.1	9852.71	9560.38	14153.9	13901.2	14681.9	12639.9	16875.5	11630.3	17579.4	13013.3	9133.54	4478.75	6466.34	14405.7	25619.4	13332.2	9500.18	16929.6	13876.9	16647.7	4075.53	6033.48	3013.12	15153.5	34465.6	11201.4	4573.82	7338.48	12399	3840.32	9489.63	8460.41	3032.93	3170.64	4049.74	1811.08	13687.4	46896.7
O43709	O43709	BUD23_HUMAN	BUD23	Probable 18S rRNA (guanine-N(7))-methyltransferase			690.18	369.262	1110.76	815.237		1054.61		854.085	556.697	355.111	934.064	210.505	566.596	379.828	669.064	614.189	141.651	577.066	726.053	764.858		624.537	787.737	892.611	700.118	671.051	1354.67	834.767	783.122			1246.89	773.691	803.572	609.734	285.578	1029.28	575.734				448.12
O43719	O43719	HTSF1_HUMAN	HTATSF1	HIV Tat-specific factor 1		1699.38		837.283					1039.51	1656.45	1215.09	1091.01	1312.17	1476.74	1763.52	1633.56	1250.21	1726.28	2033.05	1327.93	1121.25	1085.88	1827.37	1430.3	1310.76	1390.52	1409.11	482.757		413.564	396.995	709.135	6636	1182.7	695.841	1052.44	894.492	1010.29	511.788	943.79		1997.02	2841.09	1447.93
O43747	O43747	AP1G1_HUMAN	AP1G1	AP-1 complex subunit gamma-1	319.737	286.205	1082.89	590.569	924.031	122.007	734.731	448.331		175.642	499.856	258.068	425.188	782.928	436.026	374.628	395.566	330.371	513.948	217.373	674.538	317.436	576.229	155.957	300.357	282.36	320.035		460.096	194.159	295.484		261.398	115.811		150.92	268.164	465.191	239.058	372.129	548.293	371.33			285.393
O43760	O43760	SNG2_HUMAN	SYNGR2	Synaptogyrin-2	608.27	1147.16	1094.52	2411.57		2517.38		703.147		1179.8	550.833	1396.12	7608.54		983.282	1115.3		1114.73	2891.93	617.499	1069.5				2000.29	794.072	2245.54	750.987	572.368	730.334	726.678	549.175	518.848	1341.8	505.904	799.854	581.415	764.466		737.728			399.776	1149.52
O43765	O43765	SGTA_HUMAN	SGTA	Small glutamine-rich tetratricopeptide repeat-containing protein alpha	644.891			1034.47	3105.27	1638.97	498.422	411.817	1082.31	728.148	645.713	645.924		362.038	461.053	702.221	604.958	584.1	156.082		329.346	994.808		768.091	543.053	631.846	519.737	365.209		469.695	395.613	568.48	585.306	323.128		647.419	443.792	550.373	428.851		562.752	313.85	408.039	314.227	1208.85
O43768	O43768	ENSA_HUMAN	ENSA	Alpha-endosulfine	2777.86		1237.17					1927.96	1686.43	2006.87	1488.72	700.007	1373.06	1357.01	1541.76		1635.52	918.662			895.574	926.654		1051.05	1277.52	1089.84	1132.58	5088.67	2612.89	3499.85	1556.9	3396.34	4102.24	966.937	3643.45	1318.02	904.084	1646.69	1636.9	1201.82	1754.83	1233.84	878.345	2143.52	2700.62
O43776	O43776	SYNC_HUMAN	NARS1	Asparagine--tRNA ligase, cytoplasmic	1109.22	1338.59	2192.51	2116.84	1022.72	2580.66	1805.29	2069.61	3503.81	2133.9	1850.71	1033.27	1360.02	2722.38	1560.79	1708.23	2102.01	1721.07	1211.62	616.693	2748.26	811.88	2706.86	1935.42	1694.08	2002.09	1699.07	3602.47	2305.88	4536.88	1991.38	3211.97	4087.12	1498.16	1716.82	1353.33	1143.01	2105.19	2422.47	1210.4	508.412	1007.52		3046.77	4177.36
O43790;Q14533	O43790;Q14533;P78385	KRT81_HUMAN;KRT86_HUMAN	KRT81;KRT86	Keratin, type II cuticular Hb6		1103.18								1190.5			27529.3	949.3								518.854														2532.83
O43795	O43795	MYO1B_HUMAN	MYO1B	Unconventional myosin-Ib	1181.88	1379.1	794.584	2828.48	877.811	1246.23	2020.81	1496.39	1039.99	1615.56	2165.21	1931.14	2067.54	1602.25	1631.01	1925.38	1712.76	2179.6	2326.46	2139.81	901.968	1952.54	1715.13	1551.36	1641.31	2059.12	1488.48	2031.71	2340.49	1841.47	1455.41	1355.23	2173.81	1479.69	1150.57	1696.2	1600.02	1219.39	803.531	2475.46	785.511	1555.7	2313.61	1632.95	1446.18
O43809	O43809	CPSF5_HUMAN	NUDT21	Cleavage and polyadenylation specificity factor subunit 5	1103.85	2520.1	2377.93	2545.95	7062.69	2116.02	1252.5	733.516	1666.56	2765.26	2371.08	3329.61	2264.3	2021.53	3107.86	2877.02	3020.1	3191.82	1789.31	4084.06	2550.53	2888.56	3544.71	2742.26	3253.24	2790.8	2908.77	5196.12	5171.91	2204.65	3273.47	1136.9	4249.99	2196.27	3310.3	2291.12	2430.27	1409.54	1587.89	1745.42		1824.54	1370.2	1609.92	2734.98
O43813	O43813	LANC1_HUMAN	LANCL1	Glutathione S-transferase LANCL1	820.187	1693.51	2402.08	1648.92	3653.96	2203.01	1716.51	2272.18	1278.74	851.524	840.31	908.71	1642.72	1269.6	992.561	1054.09	1252.88	767.413	459.846	629.406	890.391	727.686	524.838	821.552	905.103	886.113	1221.23	3345.13	2601.73	2058.01	2402	1681.48	1853.09	472.565	1305.89	701.103	1531.52	3147.97	2598.74	2445.9	1741.29	1248.74	435.396	1471.25	826.096
O43815	O43815	STRN_HUMAN	STRN	Striatin		855.55		720.332	447.042	391.665		1097.43		686.361	565.173	397.8	990.89	666.202	474.52	606.063	698.336	825.053	517.027	535.231		677.052	310.098	613.268	481.528	797.54	788.897	1090.67	547.599	382.163	776.523	1065.25	478.661	855.173	751.226	781.609	685.299	458.66	613.58		398.265			223.179
O43818	O43818	U3IP2_HUMAN	RRP9	U3 small nucleolar RNA-interacting protein 2	576.596	1575.68	1938.61	3377.18	1855.12	1437.19	1652.81	2490.1		2156.19	2472.49	3101.91		1672.82	2807.39	2316.29	2379.76	2707.41	3129.95	3131.44	2178.95	2631.63	3114.2	2493.3	3104.28	2830.44	2254.5	2470.6	1841.65	1862.08	2351.06	1380.92		3443.96	2983.18	1553.69	2516.02	3419.83	1994.29	2648.08	1394.41	3185.68	3312.78	1656.84	1610.78
O43819	O43819	SCO2_HUMAN	SCO2	Protein SCO2 homolog, mitochondrial		1376.05		1076.77		1636.01				542.916	574.445	1308.14		488.335	802.221	881.475	837.077	1003.75	1270.61	1197.53	570.446	1185.27		1261.27	926.458	1037.38	673.849		279.262	118.048	1170.54			1048.16	699.992	853.221	785.186	585.639	503.693			664.11	621.161
O43823	O43823	AKAP8_HUMAN	AKAP8	A-kinase anchor protein 8			279.81	489.683						610.86		759.876		325.564	406.104		539.775	481.335	642.75	613.82				919.747	481.741	707.479	179.939	845.389	814.65	813.514	526.79	1087.8	1336.68	1105.97	447.4	465.975	871.887	815.303	476.804		541.318	742.907	163.768
O43824	O43824	GTPB6_HUMAN	GTPBP6	Putative GTP-binding protein 6		648.37	709.884	486.383			182.312	345.317		679.648	678.449	635.22	707.331	376.216	322.825	197.7	322.985	392.538	736.374	511.815		339.492		598.337	229.099	549.611		669.206	591.942	395.003	242.716	485.3	216.923	459.662	418.449	447.97	412.336	452.641	193.105	189.682		502.882	48.3909	586.309
O43837	O43837	IDH3B_HUMAN	IDH3B	Isocitrate dehydrogenase [NAD] subunit beta, mitochondrial	942.756	974.654	1451.72	1580.05	3160.68	2771.34	2479.33	2560.56	1655.11	2025.63	1578.19	2397.36	1342.63	1579.32	1378.8	1120.99	1693.07	1306.41	1115.16	1533.75	225.813	1665.91	1635.27	958.059	1740.36	1694.99	1315.95	1370.56	1604.09	1128.87	1441.01		843.619	757.128	1340.19	1398.84	1027.54	1007.81	1610.34		786.629	1312.04	1168.39	1488.83	302.432
O43847	O43847	NRDC_HUMAN	NRDC	Nardilysin	1080.78	597.292	429.699	819.896	472.15	1146.98	982.974	1020.29	798.992	1252.09	1299.22	1047.22	894.311	557.469	689.176	446.19	834.934	504.713	1375.18	594.389	1571.02	1468.85	767.492	1016.4	1100.97	1201.68	824.078	884.223	1077.58	881.113	679.313	1783.81	1829.08	526.837	1229.78	1083.1	578.814	616.26	948.848	379.767	519.254	776.591	299.221	1112.84	1442.39
O43852	O43852	CALU_HUMAN	CALU	Calumenin	4037.44	14608	9232.23	8312.79	10967.2	7720.07	11549.1	9249.54	11103.2	14362.1	11830.7	10477.4	7462.39	11562.9	9680.58	8639.58	12254.1	9514.52	8362.58	9853.41	10837.4	11548.1	8645.64	8831.04	8661.74	9368.76	9338.11	12902.1	8150.49	7048.98	7294.77	3799.88	3495.75	5759.42	7975.53	9304.02	8573.04	10782.9	9990.77	5896.42	5266.07	3433.53	5062.42	11137.7	11925.3
O43854	O43854	EDIL3_HUMAN	EDIL3	EGF-like repeat and discoidin I-like domain-containing protein 3	1522.71	291.075	1030.31	1524.41	1697.44			910.831		375.523	859.046	857.805	949.861	739.622	1155.29	728.55	652.189	703.427	895.913	689.325		842.872		853.619	689.281	452.454	465.37	436.424	673.277	301.315	444.373	666.303		378.326	221.266	419.051	426.919	928.746	580.979	724.366	510.016	1032.37	863.372	1746.06	4862.56
O43865	O43865	SAHH2_HUMAN	AHCYL1	S-adenosylhomocysteine hydrolase-like protein 1	3818.38	2115.21		1856.07	4069.29		4835.39			4084.72	4333.83	5472.6			2469.29		3433.97			2015.99			5133.28	3441.83	4145.2	2735.43	3870.21				1090.5					2192.43						1428.94		1885.96	1070.02
O43865;Q96HN2	O43865;Q96HN2	SAHH2_HUMAN;SAHH3_HUMAN	AHCYL1;AHCYL2	S-adenosylhomocysteine hydrolase-like protein 1	1640.18	1505.01	1974.34	1161.09	2703.92	4443.86	2119.78	3134.96	1655.3	2446.65	2150.51	1805.44	1863.79	1479.33	1459.11	2484.96	1938.77	1396.96	886.691	916.437	4353.11	1925.89	1867.77	2414.38	2915.39	1774.43	1995.67	1597	967.825	1320.35	1805.43		922.834	479.914	635.464	3175.62	1388.44	1197.98	1648.4	1566.18	1111.22	821.157	1410.61	2556.93
O43896	O43896;Q12756;O60333	KIF1C_HUMAN	KIF1C	Kinesin-like protein KIF1C	431.271	424.792	591.997	701.628			679.783			557.328	860.096	635.278	667.497		984.381	717.715	995.486	890.556		375.292		656.717	1475.57	793.45	743.131	713.832	943.201	1394	732.497	744.385	761.667	2236.21	1368.82	428.475	224.006	911.998	1146.93	1252.63	1000.98		563.644	709.296	915.764
O43920	O43920	NDUS5_HUMAN	NDUFS5	NADH dehydrogenase [ubiquinone] iron-sulfur protein 5	348.466	1047.89	487.548	1121.6		365.379		679.061		1347.26	208.286	1324.04	958.156		898.86	1185.42	883.194	957.501	1585.5	1033.48		762.561	355.062		789.894	357.79	1481.15				220.489													336.579	397.595
O43924	O43924	PDE6D_HUMAN	PDE6D	Retinal rod rhodopsin-sensitive cGMP 3',5'-cyclic phosphodiesterase subunit delta	764.343																			35.5882								753.569	1310.82	783.136	572.55		201.001	305.263	107.348									195.771	77.1119
O60216	O60216	RAD21_HUMAN	RAD21	Double-strand-break repair protein rad21 homolog		789.971	475.578	360.036	627.396		325.262			705.962	387.042	459.02	342.575	393.167	1170.16	805.611	439.861	464.041	680.171	467.609	488.339	205.939		290.826	389.107	697.455	617.516	226.869		264.27		215.274	346.82	290.695		322.378	19.5	100.789	165.976					672.667	326.113
O60218	O60218	AK1BA_HUMAN	AKR1B10	Aldo-keto reductase family 1 member B10	451.074												68.0604															337.91		277.884	209.926	387.889	459.731		747.983	482.973	360.884		790.871			383.075
O60220	O60220	TIM8A_HUMAN	TIMM8A	Mitochondrial import inner membrane translocase subunit Tim8 A		807.601		662.785	770.021	394.63		355.486			589.217	581.228	1041.94			213.027	353.05	778.722						841.956	438.353	557.192		1010.92	303.198	973.063	763.262	720.864	337.588	562.978		686.272	438.616	797.952	972.988	557.737	488.787	968.781	916.42		565.528
O60229;O75962	O60229;O75962	KALRN_HUMAN;TRIO_HUMAN	KALRN;TRIO	Kalirin	341.101									327.749	504.672	544.065					475.958	521.82		540.703	727.969	769.106		662.164	612.897	488.622					918.458					561.54	281.438	793.827				828.018	381.155		135.11
O60231	O60231	DHX16_HUMAN	DHX16	Pre-mRNA-splicing factor ATP-dependent RNA helicase DHX16			279.492	520.348		230.063	466.452			448.603	1321.99	471.817	1476.3	921.229	1195.19	1120.27	662.919	1085.06	657.568	543.633	760.541	1675.81	2409.5	992.941	1012.11	913.785	737.227	110.059	588.317	986.083	629.761		874.068	785.526	380.008	774.999	1181.33	827.674	689.804	891.897	332.119	638.683	1115.27	405.122	362.859
O60232	O60232	ZNRD2_HUMAN	ZNRD2	Protein ZNRD2																	49.3471								70.1142			360.471	713.291	634.708		520.336	1131.26	214.479					195.135
O60244	O60244	MED14_HUMAN	MED14	Mediator of RNA polymerase II transcription subunit 14																																		123.515
O60245	O60245	PCDH7_HUMAN	PCDH7	Protocadherin-7	52.0448			453.257			215.977	296.282		483.306	358.505	490.753		727.719	691.173	278.034	332.276	411.208	478.537	31.5334		230.101	169.342	374.602	264.674	388.9	418.808	429.38	497.118	501.01	292.926	311.204		495.668		338.574	411.267	314.526	176.17	134.087		248.113	223.113	493.866	2652.26
O60256	O60256	KPRB_HUMAN	PRPSAP2	Phosphoribosyl pyrophosphate synthase-associated protein 2	1192.67		735.47	416.387	256.534	236.905	981.249	415.8	1141.37	612.246	850.35	573.206	349.027		380.945	197.978	704.689	474.029		298.717	792.355	610.208	504.566	594.39	725.864	704.122	678.638	922.471		834.078	802.982				411.166	438.996		395.135	717.766	679.986	563.595		625.061	650.745	596.011
O60256;Q14558	Q14558;O60256	KPRA_HUMAN;KPRB_HUMAN	PRPSAP1;PRPSAP2	Phosphoribosyl pyrophosphate synthase-associated protein 2	2758	607.334	1299.98	1103.55	959.084	1183.8	1340.46	1491.46	648.578	1149.31	1284.52	1087.55	316.697	1135.88	1017.87	698.429	1245.26	1355.12	528.149	613.336	1765.26	1093.45	617.372	2124.12	1362.2	1121.93	1093.42	601.758	191.529		1087.18			439.493	1941.1	1386.81	537.168	704.783	1137.7	607.333	388.875			745.249	2640.47
O60264	O60264	SMCA5_HUMAN	SMARCA5	SWI/SNF-related matrix-associated actin-dependent regulator of chromatin subfamily A member 5	1182.74	2386.37	2739.96	3226.78	1683.54	2676.4	1150.95	2921.05	3770.67	3238.84	3181.99	3484.23	3724.22	2615.09	3219.29	2997.4	2823.32	3900.37	3312.94	4593.64	2558.54	3341.42	3604.9	2878.24	3458.47	3516.9	3013.39	2970.8	1763.33	2716.83	2976.93	3048.27	1940.99	5136.85	2564.76	3334.31	3046.87	3964.27	2782.72	3544.1	2754.39	4147.59	3766.61	3055.96	1506.24
O60264;P28370	O60264;P28370	SMCA1_HUMAN;SMCA5_HUMAN	SMARCA1;SMARCA5	SWI/SNF-related matrix-associated actin-dependent regulator of chromatin subfamily A member 5	494.58	864.659	2724.01	2300.99	2135.63	2506.88	1379.07	1619.52	2352.55	2597.22	1994.49	2991.82	2787.16	2707.23	1689.22	2485.57	2367.23	2251.96	1968.26	3317.85	1433.4	1912.77	1154.4	1886.07	2949.39	2422.3	2901.94	1745.31	1318.96	667.725	1075.33	550.644	515.713	1491.01	1572.35	1417.55	1006.72	1423.35	1004.38	2680.38	1385.24	1611.44	929.922	1029.97	847.399
O60271	O60271	JIP4_HUMAN	SPAG9	C-Jun-amino-terminal kinase-interacting protein 4	1500.35	756.113	928.708	1093.61		1447.51	486.328	1063.11	1321.23	1239.47	1369.03	1180.81	1120.26	1095.9	931.54	1721.83	1480.84	1017.77	1178.8	615.438	1372.56	1169.09	700.796	1014.78	1104.1	1391.9	994.4	1152.32	861.165	1359.26	1161.41	2489.29	1745.35	754.609	1295.1	1139.4	837.764	956.625	1355.1	579.921	1060.32	968.255	660.498	894.758	1041.04
O60287	O60287	NPA1P_HUMAN	URB1	Nucleolar pre-ribosomal-associated protein 1										112.162	392.643	268.977	2354.59		668.871		685.411	167.509		425.105		289.119		275.983	439.933	215.109	322.911							272.128						245.71
O60293	O60293	ZC3H1_HUMAN	ZFC3H1	Zinc finger C3H1 domain-containing protein				107.739						125.508		219.128					157.065	82.7726		36.6337		99.6175		107.829	122.117	48.2693	78.481		200.696		137.701			125.891		62.1987	71.5491	104.537	41.8952
O60294	O60294	TYW4_HUMAN	LCMT2	tRNA wybutosine-synthesizing protein 4										433.646	166.844	143.032				240.497	386.334	331.353				87.181	332.615	241.345	170.028	216.493		134.087	216.948	155.713	182.371	174.96	501.41	191.278		280.212	258.117	188.781	309.212		324.129	352.849	278.481
O60306	O60306	AQR_HUMAN	AQR	RNA helicase aquarius	643.613	1626.37	2462.48	1691.05	1442.2	915.48	512.201	926.108	1136.93	1242.95	1352.82	1317.84	1099.86		1636.4	1489.99	1604.12	1326.13	1628.07	1480.8	1396.98	1402.89		2228.69	1676.23	1388.51	2165.02	1762.26	1375.34	1673.07	1925.71	7973.79	836.797	2470.78	1302.57	1618.8	990.009	762.169	1219.59	358.296	803.854	1762.63	1167.51	2481.99	858.938
O60313	O60313	OPA1_HUMAN	OPA1	Dynamin-like 120 kDa protein, mitochondrial		2697.58	2256.3	1940.98			874.835	1350.99		1495.84	1001.49	1764.05	2184.04	1934.31	2457.78	1634.13	1263.97	1761.14	2031.75	1647.65	129.869	1533.68		2236.6	1364.9	2006.44	2101.55				1282.07			1113.2	1925.28	1109.79	1640.85	752.207	831.74	1129.77	1100.65	900.092	316.363	1597.77	1566.8
O60318	O60318	GANP_HUMAN	MCM3AP	Germinal-center associated nuclear protein				481.46						497.825	326.857	451.786			163.572		362.557	475.349		398.44		354.567	192.221	400.836	334.531	519.082	761.278							622.832		391.107	425.222	551.5	188.259	1181.91		813.092	450.268
O60341	O60341	KDM1A_HUMAN	KDM1A	Lysine-specific histone demethylase 1A		263.584	559.586	319.835			1219.81			409.502	500.125	246.553			510.333		221.44	395.694		347.614	292.774	605.709		227.926	386.366	534.89	283.772	1148.56	749.708	314.866	462.771		435.374	1429.75	1099.63	250.998	87.4636
O60343	O60343	TBCD4_HUMAN	TBC1D4	TBC1 domain family member 4	794.201			570.088	331.44	759.268	1108.02	1307.18	235.557	592.742	750.645	797.292	542.375	301.942	322.893	822.539	743.508	1054.38	530.241	269.322	786.227	352.209	690.456	645.496	837.832	857.841	751.113	463.397	470.845	497.357	837.89	289.329	243.633	522.436	400.622	823.776	650.07	614.7	645.865						413.245
O60361	P22392;O60361	NDK8_HUMAN	NME2P1	Putative nucleoside diphosphate kinase	5455.56	3999.8	6165.83	8919.71	11123.7	7988.27	8505.57	8108.3	10452.2	2742.47	3636.46	4231.89	6481.85	4277.69	589.898	5620.66	3784.66	2555.83	2108.51	1023.29	7577.25	4271.81	6026.09	5760.48	6421.35	4866.08	5183.83	4370.83	4391.85	4201.15	10021.4	441.882	5584	2222.36	10255.2	6251.47	4673.98	3571.24	9666.41	4777.38	5819.01	5888.03	5764.55	5652.85	10535.2
O60361;P15531	P22392;P15531;O60361	NDK8_HUMAN;NDKA_HUMAN	NME1;NME2P1	Putative nucleoside diphosphate kinase	65876	8889.73	9615.65	11920.7	22907.7	4618.41	6195.97	3755	29229.4	23692.6	17320.8	19526.3	15236.6	15868.8	5551.38	9123.18	19444.9	10374.3	2232.75	4460.6	34443	27629.7	20497.1	28990.5	19833.5	26143.7	19961.9	29835.4	19601.2	25287.7	54606.5	11517.3	13603	17029.6	50284.5	59034.7	38812.2	53555.6	76885.6	33651.7	71773.1	31162.4	11333.6	54353.5	49272.8
O60427	O60427	FADS1_HUMAN	FADS1	Acyl-CoA (8-3)-desaturase	498.222	1184.12	971.008	857.52	1522.89		970.025	1277.18	2052.56	1102.7	875.266	1451.17	934.093	708.68	840.854	381.999	788.972	1074.13	976.897	1351.51	867.153	690.14	2229.1	671.067	1061.89	1235.63	688.227	611.306	963.082	646.075	1225	3566.18	1871.52	920.41	758.928	1002.09	1101.8	1540.38	603.909	1620.36	2882.46	2563.76	1324.09	206.321	584.1
O60437	O60437	PEPL_HUMAN	PPL	Periplakin	665.092	1919.37	2003.83	1186.7		1199.56			812.188	1043.18	1021.6	1281.61	4508.98	1482.57	1505.41	925.475	908.51	1262.11	1407.68	1108.69	1265.05	1070.78	2030.01	1490.98	1233.07	809.471	1767.48	906.485	308.879	923.254	1195.77	1227.84	1059.16	1848.36	1272.77	1340.96	1371.93	609.904	1078.59	1607.29	1340.45	1180.37	1917.2	1261.96	1015.97
O60443	O60443	GSDME_HUMAN	GSDME	Gasdermin-E	716.803			423.608		301.477				129.404	319.02	402.637				145.464	463.191	345.693		205.434		262.797	792.378	291.919	318.191	352.067	456.282	254.842	470.43	458.375	150.786	685.621	735.227	104.755	528.811	290.978	311.273	282.296	430.237	456.049	189.532	226.7		266.941
O60476	O60476	MA1A2_HUMAN	MAN1A2	Mannosyl-oligosaccharide 1,2-alpha-mannosidase IB			266.961								296.098	429.297			511.313	205.472	256.807	291.428	278.534	259.944		93.7505			197.141	110.079	229.924				137.524			254.867		292.251	194.129	194.506		289.186
O60488	O60488	ACSL4_HUMAN	ACSL4	Long-chain-fatty-acid--CoA ligase 4	395.314		1208.27	734.392	1299.68	821.464	1463.46	2054.82	951.987	587.343	1022.59	1062.41	1177.28	1193.03	1024.34	594.318	559.719	830.202	922.826	1106.01	536.034	752.172	916.715	661.638	751.218	1047.53	902.052	80.896	1099.1	410.611	883.528	228.978	768.929	878.507	393.585	550.716	804.998	457.678	494.918	577.927	634.738	551.569	780.682	1080.99	967.8
O60488;O95573	O95573;O60488	ACSL3_HUMAN;ACSL4_HUMAN	ACSL3;ACSL4	Long-chain-fatty-acid--CoA ligase 4		1496.86	763.072	3588.45	3292.71	2006.98	2043.24	2732.39	2282.65	1172.24	1056.53	1263.68			974.04		1298.18	538.281	1194.65	639.074					958.14	553.008	1451.17			505.259	893.842			816.546			909.625		162.388		1173.26	1087.88		1223.7	1072.17
O60493	O60493	SNX3_HUMAN	SNX3	Sorting nexin-3	1397.77	1469.32	2466.51	1939.77	308.953	2070.93	2342.61	1112.58	2569.93	3899.28	3969.26	2436.14	1961.54	4922.16	2621.32	5139.57	3179.28	2959.49	1390.59	1475.1	4221.43	2814.01	2813.68	3075.65	3184.95	2948.89	3253.15	2175.98	995.661	974.517	2087.08	200.462		672.401	3187.3	2612.45	1831.4	2035.62	1470.44	2179.02	2677.78		732.178	1943.2	2909.35
O60493;Q9UMY4	O60493;Q9UMY4	SNX12_HUMAN;SNX3_HUMAN	SNX12;SNX3	Sorting nexin-3	954.65	541.143	667.91	675.139		216.18				893.153	818.209	908.699		1562.24	666.076	1168.03	578.127	907.823		462.146	1511.87	838.889	1569.63	854.408	974.357	634.173	1479.34	523.486		476.196	755.68			109.35		842.804			698.657		1089.33		200.955
O60499	O60499	STX10_HUMAN	STX10	Syntaxin-10	1495.06		1413.51	252.835						449.232	340.902	467.839	812.139		426.991	371.242	373.161	542.542	850.197	451.518		660.558		369.435	502.616	854.018	440.587		304.307		667.497			686.365		573.243	756.638	735.652	391.667	623.055			392.928	493.138
O60502	O60502	OGA_HUMAN	OGA	Protein O-GlcNAcase	1741.36	1879.76	2208.19	1261.87	1694.56	1840.12	1535.41	1246.74	841.91	1195.71	1961.73	1702.73		644.733	896.286	2138.54	776.773	861.619	1191.13	971.238	64.6334	1511.09	2349.5	1514.74	1572.76	1270.29	928.202	629.53	832.763	859.244	1094.93	3754.25	3880.95	516.786	1079.99	1474.47	882.884	1035.7	1359.24	1321.91	844.735	972.395		1299.34	879.043
O60504	O60504	VINEX_HUMAN	SORBS3	Vinexin											359.967						376.683	171.47				78.1699		487.377	875.903	263.365	349.222				491.354				357.106								152.303
O60506	O60506	HNRPQ_HUMAN	SYNCRIP	Heterogeneous nuclear ribonucleoprotein Q	4259.28	7201.58	5178.65	5776.7	6241.26	6729.97	4750.1	7134.03	7739.3	6678.88	5861.56	5931.16	4615.06	5996.45	5885.17	4644.92	5671.3	4832.05	4084.39	5063.06	5616.8	4939.07	5387.71	5516.44	5702.23	5531.09	6464.35	3241.43	4611.33	2793.81	4404.49	3087.82	4353.1	4811.51	6500.89	4628.35	4741.68	4707.34	2898.77	4718.5	4659	2455.14	1948.28	5085.86	5044.18
O60508	O60508	PRP17_HUMAN	CDC40	Pre-mRNA-processing factor 17										388.312		317.603			571.522		589.475	339.356	462.845	639.383		578.32		176.167	317.421	502.098	363.831	1142.74		768.911	605.585	1508.83	246.396	571.814	119.157	433.633		189.64		378.226		515.07	296.779
O60518	O60518	RNBP6_HUMAN	RANBP6	Ran-binding protein 6			592.637	616.193	450.646		698.145	365.499		556.208	287.56	335.642	753.123	518.58	450.789	621.248	579.827	375.542	168.35	397.894	101.885	481.173	675.33	234.458	377.456	526.912	306.858	159.3		121.093	157.658	339.49		235.76		326.975		229.213	252.681	379.873	424.666			431.348	93.5468
O60524	O60524	NEMF_HUMAN	NEMF	Nuclear export mediator factor NEMF	592.769	503.015		813.218	702.709	949.79	692.32	1066.83	580.103	336.424	553.796	514.697	444.144	646.55	461.066	479.228	530.105	389.73	374.446	346.486	614.486	697.474	753.906	561.953	575.411	629.674	573.123	385.39	745.397	369.924	673.45	501.395	539.914	469.078	849.819	591.617	447.445	576.342	557.916	551.589	745.002	411.927	213.046	284.593
O60547	O60547	GMDS_HUMAN	GMDS	GDP-mannose 4,6 dehydratase	740.621	584.355	553.423	1069.02	651.107	896.822	1373.47	535.186	969.179	1156.23	885.026	690.822	1075.62		243.024	808.388	1140.46	723.292		132.025	1158.99	1035.63	748.446	1285.85	1015.3	1482.02	1029.41	776.45	903.351		1707.54			603.916	1032.66	1561.38	1784.62	1308.59	1553.76	489.089				370.525
O60563	O60563	CCNT1_HUMAN	CCNT1	Cyclin-T1										79.2025	366.635	585.051						466.181		493.549				71.3991		194.601	815.72	171.633	335.477	330.514	461.026	907.008	510.304	598.401	224.27	357.073	437.766	305.603	350.169	276.448	156.563	353.907	341.343		1253.71
O60566	O60566	BUB1B_HUMAN	BUB1B	Mitotic checkpoint serine/threonine-protein kinase BUB1 beta	501.003	765.529	793.008				295.89	1124.6	1347.91	467.789	364.533					743.766	571.953	343.745		276.881					450.162	649.326		587.947	851.34	909.822	671.835	1719.61	799.61	569.299	586.291	898.182	890.486	530.001	510.44			730.719	1126.84	881.325
O60568	O60568	PLOD3_HUMAN	PLOD3	Multifunctional procollagen lysine hydroxylase and glycosyltransferase LH3	484.105	3414.65	5456.19	5363.15	4971.94	2576.65	3184.34	3947.77	2355.88	5266.73	3984.23	7102.7	2386.69	3081.89	4179.91	4295.98	4493.47	4238.24	4372.93	5557.92	3319.87	4630.13	3051.23	3227.57	3749.91	4041.46	4818.94	4497.42	2649.91	3663.27	4870.94	2173.54	2311.71	4749.37	3267.06	3495.77	3523.58	3311.86	3205.29	3787.67	2887.04	4937.86	4109.66	3498.65	1799.66
O60610	O60610	DIAP1_HUMAN	DIAPH1	Protein diaphanous homolog 1	2627.43	1726.86	2270.22	2276.55	1732.48	2356.06	2468.85	1980.81	3584.48	3090.79	3412.02	2695.2	3693.72	3170.87	2434.69	3117.98	2563.21	3134.07	2926.4	1362.57	2158.65	2513.27	3516.04	2366.34	2814.09	2957.71	2851.09	1565.22	1303.66	1831.24	2142.66	1946.91	1147.4	1156.78	2252.45	2143.24	2053.46	2327.05	1744.07	2203.63	2096.7	2784.18	2790.46	2381.95	3052.7
O60613	O60613	SEP15_HUMAN	SELENOF	Selenoprotein F										70.5747	81.0682	179.955			19.193	99.5162	154.249	84.9002		193.302					139.497	163.865	136.924	82.6876			56.7317			18.7354
O60645	O60645	EXOC3_HUMAN	EXOC3	Exocyst complex component 3		456.339												970.445				697.606								439.327
O60664	O60664	PLIN3_HUMAN	PLIN3	Perilipin-3	4523.45	1225.03	1738.69	2066.57	1476.41	3205.44	1889.03	2364.9	1634.62	2036.7	2298.75	1781.11	2569.38	2150.91	1612.26	2217.38	2808.82	2038.09	1695.87	986.609	2401.32	2518.81	4054.82	2389.27	2164.74	2030.62	2101.82	2723.3	2998.72	2618.93	2122.42	1245.25	839.743	1313.47	1874.58	2370.12	1126.72	810.467	1583.62	3288.51	1613.98	1768.48	1624.85	2300.92	3173.57
O60669	O60669	MOT2_HUMAN	SLC16A7	Monocarboxylate transporter 2	174.283	509.246	332.724	288.554		615.436	551.228	244.969	312.437	149.777	277.904	323.953		602.291	818.402	498.109	357.639	284.276	226.198	527.362	304.364	276.33		211.232	377.52	336.028	502.137	383.576	356.44	481.81	883.046	378.993	1187.39	753.128	386.405	279.562	1089.27	430.483	639.435	920.069	1096.71	843.534	989.448
O60671	O60671	RAD1_HUMAN	RAD1	Cell cycle checkpoint protein RAD1	1072.07									1079.87	785.038		1217.71	1386.09	1107.41	607.907	952.545	681.718		607.751	1585.39	986.278		1013.08	983.509	855.807	697.939		294.601		848.175			450.243	540.936	1265.81	507.197	392.517	1469.9					650.802	850.796
O60675	O60675	MAFK_HUMAN	MAFK	Transcription factor MafK		552.116	432.91							414.568	41.2975	109.214			317.537		341.415	343.654	555.579	272.822	170.251	90.0376			225.373	88.0687	112.982	317.15	130.535	175.423	229.654	193.183	152.709	704.848	150.733	335.397	336.875	399.756	253.451	375.424			545.686
O60678	O60678	ANM3_HUMAN	PRMT3	Protein arginine N-methyltransferase 3	958.397		1006.5				609.223	1291.97	2426.69	404.928	1453.95			749.801		917.521	866.157	1184.57	626.129		1035.22	756.057	729.221	968.458	1237.55	379.594	263.571				629.212					466.458	384.678	413.736						416.369	617.113
O60684	O60684	IMA7_HUMAN	KPNA6	Importin subunit alpha-7	641.816		642.43	473.136						1010.08	974.748	626.367		818.47	454.385	1088.33	535.485	1159.65	636.881	468.511	1289.76	390.861	1296.2	377.707	813.461	726.1	865.891	319.409	528.426	516.184	454.669			358.621	1347.39	833.953	577.423	208.684	744.651		595.597			1003.77	506.195
O60684;P52294	O15131;O60684;P52294	IMA5_HUMAN;IMA7_HUMAN	KPNA1;KPNA6	Importin subunit alpha-7										20.0991								31.0134		67.3334	66.2489				28.183						35.5936
O60701	O60701	UGDH_HUMAN	UGDH	UDP-glucose 6-dehydrogenase	11041.4	8469.32	10026.4	5722.81	5785.25	8369.41	5427.28	5094.05	7258.03	11482.1	8443.58	6279.85	5909.77	5784.56	6245.41	7635.29	7066.47	5079.8	1660.44	2108.66	11674.8	7080.32	14141.4	8895.69	6696.2	6927.29	8077.37	3181.71	4059.34	3971.93	4832.95	2449.55	2044.65	1828.23	9539.11	8914.09	4569.77	7303.63	6393.97	4837.65	4799.19	4812.02	2830.45	10252.3	14780.3
O60716	O60716	CTND1_HUMAN	CTNND1	Catenin delta-1	1075.45	1569.32	1766.85	1946.58	1850.59	1752.47	1749.56	1942.21	1615.37	1633.43	1600.58	1838.14	1983.06	1706.24	1672.76	1525.73	1869	1850.52	1708.64	2048.56	1928.07	1952.89	1376.25	1745.29	1830.45	2199	1598.71	1973.08	2005.17	1746.49	2338.46	5032.1	4337.9	2455.92	1754.52	2015.87	2464.78	2539.22	2147.06	2173.3	1962.61	2401.63	3485.23	2226.7	1191.08
O60725	O60725	ICMT_HUMAN	ICMT	Protein-S-isoprenylcysteine O-methyltransferase				297.507				495.35		213.865		385.732	195.239		423.323		122.963	369.419	190.35	68.7954		313.854			354.03	195.422	107.048		102.284		127.663					87.6086						407.435
O60739;P41567	O60739;P41567	EIF1B_HUMAN;EIF1_HUMAN	EIF1;EIF1B	Eukaryotic translation initiation factor 1b				116.934						57.5461	212.99	142.052		176.523			328.754	69.4058		69.017	212.821					288.644	238.278	297.303	441.082	503.518	47.7821	628.568	950.057	51.4803	217.437	91.3924			324.02
O60749	O60749	SNX2_HUMAN	SNX2	Sorting nexin-2	897.163	795.077		488.876		610.505	136.282	985.057		496.344	763.076	440.505		240.84	511.985	1253.11	560.336	319.861	540.702	149.036	864.262	450.567	318.037	178.898	487.04	511.296	709.506	694.639	702.225	577.693	454.489	1463.74	1415.82		402.695	636.143	212.723	356.863	436.487	615.575		550.415		209.817	694.161
O60749;Q13596	Q13596;O60749	SNX1_HUMAN;SNX2_HUMAN	SNX1;SNX2	Sorting nexin-2	2848.52	764.259	1429.81															235.836									1085.99	529.644	1344.97	607.756	752.282	377.453		269.276	655.377		776.266	132.915	610.486					1267.92	1450.5
O60762	O60762	DPM1_HUMAN	DPM1	Dolichol-phosphate mannosyltransferase subunit 1		522.723	776.008	3104.59	1748.5	2182.83	2297.34	3038.04	1942.86	1802.95	2048.48	2639.04	1375.39	645.201	2188.97	1437.92	1807.08	2644.32	2258.84	2105.23	1336.78	1744.61	1136.91	1986.18	2206.7	2277.61	2535.5	1978.06	1610.15	1519.76	1336.49	967.427	527.916	2137.69	1871.78	1322.35	1681.6	2072.56	1367.23	1609.38	944.813	2052.35	1655.85	1578.74
O60763	O60763	USO1_HUMAN	USO1	General vesicular transport factor p115	1808.14	1513.2	1160.13	1203.13	1260.91	1114.67	1523.82	1824.42	1122.8	1457.72	1505.8	1127.39	1103.67	1011.29	800.646	1328.73	1190.82	1208.2	1144.58	570.033	1244.62	1112.61	1563.57	1196.09	1135.52	1581.91	1488.1	811.005	823.925	838.056	1056.14	2486.71	1970.55	1105.71	1029.93	1276.74	973.068	850.08	1082.25	1027.96	1235.99	1120.91	729.686	1049.54	990.599
O60783	O60783	RT14_HUMAN	MRPS14	28S ribosomal protein S14, mitochondrial				149.318						142.714	230.933	198.422					185.409	174.058	41.9598			98.9942		132.37	113.384	187.775		268.25	343.114	264.618	244.306			247.296		108.441
O60784	O60784	TOM1_HUMAN	TOM1	Target of Myb protein 1	781.769	709.363								150.168							282.703	171.643							155.927				785.739	824.424	184.245	344.461		509.16	411.77	215.464			389.441						384.215
O60825	O60825	F262_HUMAN	PFKFB2	6-phosphofructo-2-kinase/fructose-2,6-bisphosphatase 2	359.312	126.627	474.51							335.436	468.463	368.363					195.475	501.639	78.9929	189.211		51.6307		282.66	328.128	467.542	443.75	109.601	341.739	484.668	216.12			138.095	719.013	342.14	667.643	617.918	338.103		561.825	292.701
O60826	O60826	CCD22_HUMAN	CCDC22	Coiled-coil domain-containing protein 22	1063.03	1205.86	543.898	926.596		386.007	1210.5	644.294		737.487	1030.15	1101.63		1992.74	785.293	601.619	655.233	543.518	634.184	855.589		726.841		1021.99	935.82	655.595	1133.95	343.109	682.638	659.432	726.72			327.967	726.248	493.664	183.712		554.364						1469.87
O60828	O60828	PQBP1_HUMAN	PQBP1	Polyglutamine-binding protein 1	755.331	2059.08	3282.72	942.829	1352.61	3002.12	2069.17	3094.16	2493.07	2819.62	2238.57	1550.95	2145.35	2164.37	2803.67	1988.61	3591.77	3273	1425.35	2294.45	2361.18	1792.57	2798.43	3184.37	3333.31	2986.35	3218.57	6050.52	3889.97	3073.05	5122.97	2350.59	2588.26	4839.52	5520.27	4439.93	6681.11	3150.98	4514.07	3601.76	5186.03	6818.75	6379.19	2851.9	1910.82
O60831	O60831	PRAF2_HUMAN	PRAF2	PRA1 family protein 2	469.834	3462.37	2895.13	2305.12	2612.51	3154.21	1096.18	2806.66	1732.46	1866.68	2489.02	2427	1505.07	1879.82	2910.65	1736.83	2311.76	3303.5	2464.72	2646.99	691.185	2699.53	1502.82	3083.23	1898.61	2579.54	2934.26	911.547	875.537	1157.71	2860.08			2808.13	1619.18	3045.58	5988.22	6165.65	2723.79	4749.3	3401.81	1567.43	4055.54	387.487	1642.42
O60832	O60832	DKC1_HUMAN	DKC1	H/ACA ribonucleoprotein complex subunit DKC1	772.013	1831.91	1451.55	2929.52	1822.96	1049.01	725.684	1801.17	1226.4	1712.35	2290.89	2188.75	1743.73	2032.22	2250.65	1442.87	1870.03	1805.96	3063.35	2650.24	1295.83	1772.56	2711.13	1621.92	2001.97	1685.39	1902.4	1288.45	541.966	1038.3	1690.51	690.019	943.683	1898.63	1403.98	1229.14	1388.18	1262.82	978.66	1782.69	569.018	1488.56	1240.83	1581.14	809.886
O60841	O60841	IF2P_HUMAN	EIF5B	Eukaryotic translation initiation factor 5B	3259.2	3153.32	3050.56	2815.06	3201.75	2513.93	3603.11	3116.91	4348.11	3427.14	3248.38	3080.64	3387.12	5164.27	3504.85	3356.57	3860.24	3619.78	1662.98	1384	2928.21	3234.51	4930.59	3429.43	3663.12	3696.78	3115.84	2804.19	6237.37	4079.66	3314.85	6628.88	19878	2159.73	4431.47	3487.01	3173.86	3232.94	3897.8	4953.02	3975.5	4140.67	2866.75	3941.28	2504.49
O60869	O60869	EDF1_HUMAN	EDF1	Endothelial differentiation-related factor 1	3871.79	3972.58	4404.45	2444.41	3698.34	6007.19	4179.67	5642.49	5266.83	6341.22	3537.17	3160.35	2921.71	4191.93	3194.88	3737.25	4453.13	4224.04		826.913	5594.76	4984.28	7360.78	5703	4143.94	5179.92	6340.65	6991.65	1837.63	5075.28	5053.43	3763.56	2672.68	2164.43	6870.23	5683.27	3931.65	5828.26	4534.53	4024.49	8304.92	5513.97	2109.03	6100.73	3677.69
O60870	O60870	KIN17_HUMAN	KIN	DNA/RNA-binding protein KIN17																				138.929					354.823		265.6
O60879	O60879	DIAP2_HUMAN	DIAPH2	Protein diaphanous homolog 2	104.701			312.849							283.903	63.7214					243.963		67.1206	176.147		230.539		100.589	186.591	212.65	156.223
O60884	O60884	DNJA2_HUMAN	DNAJA2	DnaJ homolog subfamily A member 2	2022.12	749.238	1000.92	2225.54	3039.73	1150.66	2195.06	2706.75	806.351	1754.08	2276.42	1400.78	1863.88	2076.8	1382.92	1841.71	1253.25	1711.16	1654.96	997.546	1581.35	1670.08	1830.69	1826.37	2050.04	1893.96	1569.15	1593.59	1328.39	1565	1921.22	866.401	958.307	1568.86	1190.45	1753.68	1963.79	1655.01	1520.3	1582.09	1695.28	1492.67	1347.88	1946.68	1502.98
O60885	O60885	BRD4_HUMAN	BRD4	Bromodomain-containing protein 4	241.408		2956.87	587.557		639.797	1130.76	216.363		737.529	588.392	665.037	708.687		838.972	1165.96	972.108	1177.55	303.825	1191.9		823.311	1032.82	823.575	833.34	920.105	938.238	1119.84	1947.4	1560.81	988.696	2129.89	2019.96	1807.63	1491.75	1858.26	1422.94	1260.6	1191	970.203	1788.04	1310.37	974.066	1105.09	502.635
O60885;Q15059	Q58F21;Q15059;O60885	BRD3_HUMAN;BRD4_HUMAN	BRD3;BRD4	Bromodomain-containing protein 4			567.42	1219.53			1405.44		1233.23	592.522	725.438	853.177				826.166		711.328		602.143		389.397		1075.34	720.136	794.701	652.652				798			549.506	793.7	581.415									1145.13
O60888	O60888	CUTA_HUMAN	CUTA	Protein CutA	6652.11		1185.76	288.613	3816.9	5478.25	4004.01	7147.35	471.135	5834.69	6889.18	4784.96	4914.63	4738.74	3028.04	4072.68	6382.07	3875.18	1511.79	2090.18	6008.72	7979.22	809.316	6729.25	4928.89	4009.28	4803.6	1395.41	1375.29	2264.77	2384.47			819.098	1765.42	3164.14			1316.54					2273.93	5345.44
O60911	O60911	CATL2_HUMAN	CTSV	Cathepsin L2					954.92								2035.09
O60925	O60925	PFD1_HUMAN	PFDN1	Prefoldin subunit 1	1657.61	3916.73		358.609		1576.13	868.447	802.842		1020.29	1254.82	300.322	1199.32	778.016	768.335	617.351	833.481	448.781	553.675		1181.3	743.634	2058	1606.8		782.377	954.565	1219.87	655.451	833.483	1207.83		1275.31	374.838	2117.12	819.694	670.358	1119.43	1066.14	1482.8	1260.04	975.213	1046.2	820.903	1112.35
O60934	O60934	NBN_HUMAN	NBN	Nibrin		1192.38	882.298	756.003	1192.29			858.142	833.299	582.82	498.479	840.86	463.7	1057.55	969.273	1031.28	873.092	849.096	688.991	1027.76	630.711	917.086	760.863	1011.42	990.829	1153.44	877.366	1367.22	1561.64	1399.86	874.896	1778.42	1175.78	1787.1	988.221	1066.67	1449.51	1176.51	855.292	2049.45	1125.85	1194.93	1184.54	492.787	651.046
O60936	O60936	NOL3_HUMAN	NOL3	Nucleolar protein 3				216.653							302.471		291.118											203.551	180.511	139.164
O60941	O60941	DTNB_HUMAN	DTNB	Dystrobrevin beta																																	799.184	623.028	701.589								571.424
O60942	O60942	MCE1_HUMAN	RNGTT	mRNA-capping enzyme			414.321												326.894	824.073		352.353							412.072	362.159					328.457	348.753		338.662		547.799	526.783	524.402			311.266	160.048
O75027	O75027	ABCB7_HUMAN	ABCB7	ATP-binding cassette sub-family B member 7, mitochondrial		766.853	191.14	998.49	939.335			624.963		926.498	695.584	1368.32	731.812	748.4	954.429	587.954	703.956	655.611	1519.41	813.866	1547.42	996.779	1275.5	757.62	841.234	876.625	1043.19	422.861	857.594	471.29	752.108		211.893	556.953		910.494	867.822	913.918	549.683			773.701	696.768	1028.61
O75044	P0DJJ0;P0DMP2;O75044	SRGP2_HUMAN	SRGAP2	SLIT-ROBO Rho GTPase-activating protein 2			175.474								312.082	587.158	738.842			435.887	365.337	519.287	278.816	269.314				452.005	668.86	626.813	656.359								451.54	462.524	294.776	380.928
O75044;Q7Z6B7	O75044;Q7Z6B7	SRGP1_HUMAN;SRGP2_HUMAN	SRGAP1;SRGAP2	SLIT-ROBO Rho GTPase-activating protein 2	168.24			357.711					189.767	150.577	326.397	141.464		103.658	220.991		73.3658	166.389		121.77		129.676		83.5134	278.271	263.275		300.724	223.251	369.597	112.042	108.765				105.649	154.634	218.551	84.0706		161.772	222.619			281.989
O75054	O75054	IGSF3_HUMAN	IGSF3	Immunoglobulin superfamily member 3	99.5293			141.648						370.905					258.743			215.921		135.028				198.234		243.103		246.157		158.082	276.57			279.557		281.471	304.335	309.553	359.436		415.059		97.9134	261.044
O75063	O75063	XYLK_HUMAN	FAM20B	Glycosaminoglycan xylosylkinase										584.489		951.492				367.543	623.25	600.052	587.116	766.973		550.952			522.919		1036.72									662.951			405.626
O75083	O75083	WDR1_HUMAN	WDR1	WD repeat-containing protein 1	10079.3	6340.67	9479.57	7028.45	7350.41	11760.9	12353	6798.95	9731.43	9948.76	8425.04	6893.13	6599.99	10470.3	5935.71	9245	10637.1	7209.41	1439.92	2983.77	13428.5	9994.41	9108.35	8028.86	8021.33	8394.71	6701.37	7504.31	5074.74	4391.51	6491.17	3330.2	2325.82	1861.96	7615.57	6109.84	5895.57	7856.35	9062.11	6179.45	6145.2	6775.87	3912.24	8578.14	11996.7
O75110	O75110	ATP9A_HUMAN	ATP9A	Probable phospholipid-transporting ATPase IIA	226.804	295.612	274.483	420.353	872.35			187.594		538.898	756.519	950.298	1354.05		858.484	758.561	1278.47	711.196	838.6	653.6	566.161	569.653		472.889	951.053	959.378	740.796	1080.46	541.913	916.766	641.153	764.743	774.558	742.838	139.5	445.891	859.328	1454.57	571.717	918.322	1333.45	891.24	1045.94	956.43
O75116	O75116	ROCK2_HUMAN	ROCK2	Rho-associated protein kinase 2	737.021		1002.32	232.181				1045.6		789.643	807.427	589.023		699.526	766.652	669.965	769.025	727.935	801.618	495.693	646.077	504.988	976.628	663.26	894.795	714.273	924.243	649.533	911.308	772.683	508.658	952.075	997.658	492.953	1091.99	891.22	669.56	619.522	766.115	510.907	1582.7	658.814	285.873	1057.95	473.883
O75116;Q13464	O75116;Q13464	ROCK1_HUMAN;ROCK2_HUMAN	ROCK1;ROCK2	Rho-associated protein kinase 2	1818.21	1188.97	1261.38	865.488	1054.41	2161.05	1537.47	915.052	2002.68	1113.3	1484.91	1110.81	886.134	1559.33	1092.06	1622.85	1545.33	1317.8	708.7	586.542	1103.59	1191.38	847.221	1702.75	1255.44	1628.7	1150.78	822.487	767.058	873.408	1479.68			623.428	1280	1683.1	1721.13	1384.2	1674.64	706.478	1845.68	1079.87		2251.46	347.709
O75122	O75122	CLAP2_HUMAN	CLASP2	CLIP-associating protein 2	513.691		453.292	540.773	1040.56			472.893		485.85	471.592	798.899		732.326	539.358	273.978	546.915	642.175	367.87	403.099		615.755		777.59	489.219	760.247	742.683	589.463	437.434	546.764	486.595	1021.78	619.522	430.135	437.844	541.593	785.81	739.58	451.11	761.714	872.811	652.495	451.711
O75122;Q7Z460	O75122;Q7Z460	CLAP1_HUMAN;CLAP2_HUMAN	CLASP1;CLASP2	CLIP-associating protein 2				181.057							155.4	197.49				18.4131	16.0857	229.351		140.888		194.014		153.198	174.527	155.086	188.593	52.3016		73.2627	20.1782
O75127	O75127	PTCD1_HUMAN	PTCD1	Pentatricopeptide repeat-containing protein 1, mitochondrial	630.234			259.958		512.594	204.151	1008.65		365.653	459.785	575.667		300.117	468.744	241.791	332.453	397.845	299.773	370.995	302.268	364.039		404.937	594.789	507.46	423.54	644.236	1029.58	287.306	488.403	826.385	947.636	435.731		385.582	516.858	550.958	218.273		149.26	353.131	442.971
O75128	O75128	COBL_HUMAN	COBL	Protein cordon-bleu	95.4922			61.7189						104.326	89.167	29.458					53.0499	105.475	35.6587	83.2673				73.152	47.4261	79.6298					132.088			156.808	120.338	117.039	132.985		140.673
O75131	O75131	CPNE3_HUMAN	CPNE3	Copine-3	1426.87	843.496		1468.54	1378.91	2002.57	1702.68	873.9	1069.5	1420.28	1043.19	1352.22	3638.2		512.054	1402.39	1341.78	787.274	697.843	279.629	3794.95	1150.66		1079.71	1094.86	1154.24	814.557	662.438	970.478	640.843	1027.79	2409.56	1270.99	922.814	884.391	838.882	553.647	1363.42	317.497		1209.93			951.365	902.138
O75131;Q86YQ8;Q96FN4;Q9UBL6	Q8IYJ1;Q86YQ8;Q96FN4;Q96A23;O75131;O95741;Q9UBL6;Q9HCH3	CPNE2_HUMAN;CPNE3_HUMAN;CPNE7_HUMAN;CPNE8_HUMAN	CPNE2;CPNE3;CPNE7;CPNE8	Copine-3	1715.46	1803.8		1073.41		793.063	278.438			822.879	934.82	759.232	2079.41	618.52	449.095	970.399	954.742	709.334	234.687	148.406		815.875	219.805	915.474	571.427	629.456	840.341	151.09		179.557	458.128			86.2289	498.489	279.041			123.732					477.828	2219.04
O75146	O75146	HIP1R_HUMAN	HIP1R	Huntingtin-interacting protein 1-related protein	1806.74		4121.3	2766.6		3871.37	7540.28	3685.86	3024.24	1292.88	2381.5	1130.64	6114.02	3735.6	1489.66	574.847	1140.71	2101.59	2656.91	852.619	2841.57	1528.01	4002.7	703.114	1032.07	1299.75	1258.18		1522.62	831.61	1381.69			1110.99		1366.32	1611.67	1294.65	822.877	714.048	1417.18	942.396	246.126	2759.89
O75147	O75147	OBSL1_HUMAN	OBSL1	Obscurin-like protein 1										141.657	427.117			311.262	267.198			207.744	222.602	423.394		129.223			141.602	143.46		25.9477	956.608	191.343		519.514	275.963	733.084				146.332	39.9569
O75150	O75150	BRE1B_HUMAN	RNF40	E3 ubiquitin-protein ligase BRE1B	433.904	863.933	870.717	1018.6	647.611	1158.72	633.71	245.433	861.041	853.013	876.815	905.653	955.273	944.122	768.47	941.551	815.674	1150.83	906.816	919.688	464.164	896.418	1045.98	866.316	883.583	1149.25	980.979	841.969	728.597	881.701	1349.89	1238.43	698.006	1611.3	1110.76	1516.73	2070	1212.23	1016.29	794.355	371.907	393.952	956.297	950.246	283.17
O75151	O75151	PHF2_HUMAN	PHF2	Lysine-specific demethylase PHF2																												145.636			118.111			279.21		93.8029			248.02
O75151;Q9UPP1	Q9UPP1;O75151	PHF2_HUMAN;PHF8_HUMAN	PHF2;PHF8	Lysine-specific demethylase PHF2					348.264					236.008	453.701	341.78			252.758		420.955	463.182	183.557	591.654		478.04		424.976	414.072		314.186	81.2164			245.404			538.212	650.226	351.538	503.025	434.413		709.035	720.027	277.726	112.478
O75152	O75152	ZC11A_HUMAN	ZC3H11A	Zinc finger CCCH domain-containing protein 11A	209.774	436.872		727.238	932.487	984.738	542.095	651.692		645.849	842.233	736.733	481.002	904.224	878.81	839.059	795.471	695.329	589.428	1036.8	401.954	613.757		747.063	665.026	1091.26	862.753	896.708	953.619	627.683	860.012	1030.21	681.162	1347.78	717.975	1059.88	1183.87	600.325	695.037	1672.93	481.472	807.921	761.691	555.392
O75153	O75153	CLU_HUMAN	CLUH	Clustered mitochondria protein homolog	1962.97	1093.86	847.916	1483.02	628.877	1330.87	1343.49	1068.31	1089.67	1233.46	1479.18	1233.52	1775.79	694.46	1006.28	1867.23	1159.42	967.635	285.678	625.798	1453.33	1047.82	841.628	1253.83	1310.9	1324.58	992.056	1096.7	825.321	875.34	1196.09	843.755	669.865	462.178	1036.52	1554.78	825.543	891.357	1080.54	1041.14	917.974	1065.34	279.263	1010.1	1662.78
O75165	O75165	DJC13_HUMAN	DNAJC13	DnaJ homolog subfamily C member 13	180.58	473.197	583.284	475.568	466.483	354.124	1472.67	300.251	1167.84	465.683	370.619	417.997	469.604	626.156	472.369	401.857	321.038	566.053	442.025	462.666	312.358	492.441	433.094	436.999	558.29	628.099	447.58	275.396	325.901	248.194	467.933	102.492	120.9	554.164		433.386	505.358	573.149	314.954	390.603	170.947	759.925	240.336	138.034	373.103
O75175	O75175	CNOT3_HUMAN	CNOT3	CCR4-NOT transcription complex subunit 3	397.528		838.707	1130.6			1306.95			594.061	818.644	510.595		623.949	749.77	469.798	603.625	1053.65	866.473	845.325	663.794	970.207		888.148	903.448	882.795	1298.55	820.394	916.067	671.426	1125.11	761.356	563.903	904.358	986.081	832.899	595.345	1091.92	856.613	587.434	1331.38	1092.85	1102.87
O75179	O75179	ANR17_HUMAN	ANKRD17	Ankyrin repeat domain-containing protein 17	353.321			349.795	496.426		615.048	26.1523		281.789	252.187	179.14	187.741	1509.43	2353.23		340.512	201.192		255.538	594.712		1211.15	349.579	254.176	480.302	263.905	405.11	1940.33	366.768	266.07	1481.94	434.545	436.097	1395.61	266.103	548.938	318.171	422.795	565.468	311.723	233.331	287.08
O75179;Q8IWZ3	O75179;Q8IWZ3	ANKH1_HUMAN;ANR17_HUMAN	ANKHD1;ANKRD17	Ankyrin repeat domain-containing protein 17			334.389	827.667		577.781	419.241			726.428	1143.56	663.176		1163.51	882.927	461.734	675.395	978.168	740.317	572.777		836.978		744.378	775.851	797.996	459.171		192.65	272.834	408.964			304.203		651.291	328.37	404.886	438.775			284.923	295.935
O75190	O75190	DNJB6_HUMAN	DNAJB6	DnaJ homolog subfamily B member 6										294.674		494.805			298.184					495.953		225.89					631.007			248.205
O75190;P25686	Q8NHS0;P25686;O75190	DNJB2_HUMAN;DNJB6_HUMAN	DNAJB2;DNAJB6	DnaJ homolog subfamily B member 6										346.981	982.426		2109.01		423.936	1024.55	732.392	521.078		225.614				727.293	495.691	663.61			620.797	1042.79			662.469	642.185					754.526
O75208	O75208	COQ9_HUMAN	COQ9	Ubiquinone biosynthesis protein COQ9, mitochondrial		928.019						451.72		846.75	682.615	958.499		316.747	755.673	593.939	553.902	590.208	991.13	1165.56		572.089		578.102	823.26			448.087		1176.75	460.409				678.086	441.976	418.092
O75223	O75223	GGCT_HUMAN	GGCT	Gamma-glutamylcyclotransferase	3870.62	1356.76	1934.79	1769.23	3317.98	14762.1	2136.47	1734.43	3281.39	2029.19	1785.65	1333.97	28424.1	2809.47	960.867	1747.16	2062.75	1251.82	458.33	619.899	2493.97	2294.47	2758.81	1606.7	1571.72	1628.82	1613.9	1894.62	1982.77	2773.94	1974.94	2249.18	2734.64	1093.09	1904.73	2298.47	1517.83	2083.49	3311.41	1559.05	1607.74	1001.1		1732.49	3000.25
O75306	O75306	NDUS2_HUMAN	NDUFS2	NADH dehydrogenase [ubiquinone] iron-sulfur protein 2, mitochondrial	293.099	142.384		735.486	934.056		717.45			324.91		801.854	553.251		217.084	338.008	290.996	462.784	730.165	475.902	283.674	291.158		79.602	397.271	559.637	412.866		802.028	362.738	698.511			1026.47	1286.06	932.793	405.201	562.836	655
O75312	O75312	ZPR1_HUMAN	ZPR1	Zinc finger protein ZPR1	606.722		392.617	254.027						372.779	647.068	715.326		511.464		1024.66	865.376	416.581		397.012	702.567	867.817		493.082	1031.21	508.547	779.349	465.893	1013.49	788.313	832.816	665.565	140.724	310.182		658.228	512.633	676.682	633.364	518.069	692.913	655.717	291.09
O75323	O75323	NIPS2_HUMAN	NIPSNAP2	Protein NipSnap homolog 2		286.124		1608.88	1546.19	427.216	1017.33	857.409	588.029	849.075	704.486	1244.2	994.014	318.305	617.395		512.05	614.012	689.47	806.579	466.017	813.415		551.45	612.158	771.681	594.947	1255.61	469.098	1052.19	901.701	402.998	544.825	540.524	522.434	554.738	675.943	645.42	591.169		800.936	804.666	605.271
O75340	O75340	PDCD6_HUMAN	PDCD6	Programmed cell death protein 6	796.616	2034.5	282.077	4243.56	2508.2	2272.36	3471.34	1676.62	340.345	2070.42	2111.97	1539.88	767.636	1452.84		1806.92	1428.3	1411.52	546.138	818.865	1607.19	2269.93	1732.88	1804.3	1482.61	951.972	2651.03	233.092		516.861	1241.96			736.381	623.525	1027.22	431.422	499.443	612.373					1584.19	1691.58
O75342	O75342	LX12B_HUMAN	ALOX12B	Arachidonate 12-lipoxygenase, 12R-type					766.329	294.11						118.182	7147.1				38.5764	116.561			253.86					208.207
O75347	O75347	TBCA_HUMAN	TBCA	Tubulin-specific chaperone A	5678.96	3885.55	7424.88	2045.52	2784.03	4664.82	6841.88	4517.57	4993.78	3790.46	4546.01	2310.38	2551.08	4465.13	1450.86	3265.29	4532.05	2390.46	2094.86	1461.43	5056.36	3504.31	4434.48	3665.84	2740.21	3146.37	3377.02	4437.1	2685.78	5952.64	5575.98	5673.58	3337.75	2122.75	5585.96	3939.6	4315.46	3127.57	7195.48	5011.65	4518.26	4448.24	2731.07	5277.74	4334.22
O75348	O75348	VATG1_HUMAN	ATP6V1G1	V-type proton ATPase subunit G 1		884.846	358.638	880.727			1255.07	1516.43	518.102	775.35	915.068	730.425	1406.16		673.696	1116.11	916.121	768.833	651.009	563.88	375.96	606.327	920.083	631.663	837.075	633.83	628.788	198.549		629.412	646.777			560.219	550.929	1219.38	1245.09	1309.52	1007.54	1051.26	1029.33	783.92	525.207	526.975	512.479
O75351	O75351	VPS4B_HUMAN	VPS4B	Vacuolar protein sorting-associated protein 4B	310.777		902.212	533.627		1469.44				352.866	560.28	553.158	851.515			845.498	312.825	256.834		749.094		435.112		561.381	509.982	572.129		427.21	854.336	1214.38	1102.32	380.921		425.145		465.514			313.867		259.901	1504.05
O75351;Q9UN37	Q6PIW4;Q9UN37;O75351	VPS4A_HUMAN;VPS4B_HUMAN	VPS4A;VPS4B	Vacuolar protein sorting-associated protein 4B	4614.08	1542.58	1193.84	2418.26		2742.88	1534.53	2478.51	1931.3	1910.49	1915.91	1381.42	3128.15	1714.22	1320.65	2814.48	2275.89	2338.79	712.637	645.816	2813.85	2708.63	1706.41	2182.32	2245.85	2522.66	2150.36	289.105		428.067	1987.44			413.603	2455.15	2862.76	670.407	1338.65	1278.26		204.123	605.76		1854.24	525.26
O75367	O75367	H2AY_HUMAN	MACROH2A1	Core histone macro-H2A.1	5647.71	15440.3	17785.2	25912.5	17995.5	15436	12032.6	25341.2	15416.3	23399.8	25346.2	38748.9	12329.3	13140.9	28183.8	17152	24152.6	30558.2	25355.1	44540.5	21057.4	29769.2	18398.3	28132.2	30306.7	29513.5	27072.4	19258.8	19954.2	19225	26857.6	9823.72	19046.4	32780.7	21060.3	26283	44662.1	30941.2	27796.1	49547.9	35533	54870.1	51827.8	15356.3	6685.38
O75368	O75368	SH3L1_HUMAN	SH3BGRL	SH3 domain-binding glutamic acid-rich-like protein	1495.11	1392.08	1421.33	1408.73	1704.4	2974.82	1744.35	2124.3	1824.99	1674.45	1229.8	891.617	471.295	1486.43	489.587	1749.63	2499.88	1238.86		528.96	3430.03	2006.12	1592.37	2173.8	1494.66	1737.64	1265.94	1859.86	2002.6	1811.44	2304.01	8263.19	1677.72	738.587	2960.64	2208.72	1771.74	3340.57	2745.85	3685.58	2244.81	2370	1194.83	1336.6	1803.43
O75369	O75369	FLNB_HUMAN	FLNB	Filamin-B	11224.6	10617.7	13965.7	10032.7	9376.97	13524.7	9896.23	10950.5	13516.1	10965.8	13635.9	9506.83	9037.69	10109.4	11435.6	10460	14227.8	11479.8	8408.89	9549.33	9714.03	12097.6	20805.9	12807.3	11512.9	12200.3	13676	10299.2	7780.99	8991.54	10431.5	7614.31	4544.19	11900.1	14625.4	9538.28	9193.13	9819.27	11940.6	9608.29	11424.2	10268.3	10092.1	21641.7	22988.2
O75369;P21333	O75369;P21333	FLNA_HUMAN;FLNB_HUMAN	FLNA;FLNB	Filamin-B				2397.9	21175.8		2959.85		6339.94	8414.43	9087.44	6793.16	4746.35	8003.34	7701.85	13258.8	11628.3	8553.34	6188.55	5834.45	8223.77	11338.5	14654.1	11002.1	9487.05	9570.64	13193.9	11593.2	9805.17	13360.7	11524.8	11858.1	9446.57	10239.9	13928.9	8905.76	11758.7	14648.5	12920.9	12797.3	17735.4	12566.2	14430.3
O75369;P21333;Q14315	Q14315;O75369;P21333	FLNA_HUMAN;FLNB_HUMAN;FLNC_HUMAN	FLNA;FLNB;FLNC	Filamin-B	16128.1	20310.2	10503.5	7626.18	15586.9	12354.5	12231.3	12164.4	12463.9	11391.1	10462.7	7944.87	1767.24	8704.32	11510.3	9015.39	5543	8798.26	6780.98	5561.57	10577.5	12350.2	20195.8	10546	8935.34	10440.3	16518.4	4442.01	4670.11	3956.36	6987.87	1866.38	1348.11	5088.19	9826.88	7188.48	5465.76	9912.58	7474.89	6370.33	10246.1	6250.66	7021.83	19814.8	15775.3
O75369;Q14315	Q14315;O75369	FLNB_HUMAN;FLNC_HUMAN	FLNB;FLNC	Filamin-B	4044.67	3567.75	4954.8	3246.2	2437.52	3829.84	2343.5	3411.05	4697.86	2607.67	3459.85	2178.62	2222.05	2600.8	3356.46	1779.01	4390.17	2798.98	908.589	1955.18	1546.29	3026.33	4329.39	4225.19	2992.16	3163.59	2424.66	5511.07	3780.98	3969.47	2969.72	6929.32	4756.93	7772.84	5554.28	3822.99	4415.82	4004.03	6043.57	1145.26	4610.33	3513.38	2064.45	5346.64	5648.5
O75376	O75376	NCOR1_HUMAN	NCOR1	Nuclear receptor corepressor 1				531.855			1555.24			418.786		417.187			311.372	329.841	429.858	420.81		445.269	344.44	244.585		292.893	435.999	329.422	121.017	314.66		390.138	492.73	478.036		817.629	743.826	499.008	646.747	618.084	319.084	1058.08	246.569	848.115	779.803	622.922
O75379	O75379	VAMP4_HUMAN	VAMP4	Vesicle-associated membrane protein 4																								40.3906						142.219				223.663			179.44
O75380	O75380	NDUS6_HUMAN	NDUFS6	NADH dehydrogenase [ubiquinone] iron-sulfur protein 6, mitochondrial	263.619			512.052	2052.48						1210.07	379.169					588.929							405.913		771.845		443.895	607.89	276.796	729.015	867.78	1615.12	353.365	317.136		276.737							1542.93
O75381	O75381	PEX14_HUMAN	PEX14	Peroxisomal membrane protein PEX14										245.673	231.786	221.008			190.674	325.351	801.521	396.275	680.057	336.651	379.66	289.697		326.626	318.878	478.337		205.614		242.219	250.701			525.982	446.219	291.746	435.032	608.564	247.694	439.259		482.685	316.039
O75390	O75390	CISY_HUMAN	CS	Citrate synthase, mitochondrial	4410.12	9691.31	9787.73	6167	5792.49	4514.31	9398.86	6051.69	5150.58	12551.8	11286.5	12211.7	7110.58	12985.3	8012.5	8684.88	10863.2	10245.5	11545.2	11558.4	4405.23	11664	6405.76	5289.24	9771.38	6846.13	8689.38	11848.2	13354.4	9782.91	9932.9	4072.75	7762.91	4492.78	11133.9	9856.6	4942.88	4601.71	9071.14	5022.6	3384.07	6536.66	6689.71	6917.76	5727.43
O75391	O75391	SPAG7_HUMAN	SPAG7	Sperm-associated antigen 7	1075.71								859.475	252.055	562.888	306.631	547.22	1389.35	393.565	471.106	571.791	440.661			381.129		1028.49	245.017	284.012	660.681	728.563									577.974	300.572	163.462	177.11
O75396	O75396	SC22B_HUMAN	SEC22B	Vesicle-trafficking protein SEC22b	1927.49	8578.24	4920.07	3900.11	2250.26	4643.15	3489.22	6233.16	4694.72	5967.21	5999.73	8245.78	4411.34	3827.8	6217.41	4383.84	5464.73	6362.81	7767.5	6258.67	4585.43	5803.51	5466.34	5696.45	6043.85	6401.49	6330.27	2183.75	2046.29	1274.87	2394.75	1074.41	696.617	3059.5	3630.76	3559.61	2309	2667.22	2127.4	2304.09	785.358	3292.5	3351.79	4084.59	2500.75
O75400	O75400	PR40A_HUMAN	PRPF40A	Pre-mRNA-processing factor 40 homolog A	1601.71	4018.4	3475.38	3586.14	5030.65	3467.98	4123.52	4914.97	5073.72	2942.9	3233.08	4396.21	2688.72	4310.05	3691.61	3753.31	2886.63	3183.69	4681.37	3829.32	2912.32	3395.41	4071.61	2799.71	3293.25	3130.39	3404.96	2389.69	1747.21	1363.63	2405.9	702.377	3119.27	2690.86	3656.6	1918.54	3193.13	1280.7	1845.49	2524.92	2338.7	1445.77	1130.94	2750.01	969.449
O75410	O75410	TACC1_HUMAN	TACC1	Transforming acidic coiled-coil-containing protein 1	499.587	237.997		644.749				649.248		527.277	799.849	476.415		1579.3	832.477	711.034	752.92	534.523	626.87	667.969		487.861	689.048	611.646	612.701	645.3	590.831	288.406	1143.69	375.868	596.071	1165.68	629.695	713.276	234.929	608.015	889.686	514.695	387.867	802.337	721.33	385.321	1427.23	905.095
O75419	O75419	CDC45_HUMAN	CDC45	Cell division control protein 45 homolog	173.269			370.761														548.642			572.385	318.093			380.039	407.189		131.902		266.616						3380.54	353.324
O75431	O75431	MTX2_HUMAN	MTX2	Metaxin-2				975.573	864.961		371.28	873.932			344.793	218.689			275.27			109.821					497.615	38.8135	208.767
O75436	O75436	VP26A_HUMAN	VPS26A	Vacuolar protein sorting-associated protein 26A	4588.57	3325.35	2586.01	318.038	1862.95	3881.33	3897.97	1865.67	2905.42	3959.21	4275.48	3040.79	4710.68	2676.04	1893.43	3602.93	3812.83	3420.88	644.706	1576.98	5168.69	2733.97	2896.05	3789.18	4327.44	5022.19	3794.28	4687.03	3141.01	3073.18	4575.52	2715.92	4508.96	2277.75	5139.94	6039.07	2557.21	3541.8	5652.78	2269.08	2586.07	6270.8	2328.14	3369.01	7307.08
O75439	O75439	MPPB_HUMAN	PMPCB	Mitochondrial-processing peptidase subunit beta	1242.01	1516.35	2529.17	1746.92	2132.49	2051.39	1757.54	2172.6	1197.34	2034.41	2350.31	2919.38	1233.52	1675.21	1556.65	1064.43	2032.29	1676.49	2272.69	1709.53	1199.65	2417.29	1350.74	1400.81	2020.04	1956.07	1995.39	1414.67	1920.7	1298.14	1706.23	2261.36	2343.19	1297.76	1708.5	2098.74	1675.95	1257.36	2071.44	1136.85	1458.91	1326.92	1108.9	1933.83	709.764
O75439;P31930	P31930;O75439	MPPB_HUMAN;QCR1_HUMAN	PMPCB;UQCRC1	Mitochondrial-processing peptidase subunit beta	1499.86	4992.21	2508.39	3511.87	3180.69			4093.16		2978.33	4015.58	5705.97		3162.96	5706.76	3390.79	2763.85	3715.37	6232.24	4892.68	3573.99	2676.17		3901.95	3570.28	3714.75	3873.58	2758.51	2034.98	1478.69	2650.9	1754.51		3578.55	2076.66	2652.89	2825.76	3191.27	2135.38	3952.68	2411.84	3445.73		3002.36
O75448	O75448	MED24_HUMAN	MED24	Mediator of RNA polymerase II transcription subunit 24			126.812	133.588		238.908		167.311			215.969	270.929		515.12	235.865		162.601	234.052	243.904	474.049		212.595		304.117	232.765	429.33	236.533	78.172	778.252		84.7136			124.764	128.355	196.378	169.27		118.182	799.179				143.029
O75462	O75462	CRLF1_HUMAN	CRLF1	Cytokine receptor-like factor 1	349.205			248.514	416.746					221.082		414.262			233.738	360.774	345.548	442.752	397.762		215.306	306.212		360.695	226.658	315.333	314.162	42.0247		104.887				515.614		958.519	520.914	823.687	145.349		584.416	214.324	808.472		2442.56
O75475	O75475	PSIP1_HUMAN	PSIP1	PC4 and SFRS1-interacting protein	549.325	3776.82	1780.62	4938.32	3005.63	3024.31	2873.92	3245.13	2805.44	2509.76	3221.83	3155.38	1929.03	2352.82	2234.61	2196.45	2105.62	2521.33	2123.53	3177.65	2167.3	1978.78	2228.36	2265.68	2932.95	2515.38	3458.54	1997.82	1892.56	2037.14	2239.71	3294.51	4360.12	4737.49	1974.92	2504.09	2431.14	1896.57	2052.1	2459.55	2372.98	2304.89	2503.94	1006.13	1842.44
O75475;P51858;Q7Z4V5	O75475;Q9Y3E1;P51858;Q7Z4V5	HDGF_HUMAN;HDGR2_HUMAN;PSIP1_HUMAN	HDGF;HDGFL2;PSIP1	PC4 and SFRS1-interacting protein				3976.97	9143.06	3902.82	2383.82	1757.6	3993.61		400.47	1187.77	1989.32												929.927	1024.15					809.748					1031.89		361.208	634.305
O75477	O75477	ERLN1_HUMAN	ERLIN1	Erlin-1		1581.64	867.776	708.416		742.23				673.831	731.034	1362.01	1042.67	1318.26	1271.54	935.507	1128.27	546.994	1049.82	549.544				774.382	938.849	678.194	536.147	895.512	920.688	1113.42	627.859	2645.31	3109.32	925.094	212.715	1392.75	626.241	679.576	554.621	582.84	242.416	311.764	449.202	1074.06
O75477;O94905	O94905;O75477	ERLN1_HUMAN;ERLN2_HUMAN	ERLIN1;ERLIN2	Erlin-1	358.006	1784.04	832.811	743.588			642.141	845.585	1440.17	583.811	574.845	640.27		611.748	1248.06	1600.18	1082.53	944.331	2699.22	1142.49	1112.25	399.816		803.61	1245.64	722.784	1352.12	1446.85	559.521	904.563	1564.32	451.936		1418.24	1543.84	1374.19	1678.17	1397.88	606.549	868.815	585.994	1290.62	959.71	1227.75	810.381
O75489	O75489	NDUS3_HUMAN	NDUFS3	NADH dehydrogenase [ubiquinone] iron-sulfur protein 3, mitochondrial	434.848		845.019	1760.83	671.475	627.127	1087.27	1009.84	415.296	1346.35	1099.24	2064.34	1191.5	538.104	2153.29	1367.59	1149.01	1252.54	2459.61	1839.94	813.762	1084.98	539.479	1115.98	1319.26	1565.54	1401.71	1397.88		353.354	1139.26			614.94	694.598	887.889	230.673	525.705	522.611		504.048		711.969	1058.39
O75494	O75494	SRS10_HUMAN	SRSF10	Serine/arginine-rich splicing factor 10	247.493	773.652		1034.19		1490.99	805.348	919.822	1626.69	971.157	1262.61	1313.24	2041.54	1390.92	1652.77	1005.44	1434.52	1237.64	1751.01	1364.88	907.291	1542.29	1417.31	1244.02	1292.34	1349	1282.55	1659.29	769.259	1368.85	1118.42	457.102	241.926	1871.55	853.781	1243.06	705.371	647.505	869.409	1407.57	1025.38	1856.67	1597.31		716.57
O75521	O75521	ECI2_HUMAN	ECI2	Enoyl-CoA delta isomerase 2			647.795	418.625		457.238	338.939			893.284	1090.36	1332.99	1382.84		749.79	619.82	598.707	755.911	1008.87	995.284	483.516	773.194		418.874	893.228	904.336	980.657	774.336	924.625	596.07	808.469			860.892	273.04	588.272	86.412	149.741	807.299					1383.26	533.084
O75525	O75525	KHDR3_HUMAN	KHDRBS3	KH domain-containing, RNA-binding, signal transduction-associated protein 3										152.893		414.224						245.137	272.752	537.79					198.309	237.144	442.232				53.7164			145.938		101.848
O75530	O75530	EED_HUMAN	EED	Polycomb protein EED										307.335							147.462	205.751		410.264					513	498.576		751.772			366.554			349.799		392.146	425.882	780.611	318.172
O75531	O75531	BAF_HUMAN	BANF1	Barrier-to-autointegration factor				1231.65		1163.93				633.115	737.002	1068.28		894.945	1187.91	877.376	684.275	834.256	1157.61	557.504	1303.7			797.031	722.774		674.911									425.476
O75533	O75533	SF3B1_HUMAN	SF3B1	Splicing factor 3B subunit 1	1581.17	2900.46	3509.14	4416.81	3053.35	2901.87	3873.82	3201.96	3028.3	3620.88	3549.76	5232.96	2643.94	3903.71	4960.76	3214.01	4401.23	4350.69	4131.7	6049.14	2967.05	3441.68	3826.77	3300.92	4081.6	4333.09	4090.52	3772.26	2755.34	3914.79	3485.83	4410.27	3707.92	5056.62	3099.35	3488.66	4986.6	4433.9	2592.94	4841.85	3955.24	4893.83	3836.23	2986.78	2437.61
O75534	O75534	CSDE1_HUMAN	CSDE1	Cold shock domain-containing protein E1	2341.01	1910.59	2823.9	2097.37	2244.77	1799.87	2157.18	2157.44	2620.72	2315.1	2755.37	2024.59	3388.35	2109.48	2068.74	3062.81	2459.09	2303.3	1397.15	1178.54	1978.05	2783.41	2096.77	2772.13	2408.88	2680.64	1980.82	2471.83	2627.48	2793.66	2308	1680.97	2070.88	1849	3240.38	2643.18	2728.83	3331.38	3124.78	2095.28	2892.28	2052.18	1657.25	3355.62	2202.28
O75569	O75569	PRKRA_HUMAN	PRKRA	Interferon-inducible double-stranded RNA-dependent protein kinase activator A				139.624						170.643		225.99			343.878		127.587	256.351		188.928	158.235		360.69	112.457	180.641						58.4835					186.499		94.6031	51.8846
O75582;O75676	O75582;O75676	KS6A4_HUMAN;KS6A5_HUMAN	RPS6KA4;RPS6KA5	Ribosomal protein S6 kinase alpha-5				187.797			782.924			207.612	455.783	333.066	497.235	325.174	280.834	317.051	210.686	534.364	367.631	105.836		368.946	409.546	441.136	506.152	298.8	271.994	149.688	123.096	189.871	445.466			468.83	552.479	464.697	519.269	861.965	539.701				1491.04	506.593
O75592	O75592	MYCB2_HUMAN	MYCBP2	E3 ubiquitin-protein ligase MYCBP2	218.916	604.472	218.465	485.247				705.196	745.166	164.627	627.122	428.453		393.715	432.829	603.087	473.055	480.183	522.957	274.299		529.888		404.684	360.784	652.204	477.758	300.898	533.975	685.39	676.2	205.23	1225.23	304.943		388.281	519.252	494.476	538.046	282.184		523.096		715.177	2454.3
O75607	O75607	NPM3_HUMAN	NPM3	Nucleoplasmin-3				530.094						252.116								185.302	332.352	65.683				410.422	215.531	252.801		1774.59	346.948	1181.54	1210.26	1904.41	554.182	3342.84	595.572	722.406	743.142	819.329	716.471		578.632	404.87	776.191	575.513	466.32
O75608	O75608	LYPA1_HUMAN	LYPLA1	Acyl-protein thioesterase 1	5576.11	3238.61	884.029	2737.98	2901.16	3236	3656.9	3178.61	2918.16	2226.08	2905.31	3372.34	9271.27	2857.6	1720.89	4184.26	3804.48	2217.05	1355.07	1482.58	4891.19	3932.4	2240.49	3216.78	3119.13	2709.56	2552.1	1176.96	680.419	1661.55	2260.05	209.723		493.46	2150.94	2438.22	1327.56	2085.12	3417.18	923.589	2395.58	1275.25		3133.47	3386.05
O75616	O75616	ERAL1_HUMAN	ERAL1	GTPase Era, mitochondrial	779.554	1546.05	1717.82	1181.6	1457.59	1464.86	1187.3	2158.77	615.671	1544.73	1661.41	2703.77	1310.13	2261.88	1469.04	1118.45	1609.83	1439.81	2408.4	2120.66	1160.47	1805.08	1126.13	1455	1804.58	1726.35	1092.48	1163.66	2368.59	767.852	1083	172.188		788.956	804.039	1543.1	1135.74	984.185	767.518	1256.38	760.727	1193.5	987.668	1304.75	309.577
O75635	O75635	SPB7_HUMAN	SERPINB7	Serpin B7					2040.04	1503.39			1404.11				10999.6
O75643	O75643	U520_HUMAN	SNRNP200	U5 small nuclear ribonucleoprotein 200 kDa helicase	2280.64	4539.41	4268.13	4721.98	5116.16	3154.91	3955.71	5439.65	5489.74	5473.73	5222.7	6084.9	4006.33	3746.62	5915.61	4843.34	4931.43	5691.28	5852.25	7675.42	3627.71	5009.29	3586.74	4760.04	6014.86	5184.79	5854.26	4115.04	3150.88	3675.45	4280.32	1701.06	2156.66	5056.07	4813.11	4826.09	3588.56	4104.03	2824.91	5210.39	4417.58	5955.84	3816.57	4502.29	3111.96
O75648	O75648	MTU1_HUMAN	TRMU	Mitochondrial tRNA-specific 2-thiouridylase 1							696.609					250.117						150.895		211.228				176.936		219.793	209.668			107.858	190.224	222.379				131.387	112.083	163.284	116.801				278.086
O75663	O75663	TIPRL_HUMAN	TIPRL	TIP41-like protein	1238.82			643.578		231.121			748.92	1176.21	984.677	483.01	676.257	369.695	698.383	714.607	1394.76	843.067	1183.03		2026.1	1162.01		916.242	908.966	697.978	360.215	1570.11	1722.52	1326.01	1200.3			726.273	1466.48	1297.94	801.976	969.724	1497.77	655.109	1429.44	1329.7		711.676	537.396
O75676	O75676	KS6A4_HUMAN	RPS6KA4	Ribosomal protein S6 kinase alpha-4				1953.84							2179.17	1489.22	10310.4			1875.52		1409.3		1534.25		3404.98		1348.99	1474.34	1610.14	1847.83	3387.46	2819.94	1696.18	2160.35	874.313		1534.4		3091.83	2390.39	1850.39	1434.97	1822.41	1651.13	2369.03	1323.83
O75683	O75683	SURF6_HUMAN	SURF6	Surfeit locus protein 6																	641.032	758.692		696.561				460.973	850.054	705.424			424.721	332.319	513.914	875.377	1373.05	943.683		337.105	534.174	554.113	428.171	493.543		469.939	836.455
O75688;P35813	P35813;O75688	PPM1A_HUMAN;PPM1B_HUMAN	PPM1A;PPM1B	Protein phosphatase 1B	2651.4									885.682	1552.26		1030.01	756.821		1371.03	1464.65	1364.22						1816.99	1127.63		729.879	1086.05	1481.48		812.149					1084.96	1164.52	957.907	1159.65		1937.03	1095.58
O75691	O75691	UTP20_HUMAN	UTP20	Small subunit processome component 20 homolog		414.043	452.741	1070.43	1633.97	471.729	880.078	618.687	488.906	650.155	952.227	1072.62	1168.01	812.04	1097.4	710.064	762.992	1067.94	879.975	1081.24	309.914	965.499	691.776	719.426	1083.79	1106.27	775.426	770.699	606.427	654.718	931.702	462.283	279.28	1080	736.396	776.187	662.909	793.079	745.994	1256.32	711.934	672.208	1224.87	615.331
O75694	O75694	NU155_HUMAN	NUP155	Nuclear pore complex protein Nup155	1831.39	2931.46	2610.88	3390.82	1127.64	1777.68	2807.21	2539.32	3552.38	3545.64	3450.37	4339.22	3448.07	2839.17	4401.64	2876.26	2886.56	3613.61	4016.26	3755.66	1894.17	3245.42	2530.61	3052.41	3477.67	3204.12	3328.81	1696.48	1551.73	1385.72	2092.93	456.249	1103.86	2395.22	2652.43	2432.95	1589.77	1697.34	1249.32	2999.2	1694.77	2370.59	1802.37	2295.57	1728.83
O75695	O75695	XRP2_HUMAN	RP2	Protein XRP2				305.484																					102.932
O75717	O75717	WDHD1_HUMAN	WDHD1	WD repeat and HMG-box DNA-binding protein 1	326.377	433.958	974.588	464.104		754.667	707.488			212.788	361.414	353.757	388.66	910.092	518.479	753.691	641.376	593.66	393.259	544.187		478.337	1051.25	539.698	477.489	684.93	588.56	670.278	674.78	788.728	671.051	1416.99	1427.2	1332.1	919.514	732.117	905.348	552.794	819.118	821.925	617.432	739.771	1108.39	682.14	387.811
O75718	O75718	CRTAP_HUMAN	CRTAP	Cartilage-associated protein	1478.5	3561.67	2882.99	3192.54	1737.17	1938.47	4324.08	2030.9	2830.97	3493.32	4157.44	4635.27	1472.26	3633.35	2405.74	1706.17	3562.98	3130.37	2306.71	2745.04	3300.65	3851.76	2534.3	2273.32	3368.13	2661.19	2650.46	1369.31	983.47	1848.84	1797.69	528.33	753.835	2455.64	1541.94	2015.59	1383.16	1686.92	2059.27	773.423		1154.35	1091.71	2242.42	2345.52
O75746	O75746	CMC1_HUMAN	SLC25A12	Calcium-binding mitochondrial carrier protein Aralar1		1182.67	778.109	1093.08	545.667	1003.93		185.962		1017.44	777.616	1250.83	777.723	701.309	965.804	1165.9	624.61	1133.58	1499.77	947.216	436.144	955.964		952.919	1036.09	820.899	1059.71	534.553			419.012			220.446		495.737	224.573	246.142						462.307	478.326
O75746;Q9UJS0	O75746;Q9UJS0	CMC1_HUMAN;CMC2_HUMAN	SLC25A12;SLC25A13	Calcium-binding mitochondrial carrier protein Aralar1	1069.16	5143.75	3018.49	6702.42	4757.99	3491.04	3151.6	4693.22	1291.03	3049.09	2325.31	3530.3	2998.05	2541.71	3055.27	2162.05	2096.03	2800.66	2605.17	3863.06	1412.18	2240.86	1987.33	2425.3	1814.17	1765.29	1473.38	860.868	785.04	200.503	883.087			1305.57	1682.75	1379.01	1289.63	574.402	402.448		467.534	1635.24	233.445	2288.94	673.832
O75781;Q8IXS6	Q8IXS6;O75781;C9JA33	PALM2_HUMAN;PALM_HUMAN	PALM;PALM2	Paralemmin-1																		179.583		494.311				937.966				203.226			395.092			915.007		935.542	769.258	498.6	889.455	1007.26	780.385	928.562	1003.64
O75787	O75787	RENR_HUMAN	ATP6AP2	Renin receptor	1589.14		1211.17	462.763				1419.84		848.017	638.681	1040.22	1573.42		1051.79	462.166	817.422	859.764	1120.17	560.634		891.277		621.26	621.493	1011.56	830.256				282.908			297.792	502.664	299.875								745.799	6033.92
O75792	O75792	RNH2A_HUMAN	RNASEH2A	Ribonuclease H2 subunit A				135.095						430.309	191.305	185.339	570.546		256.262	360.678	188.174	248.125		65.0906		528.704	334.908		411.13	331.338	174.363									125.11	108.007							313.556
O75794	O75794	CD123_HUMAN	CDC123	Cell division cycle protein 123 homolog	2013.54	1293.61	329.249	605.077		535.713		1007.31	1158.98	1334.42	774.606	762.062	1379.33	779.161	221.409	1428.61	1038.87	723.833	434.1	302.153	493.569	851.727	1118.93	1427.51	1168.19	980.714	780.57	1741.44	748.159	2089.45	831.331	2971.43	1491.45	1034.79	873.862	1098.43	1788.29	685.487	1204.24	171.246	560.695				442.327
O75817	O75817	POP7_HUMAN	POP7	Ribonuclease P protein subunit p20			735.389							364.167	466.389	487.962			482.458	457.163	143.197	483.945	561.034	234.384	335.102			235.212	451.264	432.829	449.309	1224.36		1166.95	1099.16					247.199		272.182	219.363
O75821	O75821	EIF3G_HUMAN	EIF3G	Eukaryotic translation initiation factor 3 subunit G	4887.44	3271.96	2642.51	4280.81	3263.12	2456.4	5905.93	2470.53	3351.56	5326.12	6355.24	3803.91	2878.58	6039.79	5820.79	7453.18	5487.73	4636.28	3497.98	2075.34	5973.71	5166.5	5276.94	5952.79	4935.26	5102.75	5931.28	4204.98	3367.08	4724.48	3380.45	4159.66	2492.2	1512.98	5005.95	3920.98	2532.11	2472.37	2804.6	3687.31	5090.49	3679.41	2218.24	3507.25	3937.78
O75822	O75822	EIF3J_HUMAN	EIF3J	Eukaryotic translation initiation factor 3 subunit J	1607.64	1480.04	1459.2	1241.24	1958.14	1788.79	1729.47	1985.58	2811.49	2396.94	2223.15	1235.55	2091.27	2787.74	2466.38	2845.88	2770.57	1559.72	1897.19	545.432	2641.83	2031.39	2755.9	2101.43	1730.94	1830.32	1843.84	2650.97	3743.69	2529.25	1020.86	6272.54	8701.33	1240.6	1706.97	1082.57	1321.2	1345.59	1470.93		2150.54	1488.98		1635.25	1040.18
O75828	O75828	CBR3_HUMAN	CBR3	Carbonyl reductase [NADPH] 3	14787.2		9747.72	5607.65	5145.52	4114.57	8493.78	5452.48	5772.03	8407.11	8863.58	7533.09	3489.34	10945.6	7081.37	9711.01	9454.71	4851.23	2121.22	2297.16	14275.3	11547.9	10583.1	9816.58	8294.01	7262.71	7446.06	3831.82	5671.52	4771.42	8349.46	395.569			7917.39	7719.08	4200.15	4220.35	7859.12	6643.69	6229.68	5110.89	3361.82	8198.8	8233.92
O75828;P16152	P16152;O75828	CBR1_HUMAN;CBR3_HUMAN	CBR1;CBR3	Carbonyl reductase [NADPH] 3	4000.84	2968.54	2805.16	2242.07	1755.93	2739.07	3011.85	1949.3	2690.89	2687.99	2500.86	2969.62	3033.66	3572.07	1696.83	2434.92	3520.37	1625.51	126.876	943.58	3992.69	3765.88	2860.88	3748.68	2587.67	2930.18	2474.05	2248.83	2628.05	2802.12	2980.9	1838.04	3339.42	958.224	3228.11	3802.4	2224.98	1676.84	3780.67	1851.24	1162.24	1255.8	880.624	2495.89	2732.38
O75832	O75832	PSD10_HUMAN	PSMD10	26S proteasome non-ATPase regulatory subunit 10				147.602		728.41		950.358	244.725	130.755	317.059						920.711	287.086		216.644		815.252		593.585	536.621	1174.53		657.504	1544.29	428.058	1150.06	526.209				1258.25		568.968	2243.2
O75844	O75844	FACE1_HUMAN	ZMPSTE24	CAAX prenyl protease 1 homolog	700.011	2128.09	2500.14	2353.4	1190.1	1730.57	1947.14	2438.25	1428.98	2286.1	2194.13	3398.18	2273.16	1577.42	3154.83	2299.6	2925.21	3200.03	2903.33	3371.87	2653.34	2644.88	2136.87	2788.53	2933.44	3233.3	3118.05	3156.22	3378.21	2439.96	3167.59	1740.52	3034.65	4677.69	4234.3	2865.97	3595.82	4659.91	3662.1	6026.46	4237.76	4809.81	4556.63	2190.91	1207.61
O75845	O75845	SC5D_HUMAN	SC5D	Lathosterol oxidase				341.504			444.518		793.663	1653.88	947.837	1291.48			884.165	499.44	1056.08	1193.97	615.532	1752.17	403.033	1775.62	1428.53	802.185	1636.52	1340.07	497.486	736.778	1016.62	694.777	417.484	2042.65	622.369	1003.48	1014.94	638.751	871.493	556.683	389.382	425.433	1846.44	485.597	604.994
O75874	O75874	IDHC_HUMAN	IDH1	Isocitrate dehydrogenase [NADP] cytoplasmic	17112.5	6762.2	9121.02	4692.58	7382.69	9234.35	7738.74	6748.33	10775.2	9389.31	10723.2	5627.76	13469.8	12898.3	4215.1	5622.98	10081.4	6121.69	2481.2	2474.25	12354	9212.68	7249.07	8095.57	7680.61	7460.47	6832	13280.4	16356.5	14724.5	11301.9	15099.2	24694.3	4486.22	11091.8	8891.27	10884.7	10798.7	15332.1	5565.41	8402.88	5941.26	2376.9	11094.6	14273.4
O75874;P48735	P48735;O75874	IDHC_HUMAN;IDHP_HUMAN	IDH1;IDH2	Isocitrate dehydrogenase [NADP] cytoplasmic	5314.42	5440.97	4909.28	2807.46	7163.27	4771.08	5291.22	3543.43	3775.46	4732.19	2248.72	4591.2	5869.16	6267.71	3730.69	2391.06	4390.45	2047.12	1504.4	1152.38	3878.63	6193.98	4147.21	5021.11	5249.18	4138.64	3329.47	2094.84	1798.33	14004.8	7060.92	5173.9	2435.79	1912.72	6024.69	7177.1	2570.29	4668.53	5355.36	7985.34	7818.07	2287.12		4747.92	4388.03
O75879	O75879	GATB_HUMAN	GATB	Glutamyl-tRNA(Gln) amidotransferase subunit B, mitochondrial										490.832	588.383	744.719	454.182			356.38	612.538	447.675	493.284	476.237		650.404		197.855	452.046	525.635	220.867	314.761		413.554						378.377		559.727	679.211
O75886	O75886	STAM2_HUMAN	STAM2	Signal transducing adapter molecule 2	311.482									76.9824	122.874	94.4115			95.8677	59.3121	61.6019					164.499		167.213	136.439	161.743		82.4912	158.6	140.869	259.161	187.205	244.822	218.542					379.492
O75886;Q92783	O75886;Q92783	STAM1_HUMAN;STAM2_HUMAN	STAM;STAM2	Signal transducing adapter molecule 2	337.433			200.082							204.792	150.294			118.43		183.662							284.342	162.396	175.373										357.584	99.7038							438.954
O75909	O75909	CCNK_HUMAN	CCNK	Cyclin-K				527.507	453.702		107.759			692.801	743.631	888.219	1041.47	864.366	559.862	987.456	513.334	684.38	604.975	1012.11		787.765		502.021	591.342	786.006	596.416	281.092		187.981	293.213	593.028	447.91	602.548	282.65	360.864	409.13	334.299	158.214		446.613	650.64	342.997
O75934	O75934	SPF27_HUMAN	BCAS2	Pre-mRNA-splicing factor SPF27		1469.26		749.597		642.048	955.129	1055.93		1505.58	850.994	1684.28			803.164	862.732	1700.39	1313.4	694.46	1807.74		1130.55		873.903	1204.86	1536	1652.77	1186.99		1331.13	1289.18	369.045		1737.63	851.042	904.965	1409.93	1087.11	1008.21	1547.24	520.825	1372.9	977.148
O75935	O75935	DCTN3_HUMAN	DCTN3	Dynactin subunit 3	885.553	821.282		1100.03		256.599	601.99			218.089	663.908	939.078	1377.22	559.868	898.821	905.022	731.798	391.969	547.099	262.668		539.632	508.875	692.577	778.146	536.333	369.416				403.446					160.098								1117.12
O75937	O75937	DNJC8_HUMAN	DNAJC8	DnaJ homolog subfamily C member 8	1971.81	3133.41	2602.74	1785.55	2404.11	2693.79	978.002	2090.57	2604.31	3729.14	3003.39	2803.39	3260.67	3472.56	2548.08	2680.65	3267.74	2162	625.791	1525	3682.48	3213.76	3384.83	3241.59	3342.59	2715.07	2986.2	1950.64	3462.34	1253.65	3117.7	1255.81	963.321	1181.56	3144.38	2194.22	2276.05	2327.94	2038.65	2139.93	1805.19	2370.47	1230.96	2858.59	1903.61
O75940	O75940	SPF30_HUMAN	SMNDC1	Survival of motor neuron-related-splicing factor 30	528.305	328.426	1846.93	1104.24	596.573	2817.6	174.979	1155.79	1454.64	1572.45	1247.81	1528.6	1515.88		1471.48	1770.55	1831.67	1739.88	1021.58	1580.47	2060.33	1583.53	1618.01	2170.24	1725.49	1586.74	1854.25	2188.15	1382.69	1159.01	2162.78	1766.74	1300.57	2174.89	1482.13	2529.52	2890.33	2492.87	2663.6	4067.83	4275.59	2522.76	4403.51	347.385	705.471
O75947	O75947	ATP5H_HUMAN	ATP5PD	ATP synthase subunit d, mitochondrial	1477.33	6003.74	4034.63	7332.18	5320.6	2822.41	6792.56	5631.43	2153.18	5374.29	3764.73	6066.92	2940.97	3578.85	6504.41	4788.88	3932.63	3619.09	8035.78	5004.55	4164.37	4228.83	4028.72	4343.35	3642.87	4921.13	5544.6	4124.34	5424.88	2818.75	3867.45	7022.44	3276.85	7373.11	2794.32	3435.77	2720.4	3374.15	1724.33	5948.25	2786.77	3527.14	4407.56	6707.42	2357.44
O75955	O75955	FLOT1_HUMAN	FLOT1	Flotillin-1	1368.91	1275.95	1792.57	2412.5	1539.94	2724.41	1791.91	1561.62	2784.63	2432.74	2457.87	2773.12	1961.12	2949.43	3457.62	2159.5	2680.28	2912.32	3623.05	2729.31	1523.19	2659.03	2527.47	2830.51	2466.86	2636.66	2022.41	2507.85	1425.66	1998.7	2415.98	857.656	1499.65	2895.91	1365.43	1624.03	2308.92	2622.13	2139.35	3286.45	2128.94	3426.99	4170.83	2777.97	610.273
O75962	O75962	TRIO_HUMAN	TRIO	Triple functional domain protein	398.116	528.931	181.542	188.515						401.666	406.412	199.507		673.479	468.661	479.83	461.431	469.097	485.162	300.159	362.042	382.993	1722.28	210.898	437.127	425.235	432.222	465.848	967.501	444.673	449.413	432.199	635.03	340.196	23.127	477.384	402.258	368.917	202.309	467.348	118.34	285.087		249.636
O75964	O75964	ATP5L_HUMAN	ATP5MG	ATP synthase subunit g, mitochondrial	972.044	2242.84	1985.64	16769.3	14337.8		3342.4	6544.29		1823.52	1699.34	3716.96	7238.43	1827.69	6237.55	2780.16	2312.42	2380.57	9984.73	1341.16	995.452	1593.35		1423.76	1797.35	1053.57	3233.23		1116.04	200.431					681.768	430.563	424.592						136.516		1731.22
O75970	O75970	MPDZ_HUMAN	MPDZ	Multiple PDZ domain protein							685.252												243.058			340.306						214.677	320.709	828.211	600.683	449.455		491.357					364.373			270.506
O75976	O75976	CBPD_HUMAN	CPD	Carboxypeptidase D	222.423	1602.92	247.071	440.95	285.546		395.019	1117.15	296.137	848.472	727.47	1701.79	603.837	221.112	1732.08	626.318	1175.25	1371.04	1477.86	1373.58	1074.23	1092.76	798.289	1179.3	1163.45	1234.47	924.602	678.78	726.719	574.409	775.471	214.038	1531.58	980.637	684.206	847.541	837.537	1154.64	492.489	1047.83	286.729	380.081	1383.43		1382.94
O76003	O76003	GLRX3_HUMAN	GLRX3	Glutaredoxin-3	5062.5	2298.23	2741.83	1829.08	1367.84	1901.87	3391.03	1249.53	2383.46	4075.89	3562.18	2509.37	3856.34	3256.61	2174.35	4118.39	4137.67	2562.69	1791.48	943.184	2662.32	3925.61	3276.82	3629.4	3715.45	3409.43	3178.62	3168.25	2972.68	4280.87	3074.78	7382.75	3996.9	1938.83	5354.03	3828.32	2941.21	2144.13	4321.32	2666.39	3454.43	2671.27	1332.13	3801.99	4792.89
O76009	O76009	KT33A_HUMAN	KRT33A	Keratin, type I cuticular Ha3-I
O76009;O76011;O76013;Q14525;Q14532;Q15323;Q6A162	A0A140TA62;Q15323;O76013;O76009;O76015;O76011;Q14532;Q14525;Q6A162	K1C40_HUMAN;K1H1_HUMAN;K1H2_HUMAN;KRT34_HUMAN;KRT36_HUMAN;KT33A_HUMAN;KT33B_HUMAN	KRT31;KRT32;KRT33A;KRT33B;KRT34;KRT36;KRT40	Keratin, type I cuticular Ha3-I													2345.47
O76009;O76011;P13646;Q14525;Q15323;Q6A162;Q9C075	A0A140TA62;Q15323;P13646;P35900;O76009;O76011;Q9C075;Q14525;Q6A162	K1C13_HUMAN;K1C23_HUMAN;K1C40_HUMAN;K1H1_HUMAN;KRT34_HUMAN;KT33A_HUMAN;KT33B_HUMAN	KRT13;KRT23;KRT31;KRT33A;KRT33B;KRT34;KRT40	Keratin, type I cuticular Ha3-I													14308.8
O76009;O76011;Q14525;Q14532;Q15323	A0A140TA62;Q15323;O76014;O76009;O76011;Q14532;Q14525	K1H1_HUMAN;K1H2_HUMAN;KRT34_HUMAN;KT33A_HUMAN;KT33B_HUMAN	KRT31;KRT32;KRT33A;KRT33B;KRT34	Keratin, type I cuticular Ha3-I													5670.89
O76009;O76011;Q14525;Q14532;Q15323;Q92764	A0A140TA62;Q15323;Q92764;O76009;O76011;Q14532;Q14525	K1H1_HUMAN;K1H2_HUMAN;KRT34_HUMAN;KRT35_HUMAN;KT33A_HUMAN;KT33B_HUMAN	KRT31;KRT32;KRT33A;KRT33B;KRT34;KRT35	Keratin, type I cuticular Ha3-I												34.6283																								111.439
O76009;Q14525	O76009;Q14525	KT33A_HUMAN;KT33B_HUMAN	KRT33A;KRT33B	Keratin, type I cuticular Ha3-I													961.593
O76009;Q14525;Q15323	Q15323;O76009;Q14525	K1H1_HUMAN;KT33A_HUMAN;KT33B_HUMAN	KRT31;KRT33A;KRT33B	Keratin, type I cuticular Ha3-I					2366.36					709.149	468.712	778.176	5947.8	649.733	612.715								2034.67			605.947	586.78					241.486			1099.95	1752.46					742.714
O76009;Q14532;Q15323	Q15323;O76009;Q14532	K1H1_HUMAN;K1H2_HUMAN;KT33A_HUMAN	KRT31;KRT32;KRT33A	Keratin, type I cuticular Ha3-I					1109.66								6028.26											60.9615							433.929					563.336
O76009;Q15323;Q92764	Q15323;Q92764;O76009	K1H1_HUMAN;KRT35_HUMAN;KT33A_HUMAN	KRT31;KRT33A;KRT35	Keratin, type I cuticular Ha3-I													3125.34
O76011	A0A140TA62;O76011	KRT34_HUMAN	KRT34	Keratin, type I cuticular Ha4					834.887							361.473	4453.22
O76011;Q14525;Q15323	A0A140TA62;Q15323;O76009;O76011;Q14525	K1H1_HUMAN;KRT34_HUMAN;KT33B_HUMAN	KRT31;KRT33B;KRT34	Keratin, type I cuticular Ha4													1646.56
O76013	O76013	KRT36_HUMAN	KRT36	Keratin, type I cuticular Ha6													3245.52
O76013;P02533;P05783;P08727;P08779;P13645;P13646;P19012;Q04695;Q14525;Q14532;Q15323;Q2M2I5;Q92764	Q15323;Q92764;P13646;Q7Z3Y7;O76014;O76013;Q2M2I5;P08727;O76015;P13645;P05783;P08779;Q14532;P19012;P02533;Q14525;Q04695	K1C10_HUMAN;K1C13_HUMAN;K1C14_HUMAN;K1C15_HUMAN;K1C16_HUMAN;K1C17_HUMAN;K1C18_HUMAN;K1C19_HUMAN;K1C24_HUMAN;K1H1_HUMAN;K1H2_HUMAN;KRT35_HUMAN;KRT36_HUMAN;KT33B_HUMAN	KRT10;KRT13;KRT14;KRT15;KRT16;KRT17;KRT18;KRT19;KRT24;KRT31;KRT32;KRT33B;KRT35;KRT36	Keratin, type I cuticular Ha6	29247.6	41083.5	80376.7	29191.8	53849.5	1200000	32657.5	54857.9	73007.8	38946.5	19246.3	36254.9	420277	52835.4	52841.9	36194.3	41695.9	45580.8	70976.4	36628.2	54812.2	43839.8	100663	56309.8	30351.1	23259.5	70215.9	38586.3	22462.8	16193.5	25917.6	7901.42	4797.15	34656.7	41150.3	32523	29372.7	25846.2	24751.4	52930.8	52684.6	50446.1	67505	59294.8	21260
O76013;P02533;P08727;P08779;Q04695;Q14525;Q15323;Q92764	Q15323;Q92764;O76013;P08727;P08779;P02533;Q14525;Q04695	K1C14_HUMAN;K1C16_HUMAN;K1C17_HUMAN;K1C19_HUMAN;K1H1_HUMAN;KRT35_HUMAN;KRT36_HUMAN;KT33B_HUMAN	KRT14;KRT16;KRT17;KRT19;KRT31;KRT33B;KRT35;KRT36	Keratin, type I cuticular Ha6																												818.102	478.544	290.931		830.537		443.853		332.62	903.484	297.179	702.723	253.267	1347.2	926.703	2729.21
O76013;Q14532	O76013;Q14532	K1H2_HUMAN;KRT36_HUMAN	KRT32;KRT36	Keratin, type I cuticular Ha6					183.787
O76013;Q6A162	O76014;O76013;O76015;Q6A162	K1C40_HUMAN;KRT36_HUMAN	KRT36;KRT40	Keratin, type I cuticular Ha6
O76021	O76021	RL1D1_HUMAN	RSL1D1	Ribosomal L1 domain-containing protein 1	2211.67	9608.78	4891.79	10065.7	4024.72	5817.59	4290.72	5475.83	4309.39	6526.2	6851.09	10344.2	6365.81	6547.81	9346.27	6915.26	7028.75	9593.13	9295.38	11995.7	4803.6	8059.01	5869.29	7260.03	8816.33	8911.23	7623.85	5147.28	3906.96	5869.6	7284.8	8350.5	6163.33	9097.27	4166.33	7229.86	7033.07	6280.74	4586.36	6718.07	5258.96	7228.59	11614.9	6305.49	2768.36
O76024	O76024	WFS1_HUMAN	WFS1	Wolframin							711.25		225.064	594.471	774.331	635.467		268.241	457.154		491.721	507.833	616.146	580.537	348.971	218.609	432.331	489.887	622.385	573.392					571.888			552.023	69.4856	498.711	1042.59	191.019	409.444	449.271	990.302	171.87	700.603
O76031	O76031	CLPX_HUMAN	CLPX	ATP-dependent Clp protease ATP-binding subunit clpX-like, mitochondrial	505.835	1237.84	1355.91	1424.23	1327.18	940.473	962.818	815.521	1114.1	1186.52	1472.15	1578.61	1430.05	1258.86	1064.77	788.625	1005.6	1413.46	1361.18	1131.97	1187.34	1581.21	1373.79	1040.93	1350.09	1352.14	1151.07	1368.19	861.899	1180.26	927.046	629.796	1011.67	890.224	1096.36	1219.23	1579.05	859.793	1004.42	687.887	1021.34	835.113	1177.26	839.867
O76062	O76062	ERG24_HUMAN	TM7SF2	Delta(14)-sterol reductase TM7SF2				430.006		1889.11				327.68			1525.94							384.956						290.968															637.224
O76070	O76070	SYUG_HUMAN	SNCG	Gamma-synuclein		324.276			108.782				399.758		345.353	277.681					148.29	168.342	192.445					685.009	343.401	137.86	604.769	277.151		112.099	372.978			108.674		291.183			110.865
O76071	O76071	CIAO1_HUMAN	CIAO1	Probable cytosolic iron-sulfur protein assembly protein CIAO1	2098.81		1998.84	1403.14		1262.59				1525.74	1246.58	963.111	2091.29	726.001	483.764	1388.6	1383.3	935.269	678.531	613.98	2154.2	1445.77	1650.27	2092.61	1268.16	1331.45	1382.29	1869.9	1053.34	868.298	1624.27	1817.46	995.14	991.016	1440.29	1323.33	1300.34	1347.5	1453.49	330.693	713.013	951.303	687.987	1342.85
O76094	O76094	SRP72_HUMAN	SRP72	Signal recognition particle subunit SRP72	1263.34	1625.63	1472.89	1566.32	901.805	629.7	2024.5	1179.36	2306.83	1429.1	1552.69	1415.8	1698.51	1734.78	1341.34	1481.79	1420.28	1332.25	1056.9	935.14	1658.36	1423.29	1741.51	1160.87	1740.91	1830.33	1299.37	1049.16	1497.19	955.954	1199.55	1209.14	1744.51	1156.37	1317.91	1256.75	1183.44	963.451	1092.02	970.605	1357.54	1305.5	1015.66	1547.45	852.785
O94760	O94760	DDAH1_HUMAN	DDAH1	N(G),N(G)-dimethylarginine dimethylaminohydrolase 1															42.9321		508.671																				432.287	199.126	264.406						123.366
O94760;O95865	O95865;O94760	DDAH1_HUMAN;DDAH2_HUMAN	DDAH1;DDAH2	N(G),N(G)-dimethylarginine dimethylaminohydrolase 1	277.202			322.083		857.2					241.788	63.4406	802.549		141.085			82.1341		83.8683	292.222	486.229		205.592	300.327	192.502									477.657	197.062	129.794	189.555	111.916			360.649
O94763	O94763	RMP_HUMAN	URI1	Unconventional prefoldin RPB5 interactor 1				618.127												325.483	299.824	199.869		180.099	1819.39	142.375		236.216		229.351	534.712	583.922	400.836	530.488	352.032		281.727	487.332	542.516	272.524	205.397	163.491	349.574		247.219	554.557	293.386
O94766	O94766	B3GA3_HUMAN	B3GAT3	Galactosylgalactosylxylosylprotein 3-beta-glucuronosyltransferase 3								279.584	699.341									606.307		611.923									348.682	190.183	478.932			383.392			295.169					458.886			800.648
O94776	O94776	MTA2_HUMAN	MTA2	Metastasis-associated protein MTA2	1213.46	3954.54	5213.47	5234.13	2313.39	3249.88	4367.04	4756.96	2728.36	4739.73	5779.45	5823.06	4953.87	5164.86	6580.14	4632.66	4432.64	6475.75	5615.38	6172	4254.98	4444.94	3672.36	4981.21	5042.32	5946.27	4864.09	3291.39	4555.37	4827.82	3872.94	2008.78	3687.64	5753.85	3806.45	5311.96	4927.42	3879.86	2500.89	4568.16	2038.36	5519.58	4735.51	4399.74	2598.65
O94776;Q13330	Q13330;Q9BTC8;O94776	MTA1_HUMAN;MTA2_HUMAN	MTA1;MTA2	Metastasis-associated protein MTA2	350.035	1431.51	979.428	1539.04		618.992	322.114	784.936	1184.17	1056.39	1720.24	1949.86	2585.45	3206.23	2593.61	1553.24	1579.29	2200.33	2280.72	2051.75	1602.87	1644.73	2043.78	1232.41	1643.26	1715.09	1619.06		693.208		594.67			117.57	347.754	1261.17	1200.61	1303.83	185.749	812.827		2140.04		2502.78
O94788;P05091;P30837	P47895;O94788;P00352;P05091;P30837	AL1A2_HUMAN;AL1B1_HUMAN;ALDH2_HUMAN	ALDH1A2;ALDH1B1;ALDH2	Retinal dehydrogenase 2				2353.57	1016.99	1220.82	2157.03	2076.86		2667.46	2627.47	4148.37	3477.25	2780.31	1906.82	1324.67	1919.1	2309.22	2591.79	2728.26	1479.44	3196.15	1485.89	1914.81	2064.99	1766.07	1672.57									797.082	815.512	679.491	1215.39			1096.39	1148.66	999.422	794.404
O94804	O94804	STK10_HUMAN	STK10	Serine/threonine-protein kinase 10			167.766								64.4202	114.825			50.8861	85.9375				127.966				191.762	230.634	271.995	107.119	141.462	312.971	160.814	56.7996	987.003	772.38	102.832		148.129	138.088		88.1407	87.2613		89.4724
O94804;Q9H2G2	O94804;Q9H2G2	SLK_HUMAN;STK10_HUMAN	SLK;STK10	Serine/threonine-protein kinase 10				498.385							562.594				343.548	520.929			260.886	264.452	541.146	672.347		548.151	765.849	504.506	449.329			322.048							146.191	167.036			507.071				80.0434
O94808;Q06210	Q06210;O94808	GFPT1_HUMAN;GFPT2_HUMAN	GFPT1;GFPT2	Glutamine--fructose-6-phosphate aminotransferase [isomerizing] 2	1461.64		658.389	516.826			1261.64		752.531	1091.97	920.058	632.227	367.766	1181.96	579.45	1233.2	1705.86	1059.22	437.563	413.154	1469.53	1059.37	337.532	1610.34	1269.39	1172.84	1207.03	942.493	1052.27	1080.73	1081.28	1080.11	575.643	374.995	769.088	1188.21	1007.58	1310.78	1347.94	447.2	925.595	2189.67	1257.69	140.398	1095.45
O94826	O94826	TOM70_HUMAN	TOMM70	Mitochondrial import receptor subunit TOM70		481.291		1578.12	1671.16		857.355	1106.43		917.556	1257.05	1465.53	1614.36	1291.71	1760.76	1216.84	1300.26	943.577	1385.18	986.86	160.724	981.941		706.29	775.033	858.007	1043.3	79.1218	218.157	284.559	477.382			462.847	382.843	237.164	116.849	143.94	265.102	428.726				795.574
O94842	O94842	TOX4_HUMAN	TOX4	TOX high mobility group box family member 4				226.232						295.986	257.094	380.664		297.262	507.744	566.721	537.043	626.835	257.074	795.869		728.067		471.484	309.578	628.104	406.365	329.326	860.056	669.252	798.289		330.621	811.849	666.58	879.823	627.933	305.099	698.284	781.442	526.413	183.636	1058.59
O94855	O94855	SC24D_HUMAN	SEC24D	Protein transport protein Sec24D									2455.77	1415.66	782.458	461.191	1433.36		403.59		779.512	759.291	1228.2			2154.6		694.645	868.833	742.034	914.896	560.07	1799.95	1288.12	958.764	1038.28	1078.92	514.389	949.198	927.809	899.453	1522.51	785.476	744.249	1595.43	1337.66	658.401
O94874	O94874	UFL1_HUMAN	UFL1	E3 UFM1-protein ligase 1	507.019	515.476	627.14	1159.18	1236.18	1736.32	2544.96	1122.8		1027.52	1135.68	1196.21	1534.7	1144.52	1168.65	1115.03	982.464	1064.67	1256.12	1126.85	501.37	1285.43		1166.55	1600.7	1180.82	1422.77	1539.14	1854.44	1463.34	1194.97	2557.05	2057.94	1075.35	1722.04	818.665	1039.51	1045.76	865.045	509.848	1899.37	922.01	1835.57	1184.11	864.142
O94875	O94875	SRBS2_HUMAN	SORBS2	Sorbin and SH3 domain-containing protein 2		956.05	1146.18	1040.41	999.335	1741.51			1387.64	782.307	451.104	567.335	1434.53		818.109	550.067	785.571	1184.55	498.121	578.803	1150.39	763.041		1044.37	772.867	1010.33	725.893	1226.02	1165.99	693.772	1046.65	1275.42	2048.34	1447.06	678.95	962.215	1489.96	1345.58	1044.92	1174.15	1696.14	2092.59	1262.28
O94880	O94880	PHF14_HUMAN	PHF14	PHD finger protein 14		197.228	68.7336	170.374				23.0478		74.7928	170.315	313.332			37.175	164.063	559.201	269.376	159.406	205.2		141.146		97.8107	199.188	363.435		182.357		171.485	243.828	721.368		422.508	177.983	274.118	128.326	432.848	240.725	166.973	161.594	252.555	214.177
O94886	O94886	CSCL1_HUMAN	TMEM63A	CSC1-like protein 1				231.314				239.68		77.8378	217.138	98.7045				288.147	199.331	260.392	250.266	218.885				305.555	258.084	198.578	129.045				234.758			146.904		263.467		158.003	69.5377
O94888	O94888	UBXN7_HUMAN	UBXN7	UBX domain-containing protein 7										50.0447						78.8232	399.241	156.604		51.5297				28.6045	32.3295	90.8381		327.882	327.774	212.974		509.575	280.542	140.409		168.938	158.342		220.45						504.868
O94901	O94901	SUN1_HUMAN	SUN1	SUN domain-containing protein 1	316.609		883.327	750.514	296.063	776.001		1152.09	1146.75	373.752	288.536	560.95	1625.88		692.248	541.011	354.591	620.687	581.482	750.814		448.375		535.808	463.746	643.003		815.207	646.483	776.092	795.356	609.305	369.775	1275.72	1165.66	422.553	764.725	708.562	844.815	1078.31		557.411	660.687		1175.97
O94903	O94903	PLPHP_HUMAN	PLPBP	Pyridoxal phosphate homeostasis protein	882.748			449.583		447.445	307.232			596.643	715.707	483.254		1118.93	391.504	837.314	518.865	338.097		176.016	667.627	953.531		757.597	706.006	367.801	650.452	500.945	552.717	997.265	836.158	810.153	1011.35	153.579	886.353	748.674	360.762	493.612	1055.07	780.98	512.242	80.3354			1427.53
O94905	O94905	ERLN2_HUMAN	ERLIN2	Erlin-2		646.018	833.903	413.841	193.327					496.41	456.793	575.779	1307.13		946.602	296.854	306.73	464.784	525.701	487.17	689.135	568.839		635.245	539.818	519.645	539.07	1652.93	854.503	1370.64	1567.71	438.222		2221.71	248.538	441.714	984.029	654.335	840.475	606.342	1150.23	767.798	736.826
O94906	O94906	PRP6_HUMAN	PRPF6	Pre-mRNA-processing factor 6	945.376	2370.94	3129.11	4382.24	3140.13	2570.65	1566.47	3201.45	3634.55	3625.12	3667.3	4559.78	3217.7	3122.35	4441.49	3576.38	3301.65	3953.22	3768.69	5129.16	2547.05	3559.85	2095.28	3705.22	3993.9	4066.09	3811.35	2594.17	3718.81	3491.38	3033.38	4029.68	2486.23	3665.53	4102.09	3477.41	5098.28	3844.84	3280.65	5519.21	2726.46	3823.27	5825.37	3821.38	2126.04
O94913	O94913	PCF11_HUMAN	PCF11	Pre-mRNA cleavage complex 2 protein Pcf11		1181.57												927.32	520.115	862.575	590.997	1058.4		742.107		1016.16		628.913	249.994	1318.29	967.781	1104.65			621.003			898.12		721.316	389.383	489.215	689.754	789.359	718.61	816.28		711.04
O94916	O94916	NFAT5_HUMAN	NFAT5	Nuclear factor of activated T-cells 5							383.687								148.508												160.75	269.782		259.002	173.288			263.7		354.637	485.975	118.159	260.229			258.424	176.416
O94919	O94919	ENDD1_HUMAN	ENDOD1	Endonuclease domain-containing 1 protein
O94923	O94923	GLCE_HUMAN	GLCE	D-glucuronyl C5-epimerase									323.44	245.927	91.3133	239.66			219.355		151.942			67.6631				239.334	127.686	164.048	316.352	82.1224	344.811					402.452		132.811
O94925	O94925	GLSK_HUMAN	GLS	Glutaminase kidney isoform, mitochondrial	1640.54	8241.63	1883.19	3839.2	4901.92	3477.65	5032.31	3833.96	1342.13	2718.96	2818.36	4920.3	2727.81	3813.98	4033.78	3064.11	3198.74	2663.64	3277.96	2454.26	1075.68	3080.31	4453.95	2406.49	2528.81	2012.02	2574.11	2468.6	4607.82	3419.25	2604.59	8784.57	7379.73	1284.79	2935.71	2533.01	2832.47	2477.57	2421.95	2191.4	1010.71	4550.68	4337.01	2563.18	2273.18
O94966	O94966	UBP19_HUMAN	USP19	Ubiquitin carboxyl-terminal hydrolase 19	13.2196			94.8514						112.511	502.354	456.19	496.194	395.765			332.45	248.134	330.666	309.636	220.956	44.796		316.847	355.085	278.611				497.323	418.077	260.906	374.882			863.573	426.056	305.784	327.225			224.295
O94979	O94979	SC31A_HUMAN	SEC31A	Protein transport protein Sec31A	4068.55	3321.4	3080.13	3543.69	2892.62	3612.58	3955.28	3116.51	3788.86	4319.63	3206.06	2838.44	3497.23	4153.31	3425.69	4117.66	3254.05	3537.46	2345.27	1697.44	4854.63	3632.54	3514.79	4274.03	3108.28	3351.35	3732.65	3334.33	2892.97	2537.99	3656.02	2554.02	1818.61	2739.61	4653.13	3632.76	2925.45	3723.3	2399.81	2721.78	3957.91	2603.96	2573.46	3460.3	2896.69
O94985	O94985	CSTN1_HUMAN	CLSTN1	Calsyntenin-1										338.722	228.161	276.071	408.942				171.116	84.111		322.873		324.453			170.324		65.5214	292.166			110.154			164.599											988.249
O95059	O95059	RPP14_HUMAN	RPP14	Ribonuclease P protein subunit p14								593.034		992.318	719.963	1177.27	2071.78		624.133	1020.89	923.331	854.441	795.589	1182.15		906.069		615.549	1272.94	952.629	1895.51	980.405		1180.73	1347.93	2163.93	2009.69	1463.93	1292.58	942.196	1203.25	1030.14	712.643	457.183		750.125	1272.21
O95067	O95067	CCNB2_HUMAN	CCNB2	G2/mitotic-specific cyclin-B2		948.072					804.783		1724.83	445.351	883.618		942.445	1201.3	215.216			860.117			586.634			634.385		660.487	643.306									556.241								447.026
O95071	O95071	UBR5_HUMAN	UBR5	E3 ubiquitin-protein ligase UBR5			394.318	646.191		265.067		661.411		919.274	572.607	768.758		576.58	684.403	703.32	482.529	827.415	547.764	581.425	1141.05	585.405		735.025	736.742	702.549	773.348	807.013	1910.68	621.018	561.046			856.673	288.758	668.056	499.529	901.045	478.875	1074.85				344.337	432.497
O95084	O95084	PRS23_HUMAN	PRSS23	Serine protease 23	1187.93																					395.281											128.583												3518.8
O95104	O95104	SCAF4_HUMAN	SCAF4	SR-related and CTD-associated factor 4										171.308		117.285						202.962	141.186		338.906					25.0522				262.056	387.934			581.924		61.2304			226.742
O95140	O95140	MFN2_HUMAN	MFN2	Mitofusin-2				395.601		231.078				229.492	291.898	386.536	400.284			403.858	398.047	289.652	221.874	496.355		297.529	783.47	265.654	406.597	588.713	63.5277				169.075			357.596	256.316	111.658			171.884
O95140;Q8IWA4	Q8IWA4;O95140	MFN1_HUMAN;MFN2_HUMAN	MFN1;MFN2	Mitofusin-2			137.317					374.94				392.181				162.543		272.259		248.773		149.619		228.293	159.884	176.557	116.169											121.629
O95155	O95155	UBE4B_HUMAN	UBE4B	Ubiquitin conjugation factor E4 B	1253.99		239.987	228.081		412.673	800.375	761.2	1095.58	537.543	770.786	717.604	399.092	1301	713.883	626.868	916.752	496.139	523.154	476.543	781.945	464.723		639.582	952.138	942.36	967.567	772.584	435.765	896.449	771.924	727.357	713.319	309.466	857.631	849.795	512.908	639.435	1108.57	1221.16	804.159	369.367	561.234	441.908	736.242
O95163	O95163	ELP1_HUMAN	ELP1	Elongator complex protein 1	2681.87	665.625	1101.5	1007.08	1447	1252.83	1428.49	1540.48	3528.6	1144.71	1697.56	970.677	1150.71	1963.66	1435.05	1348.53	1303.27	1464.74	753.119	538.322	1329.42	1474.41	1317.39	1302.35	1301.59	1541.05	1201.31	957.357	592.929	865.081	1183.54	753.784	483.256	513.97	1224.29	1675.5	752.232	1164.96	1026.62	992.486	1621.91	900.646	911.987	909.632	2001.51
O95168	O95168	NDUB4_HUMAN	NDUFB4	NADH dehydrogenase [ubiquinone] 1 beta subcomplex subunit 4	224.295	2883.7	328.797	981.668	279.766	999.174	536.817	691.467		2129.45	1664.93	1830.64	608.227	1642.94	2309.28	1471.99	1574.82	1844.11	2329.53	2372.74	1535.05	1241.62	605.021	1260.65	1972.74	2097.21	1659.31	801.143	1505.07	247.398	849.026			1653.69	739.038	1166.51	1260.31	884.128	578.019		1604.22		380.643	761.893	192.161
O95182	O95182	NDUA7_HUMAN	NDUFA7	NADH dehydrogenase [ubiquinone] 1 alpha subcomplex subunit 7	278.206	240.269		330.841				955.116		321.566	219.7	451.574			388.854		310.576	287.695	486.321	379.921	287.826	126.05		263.31	431.292	382.441	376.801	1079.24	1698.96	1074.23	683.817	2147.69	1560.47	1554.69	220.324	469.776	693.656	439.835	608.586	460.141	514.714	551.354	718.966
O95197	O95197	RTN3_HUMAN	RTN3	Reticulon-3		2170.92	1126.1	3904.18	2970.86	2485.49	1295.56	1988.57		912.776	1080.66	1223.16		1971.06	3859.39	723.962	1418.37	1017.92	2552.19	722.813	929.143			1134.41	836.258	724.286	1085.49							1672.54		349.572		988.439
O95202	O95202	LETM1_HUMAN	LETM1	Mitochondrial proton/calcium exchanger protein	699.553	2248.16	2010.84	1693.37	1353.95	728.205	1104.62	1436.35	971.202	2568.32	1587.27	3359.33	1398.52	1516.27	2978.56	1972.74	2391.69	2296.95	3994.19	2605.43	1277.35	2255.89	1846.46	2025.95	2293.61	2573.51	2338.24	1512.43	2238.16	1550.73	1403.81	2265.48	1003.95	2661.98	1734.26	1756.87	1531.68	1832.26	1359.74	1569	1357.86	1459.06	2357.02	2179.19	953.656
O95210	O95210	STBD1_HUMAN	STBD1	Starch-binding domain-containing protein 1								658.49		598.914	211.05	619.085		510.261	1026.52		782.895	673.943	783.095	586.912		897.29	709.16	827.318	777.162	1042.15	431.601							471.134		835.953		417.922					381.007
O95218	O95218	ZRAB2_HUMAN	ZRANB2	Zinc finger Ran-binding domain-containing protein 2				552.177					269.273	951.74	896.274	1013.59			1065.78	1697.74	1036.19	1368.32				283.438	921.08	678.177	1178.23	1319.13	1070.89	1655.32	1219.3	1060.3	1925.97	1642.24	1462.85	764.006	1091.74	524.242	717.774	1181.85	587.972
O95229	O95229	ZWINT_HUMAN	ZWINT	ZW10 interactor	501.612	693.28							250.183	663.25	233.084	357.948	772.825	368.045	256.7		276.38	328.716	388.347	299.627				288.494		391.667	609.589	543.431		503.954	197.176	393.199		510.264		636.174	466.676	639.777	591.425	293.493		255.787
O95232	O95232	LC7L3_HUMAN	LUC7L3	Luc7-like protein 3	627.923	1537.08	1294.41	1706.63		1805.74	973.583	840.559	1748.38	1526.63	1231.74	1427.53	706.999	1903.85	1329.73	2254.31	2208.02	1817.81	1473.06	1473.03	776.858	1525.28	1086.67	1687.49	1916.8	1984.83	1559.93	1320.29	713.755	1197.11	1910.92	1644.13	945.752	1954.37	2224.84	2250.37	2172.02	2176.49	1921.02	1818.15	2247.3	2040.09	739.172	1131.6	710.215
O95235	O95235	KI20A_HUMAN	KIF20A	Kinesin-like protein KIF20A	251.057	1714.04	799.643	568.405			1206.71	1028.06		463.111	624.491		350.367	2145.74	728.93			467.305		805.526		264.362		414.781	407.956	407.045	176.425			335.072	157.877		277.653	375.244		264.673	386.369	87.6827	288.778				359.956	421.95
O95239	O95239;Q2VIQ3	KIF4A_HUMAN	KIF4A	Chromosome-associated kinesin KIF4A	692.728	903.67	960.511	1115.8	464.961	489.441	1282.83	952.72	1122.6	558.528	973.203	671.68	1118.34	1020.93	1032.43	1052.87	809.02	1150.44	766.23	1126.94		812.966		1096.61	951.267	1030.72	814.859	775.046	845.244	1287.37	830.288	675.153	324.446	1181.72	1157.16	1148.42	1203.25	1116.41	835.495	799.742	1019.62	1020.32	543.066	1300.74	697.814
O95243	O95243	MBD4_HUMAN	MBD4	Methyl-CpG-binding domain protein 4																	211.234	247.456		448.961					327.968	199.511	349.449							276.791		315.286	249.875							257.085
O95251	O95251	KAT7_HUMAN	KAT7	Histone acetyltransferase KAT7				317.783	274.503	334.537		745.717		140.467	149.463	583.105	199.9		226.917	262.334	386.849	523.374	119.514	500.255		211.118		332.258	435.764	354.552	100.142	300.565	269.866	514.915	345.73	315.157	1383.83	1038.11	633.739	468.173	468.745	351.877	428.606	1129.09	378.531	781.705	643.257
O95292	O95292	VAPB_HUMAN	VAPB	Vesicle-associated membrane protein-associated protein B/C	952.331	1742.66	1660.78	2586.77	3260.28	2990.57	1648.88	2709.77	2858.91	2242.61	2134.26	2996.48	1667.26	2929.96	3194.62	1964.62	2175.37	3367.18	3111.17	3387.28	690.927	2087.14	742.619	2374.21	2647.15	2872.79	3325.66	2426.77	1663.44	1623.5	2574.36	1874.65	970.469	4072.05	2890	2427.9	2464.46	1976.68	1870.33	2256.03	1616.88	2552.82	2648.39	2494.42	1664.91
O95292;Q9P0L0	Q9P0L0;O95292	VAPA_HUMAN;VAPB_HUMAN	VAPA;VAPB	Vesicle-associated membrane protein-associated protein B/C	727.187	1543.6	667.533	450.64		395.837		190.128	448.26	428.185	475.586	296.775			397.749	455.031		735.811	489.281	541.329	210.603	219.567		334.226	583.493	473.52	1763.31	497.579	308.518	110.25	834.518			818.973	1129.72	183.969	695.565	327.526	35.8576		27.1756			1936.85
O95295	O95295	SNAPN_HUMAN	SNAPIN	SNARE-associated protein Snapin												26.242						93.4386	70.7348						94.945	105.866	222.162																		121.734
O95297	O95297	MPZL1_HUMAN	MPZL1	Myelin protein zero-like protein 1	267.758				1006.02			806.219		598.838	511.375	590.35			540.979	687.193	856.832	707.354	344.831	744.4	837.461			613.693	846.77	786.336	850.587	486.272	1221.02	1111.8	850.364	998.934	1273.03	1538.98		531.207	1047.66	692.008	692.401	763.396	655.653	718.772	1642.09	473.482
O95298	O95298	NDUC2_HUMAN	NDUFC2	NADH dehydrogenase [ubiquinone] 1 subunit C2		1491.32	1097.05	2097.14						1607.92	1716.22	2388.67		1822.18	1591.87	757.477	2451.43	1738.11	1815.49	2109.95	1842.78	1284.79		2150.81	1999.73	1397.61	251.324	1442.16	1287.56	1348.09	2225.83	836.825		2985.45	1326.12	1837.26	2122.51	1735.59	1449.49	2203.52	691.46	1726.86	3088.83	1817.51
O95299	O95299	NDUAA_HUMAN	NDUFA10	NADH dehydrogenase [ubiquinone] 1 alpha subcomplex subunit 10, mitochondrial				690.625								410.528																489.285	133.565	563.907		260.473	193.152	368.852		544.657	300.729	502.435	230.296		496.785		565.298	447.837
O95302	O95302	FKBP9_HUMAN	FKBP9	Peptidyl-prolyl cis-trans isomerase FKBP9	2244.46	3153.73	3499.58	3887.86	5469.09	4429.08	7290.75	3307.9	3854.39	3910.86	4023.4	4545.12	3522.67	2239.6	3101.53	3788.24	4236.38	4750.22	1954.74	3448.54	2872.38	4391.69	3648.56	2775.13	3191.51	3643.16	3181.48	1843.92	2659.8	1771.23	2715.11	3516.15	3103.1	1411.05	2612.72	2540.29	1712.31	1706.36	1870.99	1804.03	350.191	1410.75	1066.56	2789.48	2719.39
O95336	O95336	6PGL_HUMAN	PGLS	6-phosphogluconolactonase	10346.6	4451.62	7214.58	1929.68	1882.81	2231.33	2749.18	2020.92	1883.76	3848.69	3448.42	2393.14	2491.67	4132.1	1431.62	4207.08	5268.42	2142.05	658.604	1333.11	6421.57	5166.26	4099.39	3396.72	4117.65	3578.69	3431.71	2166.3	2462.85	3191.91	7218.64	4153.59	1453.32	2004.85	2529.69	5104.19	3557.75	5136.05	9097.93	6813.57	4171.39	3696.5	547.758	3668.5	7209.99
O95340	O95340	PAPS2_HUMAN	PAPSS2	Bifunctional 3'-phosphoadenosine 5'-phosphosulfate synthase 2				337.932	141.604	159.918				473.785	444.635	487.218		117.089		401.399	395.41	227.066			373.734	214.421	786.002	220.318	226.891	268.267	204.249								233.382	140.958			202.568			90.7451
O95347	O95347	SMC2_HUMAN	SMC2	Structural maintenance of chromosomes protein 2	2335.57	1653.68	2835.61	2257.51	2373.47	2396.22	1788.72	1652.58	3205.09	2619.43	2189.23	2190.49	2163.13	2343.97	2737.35	2710.16	2504.9	2531.12	1654.4	1653.42	1897.21	2573.57	1317.56	2641.23	2369.82	2548.53	2250.37	2035.02	1860.81	2367.19	2005.2	1466.58	1863.21	1985.54	2469.98	2617.5	2178.39	2483.41	1925.05	1839.38	2020.28	2329.83	1666.52	2889.63	1796.72
O95352	O95352	ATG7_HUMAN	ATG7	Ubiquitin-like modifier-activating enzyme ATG7	107.214		79.8915																																						117.49
O95361	O95361	TRI16_HUMAN	TRIM16	Tripartite motif-containing protein 16	1475.84	2067.97	1839.61		7462.02	987.762	1381.88	1873.86		383.161	1407.86	1051.37	4190.45	64.9892	855.956	1551.74	1272.1	851.578	3221.89	1570.21	8304.68	1752.81		1188.52	1217.08	1264.95	1756.41	328.324		782.101	830.344			1489.49	1763.33	787.152	647.678	640.043	1610.65		822.848	773.151		652.497	927.613
O95363	O95363	SYFM_HUMAN	FARS2	Phenylalanine--tRNA ligase, mitochondrial	309.851		1038.36	163.015			332.234			153.362	459.043	354.934	448.148		329.834		546.203	363.727	264.635	289.476		145.916		364.914	423.788	363.926	234.029	442.158	535.656	674.325	480.521	176.676	632.191	737.815	153.871	485.513	807.783	391.623	400.672		354.019	1038.58
O95372	O95372	LYPA2_HUMAN	LYPLA2	Acyl-protein thioesterase 2	3185.13	931.297	1418.61	1790.03	1765.74	3592.68		1617.99	1753.17	1322.03	1358.62	1525.62	1449.05	1121.76	1563.18	1996.25	2013.76	1095.52		461.809	2433.34	1440.83		1793.32	1184.91	1405.7		504.389		1324.9	838.369				1387.76	1010.19	599.297	1316.59	617.998	661.562	1296.83	533.036		413.202
O95373	O95373	IPO7_HUMAN	IPO7	Importin-7	2312.88	1039.29	2768.05	1269.36	1140.23	1423.89	1126.94	1448.92	903.843	1503.43	1611.13	1522.96	1549.89	1447.1	1260.91	1787.32	1143.61	691.226	751.077	625.716	1867.69	1953.37	2400.34	959.632	1710.68	1456.75	1611.65	735.644	1502.37	686.833	1011.13	548.863	433.379	465.972	985.451	1583.08	388.499	676.499	1350.02	174.258		474.926	409.008	1099.14	1386.42
O95376	O95376	ARI2_HUMAN	ARIH2	E3 ubiquitin-protein ligase ARIH2	327.664			671.454	827.556	245.113	585.124			296.448	312.81	202.416				191.328	193.426					449.055		123.408	298.09	413.269	105.672	270.444	87.7809	544.664	348.868	322.069	2056		483.066	581.586	335.396	200.044	658.651	193.401	183.999
O95391	O95391	SLU7_HUMAN	SLU7	Pre-mRNA-splicing factor SLU7																	75.3435											405.893		630.276	190.985	599.631	1107.81	397.365			206.573					62.1839
O95394	O95394	AGM1_HUMAN	PGM3	Phosphoacetylglucosamine mutase	2690.26	2035.01	1702.29	1245.18		2805.23		1524.99	890.529	2662.5	1965.91	1233.47	1531.58	469.501	1172.19	1891.55	3588.09	1598.27		653.044	2851.99	3042.77	2031	2561.39	2075.5	1436.66	1660.2	2854.54	4212.41	3720.36	1599.12	3950.82	3893.14	1016.48	948.111	3124.24	1545.49	2050.18	2346.88	948.68	546.1	1436.96	877.716	3118	1653.09
O95396	O95396	MOCS3_HUMAN	MOCS3	Adenylyltransferase and sulfurtransferase MOCS3	789.622	387.71	656.438	178.869		798.417	751.68	312.479	457.272	103.99	337.733	310.375		124.44	214.705	584.488	331.552	445.891	55.7653			277.038		434.456	302.555	522.627	138.685	456.849	1089.55	763.842	733.616	419.004	536.887	242.867	807.761	756.723	420.499	574.256	887.741	348.691	1264.97	219.158	271.764	258.852
O95398	O95398	RPGF3_HUMAN	RAPGEF3	Rap guanine nucleotide exchange factor 3																										2368.53								2237				1602.98
O95400	O95400	CD2B2_HUMAN	CD2BP2	CD2 antigen cytoplasmic tail-binding protein 2	1320.96	851.836	606.102	2021.68	1667.78	1138.89	991.354	657.667	516.417	1511.74	1728.79	1648.21	976.092	1016.9	1800.2	1134.2	1818.94	1744.52	1657.82	1560.9	1834.7	1936.49	1182.48	1971.02	1443.4	2423.18	2472.81	1757.71	1124.1	1101.7	1801.23	568.749	2219.57	1633.88	2404.65	2236.46	1757.25	1713.47	2255.99	1573.57	2480.4	1680.68	2953.68	1078.7	2131.34
O95425	O95425	SVIL_HUMAN	SVIL	Supervillin	271.738	647.137	723.594	939.365		1016.68	567.369	727.4		737.505	573.148	699.276	1659.91	993.056	947.832	931.203	488.67	769.41	838.664	854.774	483.645	499.388	577.029	717.368	769.946	1002.79	696.204	818.957	429.8	648.742	1028.07	435.781	383.301	1022.96	711.881	815.411	991.305	1035.84	964.25	1854.3	1412.17	1063.35	1259.28	612.937	728.791
O95429	O95429	BAG4_HUMAN	BAG4	BAG family molecular chaperone regulator 4	161.271									320.643		388.721			78.7364		218.947	304.937		302.475	195.688	230.513		353.839	152.352	266.779	304.724			530.481	346.531	531.616	385.405	392.656		287.031	243.44	180.994	459.689	380.024		321.665
O95433	O95433	AHSA1_HUMAN	AHSA1	Activator of 90 kDa heat shock protein ATPase homolog 1	7717.78		4429.74	3064.75	2575.11	3355.11	3145.74	3079.19	3509.44	5284.18	5475.08	3366.68	4546.29	4898.81	3211.48	6910.97	6444.67	3609.17	3090.47	1405.56	5633.76	3833.27	6393	5867.34	4580.77	4626.01	4300.45	5021.77	4758.89	4372.92	4694.94	6682.98	4172.41	1276.51	3802.68	4427.78	4362.13	4787.34	4620.45	3314.99	4810.06	3659.21	1564.37	4395.53	4254.71
O95445	O95445	APOM_HUMAN	APOM	Apolipoprotein M	3751.66			191.193				838.203		485.886	417.966			867.688	1245.52			510.205	1118.13		1238.44	820.714		261.039	605.74	564.341	1064.79														442.473				15845.8
O95453	O95453	PARN_HUMAN	PARN	Poly(A)-specific ribonuclease PARN		256.127		454.711			512.94	340.201	626.393	417.998	740.728	979.19	776.926	316.254	803.788	591.035	469.747	640.783	651.226	740.543	280.427	424.92		645.301	734.087	861.292	766.539	566.533	435.323	583.315	678.492	855.007	451.122	844.397	188.451	568.766	762.849	464.677	379.178	1056.79	580.275	518.405	578.951
O95456	O95456	PSMG1_HUMAN	PSMG1	Proteasome assembly chaperone 1	4627.6	860.834	3444.46	1641.29	1058.27	1768.85	2001.53	1820.93	1596.13	2459.47	2472.68	1985.52	1449.17	2427.29	1602.16	2582.93	3070.41	2606.69	1436.55	997.743	2733.18	2253.82	2548.45	2437.61	2703.31	3323.65	2599.3	2029.46	2981.55	1845.41	2246.13	2791.75	3114.86	1512.56	3473.2	4078.94	2956.14	3805.96	4732.41	1964.92	2965.45	3499.35	1914.74	2649.92	2301.94
O95466	O95466	FMNL1_HUMAN	FMNL1	Formin-like protein 1	674.695	707.714	1038.13	519.701				383.097		484.187	345.188	634.14	668.56	33.5508	695.812	149.508	927.13	806.788	162.314	442.653	1734.69	772.576		430.723	817.528	513.998	645.626	538.932	518.626	153.49	643.598			477.809	922.42	707.385		540.771	399.228			359.37
O95470	O95470	SGPL1_HUMAN	SGPL1	Sphingosine-1-phosphate lyase 1	471.379	4289.93	1139.35		559.341					667.575	476.074	650.37		347.915	634.434		314.503	728.526	702.732	715.034		835.64		448.335	594.088	724.97	2415.44	421.56	161.146		820.538		489.137	1000.16	323.259	555.408	587.88	544.905	444.876	950.454		964.82	780.137	1155.31
O95478	O95478	NSA2_HUMAN	NSA2	Ribosome biogenesis protein NSA2 homolog	247.329	450.474		779.497	2390.75			599.875		535.367	560.737	929.072	1035.48	940.094	1558.86	1445	468.875	996.202	926.382	814.038	1072.96	797.97	630.371	557.444	920.505	1238.86	802.816	478.175	847.038	422.974	780.433			909.26		677.485	690.712	929.315	550.929	845.636	1786.51	1007.28	434.336	743.773
O95486	O95486	SC24A_HUMAN	SEC24A	Protein transport protein Sec24A	399.162		391.084	444.71		1273.61	252.665	449.471	1221.92	469.28	408.02	455.112	931.633	342.055	202.768	460.454	622.452	729.475	252.112	268.525	614.481	512.183	705.659	801.436	909.503	1019.41	543.754	476.753	440.493	949.709	533.874	411.889		564.251	746.893	744.551	558.848	409.703	570.906		706.843	476.874		448.198	388.467
O95487	O95487	SC24B_HUMAN	SEC24B	Protein transport protein Sec24B	18.5472			128.21						216.74	148.056	68.3844	399.509	193.18	99.896	58.1138	155.042	127.852	184.356	99.3967		264.594		284.044	131.462	291.007	177.123	310.462		270.646	342.028		269.938	324.018	217.561	107.387	284.638	205.89	245.556	63.453	457.432	176.778	165.338	542.595	504.668
O95551	O95551	TYDP2_HUMAN	TDP2	Tyrosyl-DNA phosphodiesterase 2	239.429		17.6424	299.318			483.038			259.8	248.537	296.632		202.713	165.92		345.64	226.364			314.273			309.731		397.92		500.572	150.595	240.31	409.145	736.861	144.735	119.076	747.597	573.877	292.274	529.472	347.67	699.883	835.947	606.694
O95562	O95562	SFT2B_HUMAN	SFT2D2	Vesicle transport protein SFT2B										582.585	973.638	748.448			1566.86	185.331	515.298	629.527	872.541	913.711		826.239		494.073	294.941	775.05	682.836		338.625		601.487	501.13	356.357	539.512	514.757	518.374	492.516	463.55		484.293		280.341	504.401
O95571	O95571	ETHE1_HUMAN	ETHE1	Persulfide dioxygenase ETHE1, mitochondrial	1137.18	1120.59	1262.16	1433.12	1406.48	847.471	1118.42	1746.85		1292.83	2484.27	1463.63	414.983	1516.16	674.777	1428	1733.47	1106.45	1322.55	958.761	1161.05	1713.17	1922.54	1120.1	1162.14	1464.19	1281.23	839.248	2583.59	1152.2	1489.98	823.989	790.806	647.938	788.855	1006.95	1145.25	848.214	1095.55	1091.39	397.845	291.842	788.176	1201.83	542.18
O95573	O95573	ACSL3_HUMAN	ACSL3	Long-chain-fatty-acid--CoA ligase 3	1423.69	5381.68	2909.44	5557.03	3817.89	3078.18	4265.69	4591.69	3909.17	3883.54	2974.22	3831.78	3313.51	2708.55	4744.91	3374.65	3694.77	3525.22	5044.89	3896.93	3439.21	3120.33	3078.7	3689.94	3880.89	3795.89	3096.02	2594.62	2497.66	2084.96	2926.62	2081.23	932.729	4738.14	2671.71	4009.88	3701.53	5602.01	3395.36	3211.08	2793.24	4765.06	4860.84	3332.78	2289.25
O95602	O95602	RPA1_HUMAN	POLR1A	DNA-directed RNA polymerase I subunit RPA1	365.742	292.178	829.668	1509.19	1435.04			1349.51	479.243	720.002	649.296	1546.69	765.888	879.127	760.93	1296.09	1094.11	878.443	1064.88	1280.86		592.989		1228.71	965.66	1122.06	1071.8	467.252	486.061	848.336	1435.83	866.85	1137.46	1491.55		1023.29	1103.15	933.801	558.798	2388.82	450.15	1254.53	793.541
O95613	O95613	PCNT_HUMAN	PCNT	Pericentrin																	86.0349	23.7606		40.0878		72.4987		250.131		103.423	63.6601									51.0204			113.629
O95630	O95630	STABP_HUMAN	STAMBP	STAM-binding protein	228.149			282.274								213.909					316.47				510.148			415.261	190.655	355.725			2018.63	288.237	287.66	1730.95	957.037			266.964	94.2973	317.705	249.108					189.526
O95639	O95639	CPSF4_HUMAN	CPSF4	Cleavage and polyadenylation specificity factor subunit 4				337.696					209.424			222.912				732.931	245.808	101.823		251.043				676.328	286.002	185.78		72.307		148.368	172.288	520.728	217.116	299.318		297.039	238.843
O95672	O95672	ECEL1_HUMAN	ECEL1	Endothelin-converting enzyme-like 1																															48.57			24.1936
O95674	O95674	CDS2_HUMAN	CDS2	Phosphatidate cytidylyltransferase 2												14.7513						24.2572		35.3313		32.1481			45.5785	24.2603		39.6758	84.9322				71.8251	143.44
O95678	O95678	K2C75_HUMAN	KRT75	Keratin, type II cytoskeletal 75
O95678;P02538	O95678;P48668;P02538	K2C6A_HUMAN;K2C75_HUMAN	KRT6A;KRT75	Keratin, type II cytoskeletal 75		1134.96	2333.55	356.473	2941.09	15970.6	1254.81	5308.55	4945.66	1854.9	926.047	1131.74	101345	1481.81	278.211	151.242	389.827		171.209		1239.66	988.365	4370.27	229.622	501.367	682.088	1707.79									1031.98		150.707			255.068			1162.91
O95678;P02538;P04259;P04264;P05787;P12035;P13647;P35908;Q7Z794	P13647;P04264;Q7Z794;P12035;P04259;P05787;O95678;P35908;P48668;P02538;Q01546	K22E_HUMAN;K2C1B_HUMAN;K2C1_HUMAN;K2C3_HUMAN;K2C5_HUMAN;K2C6A_HUMAN;K2C6B_HUMAN;K2C75_HUMAN;K2C8_HUMAN	KRT1;KRT2;KRT3;KRT5;KRT6A;KRT6B;KRT75;KRT77;KRT8	Keratin, type II cytoskeletal 75		6037.14	6863.05	746.662		192573		1415.78	7129.24	4144.47	5585.91	4129.53	673922	4981.78	4556.39	5484.85	2168.94	3334.17	9089.88	2039.21	6405.03	3984.75	14357.4	3416.79	2778.65	2617.74	7861.16	1998.55	488.686	770.875	1822.16	554.917	501.757	1480.99	2074.08	4783.46	1446.83	1851.32	1024.72	2227.39	5273.39	1555.52	3213.75	6791.16	1480.98
O95678;P02538;P04259;P05787;P08670;P08729;P12035;P13647;P78386;Q5XKE5;Q8N1N4;Q9NSB2	P13647;O43790;Q14533;P08670;P12035;P78385;Q8N1N4;Q5XKE5;P78386;P04259;P14136;Q9NSB2;P08729;P05787;O95678;P48668;P02538;Q01546	K2C3_HUMAN;K2C5_HUMAN;K2C6A_HUMAN;K2C6B_HUMAN;K2C75_HUMAN;K2C78_HUMAN;K2C79_HUMAN;K2C7_HUMAN;K2C8_HUMAN;KRT84_HUMAN;KRT85_HUMAN;VIME_HUMAN	KRT3;KRT5;KRT6A;KRT6B;KRT7;KRT75;KRT78;KRT79;KRT8;KRT84;KRT85;VIM	Keratin, type II cytoskeletal 75	58884.6	115545	85984.5	37912	14029.7	100475	23524.8	28362.9	93450.2	89265.3	108346	162445	424202	86751.7	148473	80819.6	100147	134258	196381	135571	107256	111552	123668	112628	135416	88303.8	134009	7385.29	6367.82	2664.43	38401.5			6704.78	43950.9	42714.3	21293	25610.6	13044.2	38662.7	37442.4	25898.1	23532	130051	94604.5
O95678;P02538;P04259;P05787;P08729;P12035;P13647;P35908;Q5XKE5;Q7RTS7;Q7Z794;Q86Y46;Q9NSB2	P13647;P19013;Q7Z794;P12035;Q5XKE5;P04259;Q9NSB2;P08729;P05787;O95678;P35908;P48668;Q3SY84;Q14CN4;Q86Y46;P02538;Q01546;Q7RTS7	K22E_HUMAN;K2C1B_HUMAN;K2C3_HUMAN;K2C5_HUMAN;K2C6A_HUMAN;K2C6B_HUMAN;K2C73_HUMAN;K2C74_HUMAN;K2C75_HUMAN;K2C79_HUMAN;K2C7_HUMAN;K2C8_HUMAN;KRT84_HUMAN	KRT2;KRT3;KRT5;KRT6A;KRT6B;KRT7;KRT73;KRT74;KRT75;KRT77;KRT79;KRT8;KRT84	Keratin, type II cytoskeletal 75	599.051	1035.26	804.213	15528.2	22494	215766	6858.02	13892.3	15990.3	4854.23	13286.4	20589.7	416479	5380.6	18263.5	4182.06	8556.91	7630.63	15152	10454.9	6114.44	19107.3	5453.05	17311.1	7350.08	4283.28	5186.75				204.653				382.948	953.895	278.795	387.546	175.955	220.288	334.756	356.52		1220.15
O95678;P02538;P04259;P13647;P35908;Q5XKE5	P13647;Q5XKE5;P04259;O95678;P35908;P48668;P02538	K22E_HUMAN;K2C5_HUMAN;K2C6A_HUMAN;K2C6B_HUMAN;K2C75_HUMAN;K2C79_HUMAN	KRT2;KRT5;KRT6A;KRT6B;KRT75;KRT79	Keratin, type II cytoskeletal 75	794.956			441.632	17937.7	536908	875.563	3284.77		1036.66	1013.89	945.028	863399	15862.8	1757.85		377.543	655.775	420.256			367.72			1504.09	1057.68		156.594			434.302													1390.83	651.921
O95678;P05787	P05787;O95678	K2C75_HUMAN;K2C8_HUMAN	KRT75;KRT8	Keratin, type II cytoskeletal 75	19846.8	31907.6	74248.4	66990.4	26065	36906	36567.3	50736.3	37876.2	33537.8	37596.8	41286		20357.1	40009.5	20162.4	37167.4	49828	64126.4	46947.6	27048.8	43887.8	62159.6	49144.6	40913.5	44102.6	47088.5	9463.84	3910.96	3669.61	20837.3	2163.68		21851.7	49190.4	21980.2	26509.3	33633.8	18656.6	20511.8	12442.6	23463.8	33541.5	30186.6	12147.4
O95678;P08729;P13647	P13647;P08729;O95678	K2C5_HUMAN;K2C75_HUMAN;K2C7_HUMAN	KRT5;KRT7;KRT75	Keratin, type II cytoskeletal 75			1553.99			68872.3	2305.58	1107.2	1286.66	1661.09	2023.25	1990.84	65342.3	1873.22	979.623	863.041	3351.96	2060.78	605.838	2654.93	2100.8	3548.26	2142.04	3438.06	2734.12	2624.86	2282.65	5590.93	3332.76	2210.86	2873.81	1240.98		4117.75	8449.22	2859.1	2776.86	4546.13	2643.21		4346.39	7382.32	3008.62	2712.34
O95684	O95684	CEP43_HUMAN	CEP43	Centrosomal protein 43	261.564		972.489					271.113		347.511	834.733	342.784		192.476	524.425	336.594	437.543	473.508	519.386	314.906		305.629		558.272	588.324	728.342	550.032	645.953		462.663	734.203	808.983	488.493	323.23	435.542	856.119	497.102	483.415	787.306		569.554
O95707	O95707	RPP29_HUMAN	POP4	Ribonuclease P protein subunit p29				348.254							271.338	306.689			420.195	190.283	152.372	119.659	417.435	182.075		532.125	316.718	170.512	175.106	186.719	478.735				94.5063			167.31	294.47	249.483	37.2826		183.839
O95716	O95716	RAB3D_HUMAN	RAB3D	Ras-related protein Rab-3D				930.599				1426.63	2289.69	513.709	1152.67	1401.63			1129.68	944.396	1083.72	1268	930.346	1074.22	723.469	1636.95	841.582	1363.09	1441.85	1018.29	674.373	540.062		450.389	905.593			590.549		872.893	963.808	890.198	489.985	706.065
O95721	O95721	SNP29_HUMAN	SNAP29	Synaptosomal-associated protein 29	1626.32	445.274	747.183	2094.54		1515.92		1568.05	1340.63	1940.25	977.875	903.943	1742.66	1554.81	955.013	2184.43	1190.11	1363.24	879.509	829.199	983.693	2008.26	2359.45	1635.42	1361.92	1525.54	1893.3	1781.21	3216.27	1304.06	1432.96	873.988	916.23	907.601		1421.53	1353.06	1196.04	1873.86	1267.48	1877.41	1013.76	1518.73	1275.91
O95747	O95747	OXSR1_HUMAN	OXSR1	Serine/threonine-protein kinase OSR1	3507.08	2082.85	2990.49	2301.96	311.993	3376.25	3328.77	3866.52	3415.57	2883.37	4907.12	3063.54	3337.81	3298.23	1985.56	3375.45	2933.07	2523.71	2409.97	1063.21	2696.96	2863.03	3319.62	3453.84	3714.87	3132.03	3429.1	1576.09	2030.57	4201.05	2177.4	5153.98	16379.8	708.165	2897.3	2101.98	1412.22	1164.08	1338.79	1696.98	4162.03	1153.72	2401.24	2962.81	2034.87
O95757	O95757	HS74L_HUMAN	HSPA4L	Heat shock 70 kDa protein 4L	3203.24	1299.82	1654.8	2400.82	3533.58	4536.39	2811.93	4518.96	3203.58	3269.8	2341.73	2196.57	2080.16	2665.83	1438.24	2483.52	3059.75	1818.66	1123.98	1500.12	3586.51	2282.14	2431.05	2869.14	2230.69	3078.4	2564.9	3018.38	2864.28	3886.44	3760.92	5272.69	4627.24	2385.05	2255.62	3911.3	3037.37	3247.7	5275.39	2399.62	3554.46	2004.09	2000.6	1228.71	1813.11
O95757;P34932;Q92598	O95757;P34932;Q92598	HS105_HUMAN;HS74L_HUMAN;HSP74_HUMAN	HSPA4;HSPA4L;HSPH1	Heat shock 70 kDa protein 4L	1858.48			1793.23	2697.54		870.621		653.275	918.102	539.268	802.953	975.433	458.196	165.43	536.687	900.358	883.814	69.419	220.564	639.499	978.932	213.725	1847.76	647.009	822.69	465.469	1179.08	187.574	512.68	1635.86	309.671	347.9	1000.26	684.695	1436.75	94.2753	213.39	2159.66		20.5217			3774.04	776.079
O95757;Q92598	O95757;Q92598	HS105_HUMAN;HS74L_HUMAN	HSPA4L;HSPH1	Heat shock 70 kDa protein 4L	2645.19	1837.05	1451.16	920.341	1285.03	1429.55	1095.36	991.968	580.945	1830.2	2020.75	1290.04	1555.21	674.19	1209.49	1191.44	1511.36	807.011	886.029	561.479	1879.29	1608.43	923.294	993.732	1337.49	1336.04	770.616	680.496	1071.87	547.464	776.229	370.023	1591.17	504.289	750.333	1069.88	460.511	738.628	762.147	259.028	796.475			1177.89	2214.02
O95758	O95758	PTBP3_HUMAN	PTBP3	Polypyrimidine tract-binding protein 3		1891.44		2171.76			4190.82		2461.92	1218.32	2067	1142.4	2416.81	1240.25	2081.5	1400.27	1493.33	1960.99	1996.35	1243.92		1685.53	2284.93	1493.6	826.425	1955.89	1123.28	1144.24	1611.73	1184.91	985.561	1787.15	720.796	1234.34		1369.15	927.325	1222.81	1090.1	1617.97		1174.36	1177.97
O95758;P26599	O95758;P26599	PTBP1_HUMAN;PTBP3_HUMAN	PTBP1;PTBP3	Polypyrimidine tract-binding protein 3		2097.73								5914.69	6861.81	5860.47	3381.6		7172.72	1420.45	5369.56	6843.86	8547.33	5230.35		6569.89	4062.81	8544.16	6152.4	5982.34	7527.93	1970.75	764.146	3089.91	4605.13	2936.3	11599.3	12539	7329.24	8294.84	8356.04	7833.63	4304.44	6947.34	3996.98	6838.3	4769.41	1112.24
O95772	O95772	STR3N_HUMAN	STARD3NL	STARD3 N-terminal-like protein				454.6								1191.59			2005.03		1170.48	571.069	1248.42	1455.83				1137.84	875.722	864.592	1751.87	519.822	803.583	1035.66	565.842	905.699	567.441	817.943		1368.94	651.359	1269.11	457.779	734.104		1022.35	1532.06		886.542
O95777	O95777	LSM8_HUMAN	LSM8	U6 snRNA-associated Sm-like protein LSm8	3622.78			4017.26		3700.13	2732.63	2433.17	2548.34	4116.24	3745.15	4087.34	5075.53	3433.7	3436.28	3584.63	3287.38	3011.6	1860.5	3769.95	4122.65	4427.65	3961.92	3585.14	3193.49	3427.85	2633.26	7984.27	5509.52	6898.09	2701.21	9264.38	6089.53	3996.45	2463.21	2447.48	2626.93	2225.33	2109.73	2092.76	853.155	2547.13	1963.83	2500.3	3322.53
O95782	O95782	AP2A1_HUMAN	AP2A1	AP-2 complex subunit alpha-1	2528.13	3967.12	1771.95	2800.09	3374.09	1858.8	3018.33	2277.57	2212.28	3544.86	2774.41	2991.49	3191.22	3991.78	2959.66	1654.45	3182.2	3004.71	2603.21	1988	3165.01	3002.07	2628.8	2786.55	2609.11	2567.59	3406.63	2295.2	1335.7	1212.88	2073.85	1207.71		2569.22	1620.22	2165.54	2584.7	3071.03	1887.07	2953.21	2687.88	2690.73	2451.85	2720.54	2800.53
O95785	O95785	WIZ_HUMAN	WIZ	Protein Wiz	616.009	466.266	902.34	652.706					676.924		866.539	1001.86		378.298	521.522	467.331	518.053	805.253	768.972	726.621	538.113	253.838	770.165	592.807	423.54	755.067	692.658	226.068	1316.84	955.662	732.617	1103.21	1065.27	1229.4	835.262	588.287	750.114	727.698	710.914	1014.66	828.286	715.065	593.595		668.643
O95793	O95793	STAU1_HUMAN	STAU1	Double-stranded RNA-binding protein Staufen homolog 1	365.063						453.368			618.715	1024.49	362.914			394.885		494.392	908.653		311.685		654.026	1118.3	464.789	497.87	468.99	432.519	762.686	376.894	527.769	815.802	855.969	275.911	526.701		669.606	487.066	535.514	520.172	660.453	882.01	633.865	387.474
O95801	O95801	TTC4_HUMAN	TTC4	Tetratricopeptide repeat protein 4	144.473		150.327															72.125																	278.602		206.627
O95816	O95816	BAG2_HUMAN	BAG2	BAG family molecular chaperone regulator 2	1264.35	1396.3	1881.19	2876.88	2371.43	933.856	1199.24	1601.27	3709.05	3937	3030.34	4606.04	2474.67	3171.97	4354.46	3454.58	3218.1	3298.32	4478.17	2751.61	3024.53	2838.82	3137.37	5137.46	3928.15	2702.11	3489.41	950.488	3653.69	1867.54	2218.12	5620.16	5296.57	3533.39	2779.28	2596.19	3033.17	2739.01	3180.5	1528.6	2076.55	2143.83	4890.78	1023.95	1243.33
O95817	O95817	BAG3_HUMAN	BAG3	BAG family molecular chaperone regulator 3	769.793	581.033	1323.02	654.591		1493.66	848.12			941.045	913.188	693.154	1069.4	639.89	830.396	1255.15	980.458	1245.68	652.765	731.806	1051.82	1222.06	908.652	1197.33	847.186	697.646	800.91	896.299	1184.6	1074.16	907.242	1194.57	871.084	690.698	1173.23	891.11	960.387	807.344	825.455	247.429	902.254	1104.02	283.896	758.718	405.14
O95819	O95819	M4K4_HUMAN	MAP4K4	Mitogen-activated protein kinase kinase kinase kinase 4										80.2661	141.557	248.095			200.973	119.591	202.952	182.828		135.63	213.878	569.823		91.1455	195.665	218.741	108.164	189.235	140.837	302.309	215.412	109.024	203.195	125.268		115.743	164.813	180.143	129.113			130.548	138.442	186.221
O95819;Q8N4C8	Q9UKE5;Q8N4C8;O95819	M4K4_HUMAN;MINK1_HUMAN	MAP4K4;MINK1	Mitogen-activated protein kinase kinase kinase kinase 4	662.052			621.039	468.995	569.356	1368.09	658.908		449.523	726.935	500.504	421.99		640.259	381.127	695.602	754.169		334.982	709.116		453.827	578.971	910.767	621.905	1414.48	751.018	501.526	1131.98	909.125	433.229		671.765	555.124	543.364	1394.29	1035.75	887.469		558.585	304.35	865.144	437.37	935.155
O95822	O95822	DCMC_HUMAN	MLYCD	Malonyl-CoA decarboxylase, mitochondrial		297.257								351.169		528.281												233.843		405.183																	365.288
O95825	O95825	QORL1_HUMAN	CRYZL1	Quinone oxidoreductase-like protein 1			549.419																						369.631	313.824					294.414
O95831	O95831	AIFM1_HUMAN	AIFM1	Apoptosis-inducing factor 1, mitochondrial	824.694	2085.88	2126.05	4034.77	2202.6	2725.39	1904.37	4332.42	2153.89	3989.96	3909.64	4551.99	3058.45	3204.67	4168.77	3048.2	4271.61	3968.08	4940.77	5121.32	3950.03	3749.79	3264.97	4070.54	3949.41	4534.33	4809.99	4106.02	3003.32	2813.21	3732.7	3257.81	1796.83	5025.29	2864.01	3050.8	4163.36	3322.94	2761.68	4970.91	4015.65	3603.9	4644.93	2190.07	1837.29
O95834	O95834	EMAL2_HUMAN	EML2	Echinoderm microtubule-associated protein-like 2	1222.13	706.11	1196.62	369.96	512.268	611.022	539.159		1275.1	260.568	483.462	547.496	876.96	1021.51		514.485	474.042	448.5		248.445	1093.93	650.866	964.91	679.932	438.07	631.341	603.989	1001.15	938.697	1089.61	844.296	759.833	1084.11	243.558	514.62	974.846	439.477	196.876	773.488	294.727		379.454		910.67
O95861	O95861	BPNT1_HUMAN	BPNT1	3'(2'),5'-bisphosphate nucleotidase 1	1111.25		1409.92	673.237	1278.99	1200.3		722.048	1144.62	651.035	1310.71	846.97	750.126	478.271	470.959	1040.15	805.495	570.323	178.046	88.1667	699.638	896.377	650.743	792.101	1074.78	976.027	843.6	490.23		444.475	1043.83			135.805	672.907	987.176	476.904	384.054	1627.35	1158.78				875.477	451.043
O95864	O95864	FADS2_HUMAN	FADS2	Acyl-CoA 6-desaturase		185.659		586.235	761.923		466.398	993.796	178.057	698.364	560.994	1303.17			587.591		344.48	679.328		670.346	143.511	367.01		321.203	734.887	485.326	382.218									352.305									849.895
O95865	O95865	DDAH2_HUMAN	DDAH2	N(G),N(G)-dimethylarginine dimethylaminohydrolase 2	1133.44			485.644	861.835	1844.47		445.837	634.161	834.56	504.946	469.935	2246.25	856.613	351.534	1075.88	899.798	584.362	593.947	155.824	1104.59	1049.59	747.315	860.137	783.464	604.78	477.725	834.84	1661.29	872.868	1006.94	484.087	933.308	302.278	828.078	990.901	833.891	1117.83	1033.32	1044.58	794.776	676.194	317.819	830.343
O95881	O95881	TXD12_HUMAN	TXNDC12	Thioredoxin domain-containing protein 12	2494.36	2514.43	2759.84	2946.89	4164.31	3634.82	4625.06	4050.23	2962.47	6026.13	4647.56	4214.38	3048.08	2403.47	1690.24	3395.34	5199.74	3064.78	1938.71	4802.84	3161.54	7138.7	1183.35	3655.51	3167.28	3696.62	2734.79	6753.01	6484.28	3626.96	3792.13	5499.36	963.741	1964.7	2500.56	5368.62	10165.7	8215.58	5362.91	6016.59		9156.39	5580.88	2085.5	2684.95
O95900	O95900	TRUB2_HUMAN	TRUB2	Mitochondrial mRNA pseudouridine synthase TRUB2			230.063	206.766						136.887	244.285	331.014	442.419		364.696	276.581	319.668	418.551	322.432	453.431		400.931		427.286	316.768	291.05	71.1107				515.62			186.488		537.784	164.22	270.889	362.097				565.483
O95968	O95968	SG1D1_HUMAN	SCGB1D1	Secretoglobin family 1D member 1													2977.81
O95969	O95969	SG1D2_HUMAN	SCGB1D2	Secretoglobin family 1D member 2					699.146								1963.68
O95983	O95983	MBD3_HUMAN	MBD3	Methyl-CpG-binding domain protein 3			366.74	384.399		214.753	252.415				546.256	300.953	223.239		156.358	139.95	315.093	308.896		450.177		195.654		326.604	336.148	397.295	443.894	303.667	366.746	567.941	644.839			1477.23	529.461	838.043	1053.08	405.197	418.367		1044.92		423.687
O95983;Q9UBB5	O95983;Q9UBB5	MBD2_HUMAN;MBD3_HUMAN	MBD2;MBD3	Methyl-CpG-binding domain protein 3																												44.3843		144.467				420.307	173.162	157.49	229.55	66.2581	81.8717	112.457			285.175
O95989	O95989	NUDT3_HUMAN	NUDT3	Diphosphoinositol polyphosphate phosphohydrolase 1	951.356	279.256		367.086						233.579	63.0923	258.123	194.172		97.1343		503.789	354.745				231.27		259.153	224.1	271.669	160.389	455.351		220.862	312.539			227.586	137.302	499.299	308.959	218.002	441.823	43.4182		149.56
O96000	O96000	NDUBA_HUMAN	NDUFB10	NADH dehydrogenase [ubiquinone] 1 beta subcomplex subunit 10		751.249	996.739	1371.21	1174.13	1139.38	891.488	1295.96		1113.69	885.078	1542.42	1510.62	638.326	1196.02	944.826	691.382	753.981	1878.34	1226.54	381.893	540.867	521.191	728.4	969.685	776.252	1260.49	458.452			465.885			476.06	698.855	335.408	313.23							692.732	318.161
O96005	O96005	CLPT1_HUMAN	CLPTM1	Cleft lip and palate transmembrane protein 1		837.822		2197.33	469.24	1710.35		1526.87	741.619	1481.98	762.98	1736.26	2872.2	598.214	1349.58	533.322	946.948	1159.47	901.815	831.52	1153.47	1269.74		1178.95	1287.56	1309.26	1414.35			328.603	560.948			862.501	566.265	905.549	615.722	886.742	540.287	670.737	628.641	513.466	470.75	999.886
O96008	O96008	TOM40_HUMAN	TOMM40	Mitochondrial import receptor subunit TOM40 homolog				1307.5	3600.23							248.936	708.795		997.167	752.254	483.619	916.131	1106.15	1402.74	875.903			450.87		1956.61		1202.05			459.356			937.631	807.915	165.772		771.468	515.427
O96011	O96011	PX11B_HUMAN	PEX11B	Peroxisomal membrane protein 11B				885.897				266.625		411.379		276.278	1892.31		479.604		319.031	404.032	595.769	666.835				369.735	483.612	618.206								982.522
O96013	O96013	PAK4_HUMAN	PAK4	Serine/threonine-protein kinase PAK 4	653.466	1804.2		356.298	1081.56	770.63	348.591	510.558		302.891	227.783					236.913	307.486	337.967	410.919					188.04	396.659	541.638	369.357	229.307		324.683	279.285				208.147	336.952	477.21	443.286	117.952		381.692			294.757
O96019	O94805;O96019	ACL6A_HUMAN	ACTL6A	Actin-like protein 6A	3426.73	4202.98	3271.37	6316.35	3797.53	4366.79	3244.32	4085.93	2144.98	4486.65	4288.83	4724.01	3507.11	3373.72	5191.03	3727.41	4031.59	4310.02	4564.84	4875.84	3837.29	4621.47	2283.46	4236.27	4349.36	4530.18	5298.47	3571.38	2697.17	2394.54	4453.61	1385.08	3504.69	4469.39	3927.86	4482.43	3971.66	4491.39	3791.04	2030.27	1869.6	2904.95	2165.23	2159.86	3951.02
O96028	O96028	NSD2_HUMAN	NSD2	Histone-lysine N-methyltransferase NSD2			331.556	205.487						272.973	315.174	285.073			178.003	514.735	183.822	369.885		409.514		480.91	313.687	311.463	193.239	261.068	302.32	269.284	770.146	465.549	386.914	344.174	280.935	808.775		535.719	309.731	483.331	465.83	400.128	830.181	172.245	805.437
P00167	P00167	CYB5_HUMAN	CYB5A	Cytochrome b5			413.702	432.804		363.469	857.345		1107.01	818.512	813.978	1094.61	1365.35	609.491	890.926	680.141	1248.79	1346.82	919.022	1105.7		1058.56	868.585	990.604	1212.92	1031.72	789.346	884.773	326.496	386.402	1264.04		192.831	1512.06	872.959	816.073	1170.55	946.092	742.677	1454.87	1165.75	1321.48	1242.77
P00338	P00338	LDHA_HUMAN	LDHA	L-lactate dehydrogenase A chain	246891	162046	218261	70974.3	63053.8	156269	145445	79509	147519	187299	149256	120451	112183	238418	99859.2	162984	200839	125992	24514.7	49143.2	299920	189857	233406	135649	158262	123492	189031	305406	415511	321828	244482	523391	622526	89700.7	247385	134165	175551	182476	256549	167021	185823	194725	95197.4	118957	260881
P00338;P07195	P07864;Q6ZMR3;P07195;P00338	LDHA_HUMAN;LDHB_HUMAN	LDHA;LDHB	L-lactate dehydrogenase A chain	17430.4	12513.7	5419.59	12194.9	59913.2	3173.22	10719.5	5808.08	7011.22	21398.6	10319	9510.96	28454	3410.63	3502.71	6714.29	8092.79	4329.4	1131.62	1983.28	8813.79	17659.7	10042.2	7407.02	9767.13	16348.6	8123.78	18490.7	9027.28	17181.1	21641.7	20124.5	10873	9175.06	12205.1	21070	10126.9	13118.7	21626.1	9722.65	19425.3	5690.98	3032.86	13073.7	28281.3
P00367	P00367;P49448	DHE3_HUMAN	GLUD1	Glutamate dehydrogenase 1, mitochondrial	3116.53	4134.45	2397.81	3374.93	5707.77	3462.01	4691.12	4453.92	3478.62	4346.11	4425.72	4463.55	3801.19	3254.52	2316.55	2551.89	3642.53	3153.93	2953.44	3533.35	2050.44	4082.88	2479.16	2576.67	3698.47	3244.89	2714.93	3982.06	4828.47	2314.15	3309.99	15671.6	1358.25	1449.29	2555.56	2968.82	2893.5	2143.99	2241.96	1771.76	1145.82	2561.39	1660.63	2587.82	2761.1
P00374	P00374	DYR_HUMAN	DHFR	Dihydrofolate reductase	4462.45	2071.94	2228.56	1296.64	855.998	3248.96	1388.7	1948.61	3575.51	2484.39	3096.09	1800.88	2681.83	1999.87	1669.75	2899.81	1345.88	1959.34	843.251	666.588	2480.84	2899.67	2614.96	2297.32	1761.99	2148.1	987.232	1870.74	2346.58	1705.49	2218.21	1305.65	1848.28	656.288	1983.86	1531.63	969.948	1103.37	1439.84	1155.64	795.032	1743.6	426.534	1764.94	2277.73
P00387	P00387	NB5R3_HUMAN	CYB5R3	NADH-cytochrome b5 reductase 3	556.823	2240.37	1437.11	2996.06	1555.08	3157.3	1888.42	2692.78	1404.48	2576.32	2586.84	3408.07	2462.54	3340.48	3890.12	3076.59	2560.96	2975.43	4454.81	2875.18	2551.7	2509.36	1273.5	2537.53	2784.17	2610.63	2761.6	1023.2	806.067	871.655	1478.43	2643.55	2160.93	1582.24	1484.94	1121.45	1241.3	1253.63	824.674	660.036	888.065	912.863	910.85	2552.87	1802.12
P00390	P00390	GSHR_HUMAN	GSR	Glutathione reductase, mitochondrial	694.764	2348.51	1642.44	1147.72	3984.85	1573.37	2154.88	1495.91		826.905	1254.87	959.253	1719.22	1114.16	710.509	1221.68	929.99	938.505	792.511	553.677	903.426	792.305	827.272	1190.66	1060.01	719.466	1080.93	848.567	1605.04	775.845	1064.73	2829.67	1278.72	252.317	3773.91	1117.77	756.804	508.029	904.386		652.267	917.656
P00403	P00403	COX2_HUMAN	MT-CO2	Cytochrome c oxidase subunit 2	779.19	6708.82	3504.67	9685.12	3012.21	7069.09	5085.28	11258.5	3275.65	5228.62	4857.44	5047.72	3590.45	3441.1	8925.93	5650.38	5047.15	4938.79	9558.84	6521.1	2562.38	3914.08	3581.44	5251.11	5504.86	5640.05	4469.28	815.719	781.739	408.655	858.244			2867.04	1613.75	1492.83	1469.13	1770.53	833.101	1175.06	463.523	460.391	1022.79	1366.77	1135.21
P00414	P00414	COX3_HUMAN	MT-CO3	Cytochrome c oxidase subunit 3				687.363		687.908		917.158		186.886	340.629	392.392	1428.13					93.7755	403.285	153.973					392.714	278.458	110.856							93.2727		117.797
P00441	P00441	SODC_HUMAN	SOD1	Superoxide dismutase [Cu-Zn]	2741.94	2439.18	7311.72		1345.44		866.143						6291.79		1748.71									191.743		602.378	1535.2	1622.2	5047.37	2122.89	652.288	5827.56	12174.9	1755.05	3492.19	1151.1	638.879	650.432	1643.22	1190.04		960.598	601.152
P00491	P00491	PNPH_HUMAN	PNP	Purine nucleoside phosphorylase	5157.69	2531.05	2961.27	4542.59	3806.67	9646.03	6497.38	5888.78	8272.54	3730.82	4269.65	3158.92	9609.17	6623.27	3252.44	3942.57	3858.11	2426.25	461.408	1391.02	5953.18	7098.76	5266.44	3583.75	3983.55	3607	3331.73	1561.46	1328.05	2400.33	4874.73		8192	1205.87	2656.07	3470.1	93.7428	419.247	2867.24					6384.6	8541.08
P00492	P00492	HPRT_HUMAN	HPRT1	Hypoxanthine-guanine phosphoribosyltransferase	6416.61	1909.15	5663.61	2644.59	9015.34	3915.45	3839.08	4140.13	3174.01	4204.67	3474.24	2211.76	3839.08	3494.81	2022.24	3081.9	3336.06	2511.6	662.768	695.401	3345.69	4202.69	3543.28	3003.64	3581.82	3074.12	4561.81	3100.81	4375.6	2994.21	2767.47	1666.13	1554.33	1797.06	4811.74	2316.26	3995.06	1849.89	5846.07	1558.35	2626.46	1619.26		1621.03	4626.54
P00505	P00505	AATM_HUMAN	GOT2	Aspartate aminotransferase, mitochondrial	1272.61	9965.54	10737.6	10517.6	17905.1	6164.55	15331.8	8294.65	3479.76	9483.67	9114.79	9722.56	5485.43	6886.77	6239.88	6491.32	8674.17	8479.19	8244.47	8813.48	6363.96	11739.5	6375.73	7031.42	9036.75	6137.65	6461.3	6914.79	8891.82	5093.69	8916.86	5016.06	7387.28	2515.37	7942.48	5617.41	7548.77	4516.99	6489.03	4226.03	5328.68	6222.08	4867.46	2063.55	3017.32
P00519	P00519	ABL1_HUMAN	ABL1	Tyrosine-protein kinase ABL1												50.3791					114.842	71.7816		46.0897		72.5963			93.1312	76.4321			190.551	105.555		157.024	214.064			69.0711	107.187	147.094	12.8537
P00533	P00533	EGFR_HUMAN	EGFR	Epidermal growth factor receptor	1019.07	1346.59	3028.16	1753.74	2790.81	954.784	2370.29	1716.09	2122	2100.57	2139.03	1989.67	1922.28	2470.82	1622.07	2419.04	2592.41	1843.3	2711.87	2471.48	1512.76	2170.08	1752.29	1204.41	2664.95	2048.21	1529.49	1257.54	1011.46	1301.04	1893.85	626.314	475.735	1751.24	1180.92	1666.52	1374.65	1059.04	877.495	880.235	1128.52	1536.83	1700.63	2212.81	1850.28
P00533;Q15303	P04626;P00533;Q15303	EGFR_HUMAN;ERBB4_HUMAN	EGFR;ERBB4	Epidermal growth factor receptor		469.378		781.246	589.952		252.518				354.624	459.07		379.614	359.573	782.035		626.487	406.469	342.029					461.257								216.123			176.346								475.836
P00558	P00558	PGK1_HUMAN	PGK1	Phosphoglycerate kinase 1	29040.6	17305.3	22797	15499.6	22170.5	34368.4	25544.1	31603.5	24908.1	26453	22944.1	12789.1	20930.6	24336.3	9525.13	16377.6	26394.6	13176.7	2332.85	5708.17	32669.3	24799	24620.5	28631	20064.7	20671.1	22002.6	47892.9	38466.8	32738.7	47739.9	22786	27539.8	15410.4	31656.5	23328	19045.5	21497.5	45896.2	16173.2	18963.2	10812.6	8885.36	29381.8	29817.2
P00568	P00568	KAD1_HUMAN	AK1	Adenylate kinase isoenzyme 1	6071.41	2380.49	4268.25	3790.11	3981.85	5104.14	5556.72	5697.45	4819.15	4652.58	4291.07	2913.12	4533.13	3666.53	2179.62	5439.99	5533.58	3418.43	1591.65	1001.43	4515.78	3856.74	6388.69	5323.68	3360.89	3930.66	3250.19	4936.45	2935.47	4171.88	4075.53	2700.61	2457.25	1357.25	5400.48	4219.02	3536.28	5000.63	4459.6	3487.74	5126.71	4265.51	1966.35	3343.17	2408.02
P00734	P00734	THRB_HUMAN	F2	Prothrombin								785.198		1213.11	806.846	623.161					508.572		313.832		1114.68	426.682	936.262	610.121	1103.09	580.693	749.278				113.187
P00738	P00738	HPT_HUMAN	HP	Haptoglobin													709.785
P00740	P00740	FA9_HUMAN	F9	Coagulation factor IX						3910.27	2406.86	3220.85	7109.84	5124.68	5550.46	2379.19					1114.39	234.2	737.146	1048.85	9846.38	3283.95	19727.5	4075.96	3570.34	2448.66	7466.61
P00742	P00742	FA10_HUMAN	F10	Coagulation factor X						768.609		1459.62	1106.57	780.419	817.387						623.259		813.429	589.197	532.41	575.264	2148.38		394.156	564.254	645.16																	487.97
P00747	P00747	PLMN_HUMAN	PLG	Plasminogen								1354.33	807.435	3087.93	3418.13	1840.61								490.169	4846.48	2571.34	10666.8	2511.94	2645.32	1731.76	4084.02											595.059
P00918	P00918	CAH2_HUMAN	CA2	Carbonic anhydrase 2	311.712					1054.08				341.748	238.138		1099.31					63.5972		96.2215	450.397	371.55	598.188	710.424	404.715	102.004	291.836	706.482	221.866	408.612	268.342	390.633	371.371		368.232	986.914	272.804	299.896	625.215	320.706	404.055	181.382	118.284
P00966	P00966	ASSY_HUMAN	ASS1	Argininosuccinate synthase	6384.17	6717.4	7033.27	3973.74	3306.29	5090.7	5079.09	3760.23	1372.05	3302.68	1469.48	1455.35	3225.7	1471.75	1580.2	696.095	2080.6	1467.14	1897.75	785.874		1243.6	2152.27	2481.67	2412.09	1893.02	2494.73	4638.84	1819.84	3285.31	4137.86	5527.32	11010.2	1454.11	2545	1519.47	1060.48	888.912	2182.92	925.53	2532.9	1917.53		1366.78	1382.27
P01008	P01008	ANT3_HUMAN	SERPINC1	Antithrombin-III	1054.39									1593.48	1458.54	773.669				1008.97	822.763	659.834	1972.22	923.71	4349.86	2072.06	4113.46	905.539	1296.52	870.674	1294.8	858.32	676.077													246.262		678.448	5244.32
P01009	P01009	A1AT_HUMAN	SERPINA1	Alpha-1-antitrypsin													1606.62
P01023	P01023	A2MG_HUMAN	A2M	Alpha-2-macroglobulin	1938.07		1882.68	1192.43							2288.1	1106.17	4571.3	4358.03	1121.24	2912.37		2866.16	3923.39		1996.02	1623.65			851.287	681.55																	1539.18		12144.8
P01024	P01024	CO3_HUMAN	C3	Complement C3	909.535				1473.33	3688.96	1709.75	1448.74	6947.06	2653.81	2386.81	1385.29	1442.51	746.533	861.511		695.787	535.015	1708.05	1485.98	6584.46	1459.74	8296.29	1766.35	1334.53	1042.94	3016.11											676.509			640.037		696.983		5258.28
P01033	P01033	TIMP1_HUMAN	TIMP1	Metalloproteinase inhibitor 1	568.487																																											809.353	904.771
P01034	P01034	CYTC_HUMAN	CST3	Cystatin-C			257.845		759.395							216.342	654.624							139.771				67.3884	71.4271																	267.997		104.531	1612.15
P01037	P01037	CYTN_HUMAN	CST1	Cystatin-SN													1293.04					251.705
P01040	P01040	CYTA_HUMAN	CSTA	Cystatin-A		928.761	1332.86		6021.05	9795.64		1484.17			590.575	494.541	52699.2	830.193	1427.06	699.297		610.103	2060.53		966.423	809.181	2310.06	697.548	534.027		963.978	642.681									3157.68	183.155			2505.97
P01111	P01111	RASN_HUMAN	NRAS	GTPase NRas	1847.06	2228.06	4131.48	5344.68	4764.63	3031.84	5474.13	4739.63	2717.29	3645.43	4056.92	4307.14	4017.21	3295.16	5969.56	3162.91	5256.93	5274.44	2886.88	4094.26	2862.47	3611.29	3208.81	3365.98	3221.04	3709.79	4333.99	5478.44	4190.37	3324.18	5153.12	3224.55	1220.39	7347.01	3615.94	3421.64	6795.95	3746.43	5436.6	3698.81	5702.8	9107.11	11095.7	4838.27	2460.45
P01130	P01130	LDLR_HUMAN	LDLR	Low-density lipoprotein receptor	1165.42	2581.58	1394.81	1614.78	3217.06	1910.25	1448.96	1858.29	2070.19	1932.77	2452.31	2676.92	3255.97	2864.5	2220.42	1187.96	2595.99	2282.03	1521.88	1373.51	2843.07	1935.27	1619.09	2336.85	2059.61	2215.61	1931.19	1833.38	1751.06	1077.62	2489.3	2751.71	1701.84	2024.71	1159.09	2437.92	1405.11	1469.19	843.918	1208.69	1526.94	1142.46	1528.89	1077.42	2570.48
P01137	P01137	TGFB1_HUMAN	TGFB1	Transforming growth factor beta-1 proprotein	659.932	674.414		339.97			667.792	1197.29		1236.47	1031.34	1127.57	660.276		647.499	715.501	791.116	788.179	536.826	968.707	660.726	1261.86	787.744	838.175	756.22	1041.94	727.413		190.319		1147.74			292.17	879.82	453.058	341.597		290.251						4990.76
P01344	P01344	IGF2_HUMAN	IGF2	Insulin-like growth factor II								268.717		348.163	397.731										825.444		982.787	187.635	278.23	334.315	246.306
P01591	P01591	IGJ_HUMAN	JCHAIN	Immunoglobulin J chain					3066.2								16308.9																		146.875					870.526				131.532	36.7795
P01619	P01619	KV320_HUMAN	IGKV3-20	Immunoglobulin kappa variable 3-20													2383.77																							138.035
P01833	P01833	PIGR_HUMAN	PIGR	Polymeric immunoglobulin receptor			173.602		1980.54								5766.99												1201.1											667.597
P01834	P01834	IGKC_HUMAN	IGKC	Immunoglobulin kappa constant			79.1058		183.157								3268.25	334.931							137.998			232.469
P01857	P01857;P01860	IGHG1_HUMAN	IGHG1	Immunoglobulin heavy constant gamma 1					7684.3	2142.42	736.902			580.98	549.347		21172.9		139.073						1833.38		1960.56				282.03									422.565					987.304
P01859;P01861	P01861;P01859;P01860	IGHG2_HUMAN;IGHG4_HUMAN	IGHG2;IGHG4	Immunoglobulin heavy constant gamma 2					3899.93								4612.39										361.698
P01876	P01876	IGHA1_HUMAN	IGHA1	Immunoglobulin heavy constant alpha 1					5326.8	1066.5							17401												146.019				358.642		277.247					1959.17					401.166
P01876;P01877	P01876;P01877	IGHA1_HUMAN;IGHA2_HUMAN	IGHA1;IGHA2	Immunoglobulin heavy constant alpha 1					2571.09						2146.48		37669.7	1388.76				1301.5							2248.44											1480.52
P01877	P01877	IGHA2_HUMAN	IGHA2	Immunoglobulin heavy constant alpha 2					2163.76								2389.49
P01889	P01889;P10321;P13747;P01893	HLAB_HUMAN	HLA-B	HLA class I histocompatibility antigen, B alpha chain		2960.79	3116.26	1953.19	3964.02	3011.1	4219.29	7898.99	3183.24	1474.98	4460.46	2504.22	3279.07	1359.31	3438.12	1676.62	2227.36	2521.96	3613.22	880.122	1230.23	990.997	2113.01	1540.68	1546.48	1834.94	2248.91	528.34	715.147	1355.18	858.224	1116.09	636.58	2151.32	1128.48	1187.93	1256.89	1094.07	570.075	625.151		683.677	744.442		1277.73
P01889;P04439	P04439;P01889;P10321;P01893	HLAA_HUMAN;HLAB_HUMAN	HLA-A;HLA-B	HLA class I histocompatibility antigen, B alpha chain															107.072	197.845	47.7075	85.182	175.677						49.5521
P02042	P02042	HBD_HUMAN	HBD	Hemoglobin subunit delta		913.025	492.3	516.337			426.89	750.628					1790.2
P02042;P68871	P02042;P68871	HBB_HUMAN;HBD_HUMAN	HBB;HBD	Hemoglobin subunit delta	6341.09	7765.98	256293	5215.34	9730.71	12535.5	10293.6	13302	18319.9	12555.7	7413.31	8608.33	7595.19	8582.35	3872.49	3762.53	4782.38	2835.49	10943.2	4241.46	30056	12279.8	48714.4	9182.62	8902.39	8929.59	7318.37							1150.17		880.108		1079.04	1040.57	3066.35	4122.86			435.511	19067
P02461	P02461	CO3A1_HUMAN	COL3A1	Collagen alpha-1(III) chain	1314.83		281.397	286.578	975.3					313.559		179.086	2206.51		391.966			1179.81		489.374			1242.88	522.176	937.874	263.882	336.02			548.619	8.95359		1439.04	354.396		538.622		1025.48	568.254	742.353	954.672		652.596		1065.38
P02462	P02462	CO4A1_HUMAN	COL4A1	Collagen alpha-1(IV) chain										576.844							290.806					498.273														885.988	589.396	1318.77	744.827	233.215		996.339	1109.74
P02511	P02511	CRYAB_HUMAN	CRYAB	Alpha-crystallin B chain
P02533	P02533	K1C14_HUMAN	KRT14	Keratin, type I cytoskeletal 14	311.036	460.678	1074.06	229.001	7440.86	95429.9	984.441	1959.19	3142.65	711.171	868.631	638.389	236337	7401.35	771.906	1704.38	3687.4	267.491	163.276	153.124	999.041	370.296	1144.46		472.573	574.365	673.993			357.247	135.457					7302.03					758.719			741.452
P02533;P08727	P08727;P02533	K1C14_HUMAN;K1C19_HUMAN	KRT14;KRT19	Keratin, type I cytoskeletal 14				158.877		948.83				736.13								441.081	856.958			929.457		669.635	764.94		773.606									110.79
P02533;P08727;P08779;P13645;P19012;P35527;Q04695	P35527;P08727;P13645;P08779;P19012;P02533;Q04695;Q99456	K1C10_HUMAN;K1C14_HUMAN;K1C15_HUMAN;K1C16_HUMAN;K1C17_HUMAN;K1C19_HUMAN;K1C9_HUMAN	KRT10;KRT14;KRT15;KRT16;KRT17;KRT19;KRT9	Keratin, type I cytoskeletal 14				7062.26	31987.6	388446	7614.32	14998.4	21833.6	8499.58	9687.19	11612.9	196781	2462.05	4669.94	3079.45	5606.4	5296.23	4445.17	4838.68	4119.09	7714.86	7793.52	4337.84	2932.6	2091.42	1870.03									4348.06
P02533;P08727;P08779;P13645;P19012;Q04695	P08727;P13645;P08779;P19012;P02533;Q04695;Q99456	K1C10_HUMAN;K1C14_HUMAN;K1C15_HUMAN;K1C16_HUMAN;K1C17_HUMAN;K1C19_HUMAN	KRT10;KRT14;KRT15;KRT16;KRT17;KRT19	Keratin, type I cytoskeletal 14	1467.37	1883.84	3197.9	150.737	799.292	9921.2				518.32	426.105	912.799	3151.65				371.255	178.436	1045.12					410.252	497.704		1190.13									431.05	220.875	305.847	132.655		1948.42	250.208		4526.7	99.5475
P02533;P08727;P08779;P13646;P19012;Q04695	Q8N1A0;P13646;P35900;P08727;P08779;P19012;P02533;Q04695	K1C13_HUMAN;K1C14_HUMAN;K1C15_HUMAN;K1C16_HUMAN;K1C17_HUMAN;K1C19_HUMAN	KRT13;KRT14;KRT15;KRT16;KRT17;KRT19	Keratin, type I cytoskeletal 14	369.255	1372.13	3399.92	3433.54	5362.67	39549.5	4277.97	4321.49	1554.55	684.046	1413.12	2317.85	21035.7	1487.37	319.508	655.993	1312.66	2869.92	1688.51	1484.32	2860.67	497.976	1551.3	943.21	1683.84	1498.96	4617.17		78.6811	434.854	1182.86			542.11	2295.46	1569.75	1012.61	1841.72	782.272	1883.41	2371.7	2773.74	1942.86	3066.24	1468.12
P02533;P08727;P08779;P19012;Q04695	P08727;P08779;P19012;P02533;Q04695	K1C14_HUMAN;K1C15_HUMAN;K1C16_HUMAN;K1C17_HUMAN;K1C19_HUMAN	KRT14;KRT15;KRT16;KRT17;KRT19	Keratin, type I cytoskeletal 14	33969	58683.6	86934.2	20675.9	37731.3	262631	43157.4	39141.8	69210.5	45265.7	40218.7	63458.8	545593	32823.5	87153.6	25087.5	49238.8	61091.5	74911.7	38672.4	59425.6	65423.1	77797.1	96233.6	41299.4	33703.7	81015.3	5367.27	2728.58	770.622	15378.2			9511.91	49537.3	46173.1	20073.8	21653.9	14493.4	35934.8	37335.1	32016.9	40029.6	65889.4	29422.2
P02533;P08727;Q04695	P08727;P02533;Q04695	K1C14_HUMAN;K1C17_HUMAN;K1C19_HUMAN	KRT14;KRT17;KRT19	Keratin, type I cytoskeletal 14	154.677	446.331				1664.7				422.199	638.228	340.225	8929.52	335.721	604.12	419.998	348.141	673.994	2294.72	285.781	525.709			406.475	434.411	371.441	522.87							104.481	388.701				26.3712		600.615
P02533;P08779	P08779;P02533	K1C14_HUMAN;K1C16_HUMAN	KRT14;KRT16	Keratin, type I cytoskeletal 14	1991.36	1908.32	1714.18	495.867	15620.9	34365	512.373	3831.6	7068.1	4280.4	4686.49	3304.68	249573	2519.34	734.645	2308.57	737.963	552.187	1397.57	900.155	2855.68	1575.92	8955.08	2069.11	1551.29	1561.23	4987.47				483.023	487.473				10039.5	256.444	467.083	371.664	1078.45	2943.78	282.748		6322.9
P02533;P08779;P13645	P13645;P08779;P02533	K1C10_HUMAN;K1C14_HUMAN;K1C16_HUMAN	KRT10;KRT14;KRT16	Keratin, type I cytoskeletal 14	2456.11		4345.96		9899	629861	9442.97	17146.8	20207.5	4391.92	4499.78	4025.72	788645	2325.14	454.141	3432.26	1379.82	49086.5	3440.27	1181.2	4651.89	2796.81	10547.4	1445.78	2289.23	1699.5	3550.05				601.843					873.57		114.702			1454.84			2151.36	1597.96
P02533;P08779;P13646;P19012	P13646;P08779;P19012;P02533	K1C13_HUMAN;K1C14_HUMAN;K1C15_HUMAN;K1C16_HUMAN	KRT13;KRT14;KRT15;KRT16	Keratin, type I cytoskeletal 14	707.197	2096.63	2530.31			14515.3	933.004	980.843	1456.8	2994.6	3086.03	1923.43	11111.6	6756.93	1011.39	1415.17	461.746		1246.19	649.82	3430	522.138	3441.59	395.037	1058.5	613.634	3611.41									1445.49			268.386		1393.76			1516.95
P02533;P08779;P13646;P19012;Q04695	P13646;P35900;P08779;P19012;P02533;Q04695	K1C13_HUMAN;K1C14_HUMAN;K1C15_HUMAN;K1C16_HUMAN;K1C17_HUMAN	KRT13;KRT14;KRT15;KRT16;KRT17	Keratin, type I cytoskeletal 14				651.636	1530.28	4559.9	567.509	223.171	347.109		587.14	610.657	6526.62	194.626	790.266		463.121	694.292	905.621	372.867		499.012		848.734	663.93		584.118
P02533;P08779;Q04695	P35900;P08779;P02533;Q04695	K1C14_HUMAN;K1C16_HUMAN;K1C17_HUMAN	KRT14;KRT16;KRT17	Keratin, type I cytoskeletal 14				901.282	951.961	2814.81	560.755	448.469		411.317	349.051	612.936	2572.59				290.997	545.752		252.139		115.98	1251.17	410.793	489.721	297.777	757.201								530.08	160.689			136.965		476.782			428.994
P02533;Q04695	P02533;Q04695	K1C14_HUMAN;K1C17_HUMAN	KRT14;KRT17	Keratin, type I cytoskeletal 14	9946.38	14540.4	26980.1	12444.1	16550	100077	13790.8	8182.48	11997.7	9582.06	4418.78	10920.1	60239.5	3575.67	9753.88	3312.45	15393.8	16661.2	16853.1	13149.6	10949.4	9669.48	15064.9	14550.3	9269.5	10296.9	16161.4	10470.7	3833.81	5920.31	9311.52	4226.07	4282.61	13085.7	17715.9	19628.7	13945.3	15212.8	10982.3	11803.4	18437.1	13743.7	22542.1	14811.7	6327.61
P02538	P02538	K2C6A_HUMAN	KRT6A	Keratin, type II cytoskeletal 6A	774.489	3183.12	10365	1154.38	12232.1	6770.06	2386.83	5169.14	4331.44	1645.27	2159.33	1437.13	145199	5939.77	733.096	2288.45	871.968	817.918	734.33	737.622	2624.82	1361.12	5767.13	647.375	626.586	632.447	1331.87		430.581	2174.07	302.426					1682.88	218.517		151.694	409.101	2383.14			3507.1	917.325
P02538;P04259	P04259;P48668;P02538	K2C6A_HUMAN;K2C6B_HUMAN	KRT6A;KRT6B	Keratin, type II cytoskeletal 6A	331.761	1181	2901.92	548.709	8331.03	11545.5	3520.96	6007.51	9010.01	2366.91	2705.14	1748.09	159822	5625.88	989.672	2428.89	2040.48	131.504	771.879	641.263	1887.01	1314.06	3649.93	751.88	1136.21	1429.96	1881.46			72.4973	370.03					1400.63	407.086						801.128	1192.66
P02538;P04259;P04264;P05787;P13647;P35908;Q5XKE5;Q7Z794	P13647;P04264;Q7Z794;P12035;Q5XKE5;P04259;P05787;O95678;P35908;P48668;P02538;Q01546	K22E_HUMAN;K2C1B_HUMAN;K2C1_HUMAN;K2C5_HUMAN;K2C6A_HUMAN;K2C6B_HUMAN;K2C79_HUMAN;K2C8_HUMAN	KRT1;KRT2;KRT5;KRT6A;KRT6B;KRT77;KRT79;KRT8	Keratin, type II cytoskeletal 6A			1840.64										29866.1											785.51		311.08	1122.1	2463.38	1226.05		1000.74	220.231		868.355	1077.84	661.046	384.132		465.835		1441.85	259.735
P02538;P04259;P04264;P05787;P13647;Q5XKE5	P13647;P04264;Q5XKE5;P04259;P05787;P48668;P02538	K2C1_HUMAN;K2C5_HUMAN;K2C6A_HUMAN;K2C6B_HUMAN;K2C79_HUMAN;K2C8_HUMAN	KRT1;KRT5;KRT6A;KRT6B;KRT79;KRT8	Keratin, type II cytoskeletal 6A	432.636	1728.3	1953.83			83685.7		2624.3	2793.17	1481.31	1684.37	690.01	122240	2401.38	1104.79	2190.34	1186.61	840.896	2960.31	694.787	3005.4	1302.29	3218	799.305	662.015	634.885	2139	575.48	360.522	618.49				1367.61	1372.43	5029.38	674.35	746.949	721.991	1055.96	1584.59	830.183	971.45	2553.69	1478.11
P02538;P04259;P05787	P04259;P05787;P48668;P02538	K2C6A_HUMAN;K2C6B_HUMAN;K2C8_HUMAN	KRT6A;KRT6B;KRT8	Keratin, type II cytoskeletal 6A				2600.34	3769.67		1031.75	1079.34	790.211																398.319	371.062
P02538;P04259;P05787;P08670;P08729;P12035;P13647;P78386;Q5XKE5;Q8N1N4;Q9NSB2	P13647;O43790;Q14533;P08670;P12035;P78385;Q8N1N4;Q5XKE5;P78386;P04259;P14136;Q9NSB2;P08729;P05787;O95678;P48668;P02538;Q01546	K2C3_HUMAN;K2C5_HUMAN;K2C6A_HUMAN;K2C6B_HUMAN;K2C78_HUMAN;K2C79_HUMAN;K2C7_HUMAN;K2C8_HUMAN;KRT84_HUMAN;KRT85_HUMAN;VIME_HUMAN	KRT3;KRT5;KRT6A;KRT6B;KRT7;KRT78;KRT79;KRT8;KRT84;KRT85;VIM	Keratin, type II cytoskeletal 6A																						548.447									446.515				402.532	583.417		348.724
P02538;P04259;P05787;P08729;P13647;P35908;Q14CN4;Q5XKE5;Q7Z794	P13647;Q7Z794;P12035;Q5XKE5;P04259;Q9NSB2;P08729;P05787;O95678;P35908;P48668;Q3SY84;Q14CN4;Q86Y46;P02538;Q01546;Q7RTS7	K22E_HUMAN;K2C1B_HUMAN;K2C5_HUMAN;K2C6A_HUMAN;K2C6B_HUMAN;K2C72_HUMAN;K2C79_HUMAN;K2C7_HUMAN;K2C8_HUMAN	KRT2;KRT5;KRT6A;KRT6B;KRT7;KRT72;KRT77;KRT79;KRT8	Keratin, type II cytoskeletal 6A																399.191		235.801	407.41		305.033		1391.03				1369.82				2776.93			530.749	3627.29		1983.88	730.283	676.661		771.448		841.842
P02538;P04259;P05787;P08729;P13647;P35908;Q5XKE5;Q7RTS7;Q7Z794;Q9NSB2	P13647;P19013;Q7Z794;P12035;Q5XKE5;P04259;Q9NSB2;P08729;P05787;O95678;P35908;P48668;Q3SY84;Q14CN4;Q86Y46;P02538;Q01546;Q7RTS7	K22E_HUMAN;K2C1B_HUMAN;K2C5_HUMAN;K2C6A_HUMAN;K2C6B_HUMAN;K2C74_HUMAN;K2C79_HUMAN;K2C7_HUMAN;K2C8_HUMAN;KRT84_HUMAN	KRT2;KRT5;KRT6A;KRT6B;KRT7;KRT74;KRT77;KRT79;KRT8;KRT84	Keratin, type II cytoskeletal 6A						1646.91						196.506	3754.76		125.048				215.815	30.0699				20.2718		118.876	152.562
P02538;P04259;P05787;P13647;P35908;Q5XKE5;Q9NSB2	P13647;P12035;Q5XKE5;P04259;Q9NSB2;P05787;O95678;P35908;P48668;P02538;Q01546	K22E_HUMAN;K2C5_HUMAN;K2C6A_HUMAN;K2C6B_HUMAN;K2C79_HUMAN;K2C8_HUMAN;KRT84_HUMAN	KRT2;KRT5;KRT6A;KRT6B;KRT79;KRT8;KRT84	Keratin, type II cytoskeletal 6A													3644.22																				221.366
P02538;P04259;P12035	P12035;P04259;P48668;P02538	K2C3_HUMAN;K2C6A_HUMAN;K2C6B_HUMAN	KRT3;KRT6A;KRT6B	Keratin, type II cytoskeletal 6A	237.973	396.685	306.26		1768.51	4144.36		2222.62	1246.89	647.58	358.753	479.005	47545.7	378.786	123.057	382.332	161.268	106.303	149.431		414.281	469.392	1264.98	65.4685	189.464	448.205	748.314									2653.53					715.319		53.3942	558.111
P02538;P04259;P13647	P13647;P04259;P48668;P02538	K2C5_HUMAN;K2C6A_HUMAN;K2C6B_HUMAN	KRT5;KRT6A;KRT6B	Keratin, type II cytoskeletal 6A					4836.02	19975.4		993.784	2003.97		233.191	308.617	108915	1318.61									2507.73
P02538;P04259;P13647;P35908;Q7RTS7	P13647;P04259;O95678;P35908;P12036;P48668;Q86Y46;P02538;Q01546;Q7RTS7	K22E_HUMAN;K2C5_HUMAN;K2C6A_HUMAN;K2C6B_HUMAN;K2C74_HUMAN	KRT2;KRT5;KRT6A;KRT6B;KRT74	Keratin, type II cytoskeletal 6A	862.675		3040.93										5983.53												149.697		531.412				303.294													1727.16
P02538;P04259;P13647;P35908;Q86Y46;Q8N1N4	P13647;Q8N1N4;P04259;O95678;P35908;P12036;P48668;Q86Y46;P02538;Q01546;Q7RTS7	K22E_HUMAN;K2C5_HUMAN;K2C6A_HUMAN;K2C6B_HUMAN;K2C73_HUMAN;K2C78_HUMAN	KRT2;KRT5;KRT6A;KRT6B;KRT73;KRT78	Keratin, type II cytoskeletal 6A	7761.33	1289.9			13843	112424		2449.85	5153.64	7034.55	5785.83	3243.54	127032	9314.33	1380.9	2288.83		311.726		1152.07	5986.89	3628.72	12453.1	2244.44	2284.33	2105.62	4718.38				579.016					15313.4	610.486	776.307	484.535	1539.71	4585.31	366.912		8621.79	804.072
P02538;P04259;P13647;Q5XKE5	P13647;Q5XKE5;P04259;P48668;P02538	K2C5_HUMAN;K2C6A_HUMAN;K2C6B_HUMAN;K2C79_HUMAN	KRT5;KRT6A;KRT6B;KRT79	Keratin, type II cytoskeletal 6A						57143.9		7500.07	6040	2334.15	2115.47	1645.79	164768	2896.96	675.424	1467.9	410.479		714.002	555.189	1924.4	1624.33	5780.73	492.521	837.148	724.778	1222.29									3385.51
P02538;P04259;P35908	P19013;P04259;P35908;P48668;P02538;Q01546	K22E_HUMAN;K2C6A_HUMAN;K2C6B_HUMAN	KRT2;KRT6A;KRT6B	Keratin, type II cytoskeletal 6A	10617.3	4525.59	12148.9	3820.99	33853.4	1010000	29025.4	33598.4	38706.4	6426.33	7192.18	4980.76	900746	7871.76	1577.28	4945.08	1353.08	1120.33	3757.94	1400.32	7014.94	3431.08	19061.5	1342.38	2675.16	2560.32	6324.2				1013.9					7153.29	838.06	888.595	675.947		3638.19			11664.8	7268.23
P02538;P13647	P13647;P48668;P02538	K2C5_HUMAN;K2C6A_HUMAN	KRT5;KRT6A	Keratin, type II cytoskeletal 6A	984.291	3129.25	2421.13	643.969	11903.7	81420.4	3009.18	4484.2	7934.29	2503.15	3495.36	2207.91	360979	4530.98	898.286	1358.41		751.053	1452.66	1071.36	4372.32	1476.35	7271.06	1055.47	1117.45	1574.26	3474.61				1117.15					3450.14					2168.54			2645.81	824.452
P02538;Q5XKE5;Q8N1N4	P12035;Q8N1N4;Q5XKE5;O95678;P02538;Q01546	K2C6A_HUMAN;K2C78_HUMAN;K2C79_HUMAN	KRT6A;KRT78;KRT79	Keratin, type II cytoskeletal 6A													897.138
P02545	P02545	LMNA_HUMAN	LMNA	Prelamin-A/C	17412.2	35961.1	37331.9	41254.5	26884.8	38882	26521	30258.2	42488.2	49287	49443	67200.9	47881	42291.5	66484.2	48227.6	54103.3	59619.6	43101.6	73534.7	39377.6	54700.1	48322.2	53446.8	58045.9	61171.7	52426.2	35228	28078.2	20541.5	48566	12828.5	11441	55794.2	43077.2	39624.8	43731.9	42895.6	26355.9	56908.8	44945	50806	43867.3	46246.9	39670.1
P02545;P20700;Q03252	P20700;Q03252;P02545	LMNA_HUMAN;LMNB1_HUMAN;LMNB2_HUMAN	LMNA;LMNB1;LMNB2	Prelamin-A/C	14909.8	34652.2	27393.9	16201.9	4274.85	22449.5	16118.7	26491.8	28620.7	56027.4	37060.8	45910.8	32974.9	38876.2	64758.2	36170.2	51976.2	63628.1	48666.3	76486.2	25327.8	22875.6	44255.7	35342.7	62391.3	53262.2	54822.4	66122.5	36189.8	24159.6	47310.4	4284.08	2153.57	78038.6	48688.3	33111.2	46987.7	53605.8	30285.1	54540.8	40195.9	59215.1	62218.4	33285	35821.8
P02649	P02649	APOE_HUMAN	APOE	Apolipoprotein E	5124.74			2170.82	1659.39	2886.2	2237.95	5074.94	3378.55	6154.78	7299	4312.63	21606.8	3650.5	2150.93		3212.66	2580.03	1625.06	1933.38	9669.45	4796.03	13614.9	2668.04	4464.41	4357.15	7302.64										1800.82	3073.56		1972.28	1634.06	2651.91	3989.89		19293.1
P02656	P02656	APOC3_HUMAN	APOC3	Apolipoprotein C-III	72.2875								95.2964	46.6508	34.7527	82.5621						54.1994			358.516	89.5769			66.3183	9.12404											35.6269		34.5548
P02751	P02751	FINC_HUMAN	FN1	Fibronectin										302.81							102.962		229.804																113.383									216.173	570.168
P02765	P02765	FETUA_HUMAN	AHSG	Alpha-2-HS-glycoprotein	4260.45			1683.33	1715.55	11648	4354.68	5609.46	7139.34	5213.71	4525.05	2602.31	1759.77	3968.21	1281.12	1640.82	1976.46	1040.37	6626	2513.01	16575.1	7742.53	27310.3	4353.7	4259.57	4173.7	7304.74	3289.4	5003.38	1363.92	326.387		312.793	1689.62	409.167	3026.48	1128.96	1642.99	906.773	1849.5	3440.4	2405.5	4694.14	982.676	38447.5
P02768	P02768	ALBU_HUMAN	ALB	Albumin	13849	3678.18	6724.5	9372.3	49624.2	49150.4	31390	27091.6	43632.7	35629.4	38844.8	24781.5	39555.1	22807.6	5697.3	10045.1	12437.8	8564.33	30300.2	13341.4	52591.4	25030.9	138636	16704.9	24680.9	20159.2	44924.3	11647.4	20405	4395.78	3635.22	195.796	2798.69	6348.12	7414.72	4304.82	973.77	2483.35	2010.56	7642.68	6012.05	6381.73	4062.32	4994.87	100130
P02771	P02771	FETA_HUMAN	AFP	Alpha-fetoprotein																		195.369			388.391		820.912
P02786	P02786	TFR1_HUMAN	TFRC	Transferrin receptor protein 1	8186.86	19181.4	15973.7	32885	24909.9	18675.2	20557.1	20111.6	18067.5	15881.3	15557.7	16499.5	7808.22	17429.6	19382.5	14811.6	16343.1	16607.4	20364.4	16256.8	14737.7	14537.1	16394.1	15494.8	17062	16013.6	16729.8	8830.92	7270.42	8311.13	10714.5	5002.05	3928.96	14460.8	10944.2	12635.9	9417.73	14772.7	7495.34	9919.8	10650.3	10053.8	6488.65	12245	7040.45
P02788	P02788	TRFL_HUMAN	LTF	Lactotransferrin					3101.65		572.154			509.164	455.958	464.365	7163.58						321.704		1913	384.744	1688.89	548.718	192.25	245.369	625.435	568.528		196.055	511.497					757.107					374.397
P02792	P02792	FRIL_HUMAN	FTL	Ferritin light chain			1435.01							575.011	214.116	246.472					360.664	307.946	194.091	386.953		467.058	728.614	397.637	167.245	231.615	411.887									71.9328							210.094
P02794	P02794	FRIH_HUMAN	FTH1	Ferritin heavy chain	84.0688	5271.91	4123.47	452.454						956.016	1414.49	1329.85	688.954	1684.08	1247.02	525.992	1690.73	1463.85	1752.47	1434.61	1340.12	1375.73	1621.05	1257.9	1543.24	1000.81	646.643	218.138		1239.77	355.633		476.329	165.515	151.327	973.314	489.575	483.18	508.976				204.931		463.388
P02795	P04732;P13640;Q8N339;P02795;P80297	MT2_HUMAN	MT2A	Metallothionein-2	25941.7	668.011	787.729	3722.16			350.161			3168.69	2293.35	1731.56	2510.69	3203.12	146.85	1656.63	1474.6	1954.02	325.596	239.836	2685.26	2150.16	2729.69	1206.68	1960.43	3615.89	2738.72	470.804	191.166	155.212	1288.36	583.111	321.15	154.266		4023.99	1992.04	3126.54	2794.47	1306.22	2856.71	1043.54	1066.02	3987.58	10280.8
P02810	P02810	PRPC_HUMAN	PRH2	Salivary acidic proline-rich phosphoprotein 1/2						1685.39							4232.79
P03905	P03905	NU4M_HUMAN	MT-ND4	NADH-ubiquinone oxidoreductase chain 4	342.643			4270.28		2325.92		618.092	1774.15	3596.08	2418.86	4736.17	6544.84		4292.84	3045.04	2220.15	2477.1	5144.49	4171.08	2831.23	2705.64		1599.06	3330.25	4371.07	3039.6			281.412	1413.56			301.785		3059.62	2561.26	3686.8	1597.16					1445.22
P03915	P03915	NU5M_HUMAN	MT-ND5	NADH-ubiquinone oxidoreductase chain 5				825.83								92.251	115.777				70.987		288.843	75.3396					50.487
P03928	P03928	ATP8_HUMAN	MT-ATP8	ATP synthase protein 8				2584.22	7732.28			800.107				1313.23			525.646											2114					1008.88			2313.31		765.115	1165.08	842.533					961.096
P04004	P04004	VTNC_HUMAN	VTN	Vitronectin					3507.78	3020.27		4890.3				1373.05							1005.04	693.404		1113.66	5662.13	685.106	1765.65													2485.03							7967.6
P04040	P04040	CATA_HUMAN	CAT	Catalase	373.104	732.132	935.23	869.86	1335.16	3991.69	1102.25	1538.53	1896.74	302.779	407.31	575.655	13278.5	805.04	646.085	367.636	365.395	676.896	1117.94	788.134	302.533	518.437	495.334	588.16	484.681	717.613	659.806	367.49	968.535	447.312	212.069	567.044	1284.82	587.074	1247.67	693.257	543.626	279.688	306.197	560.118	235.163	441.712	1003.02	298.222	905.588
P04062	P04062	GLCM_HUMAN	GBA	Lysosomal acid glucosylceramidase	2358.16	3108.69	612.143	4301.54	3887.91	7050.02	4229.39	3548.8	3166.95	2573.06	2237.74	3814.67	7246.33	2529.95	3937.31	2040.06	2589.69	3524.64	3376.3	3108.83	554.324	3278.1	2779.51	3382.15	3589.54	3034.61	3516.31	3265.07	2277.34	2197.84	2573.85		2177.46	1879.97	2999.47	2683.01	3568.56	2871.93	2291.47	4186.21	2765.85	5020.45	3422.95	1692.25	7502.34
P04066	P04066	FUCO_HUMAN	FUCA1	Tissue alpha-L-fucosidase													3174.99
P04075	P04075	ALDOA_HUMAN	ALDOA	Fructose-bisphosphate aldolase A	54146.3	37147.7	53683.7	24726.7	31947.9	52092.3	47225.9	26072	35148.4	52960.1	45697	34505.2	38341.7	38959.9	22842.4	41047.3	46162.4	29965.6	5284.96	10559.2	74226.3	51160.9	57867.4	45431.1	45779.4	40071.6	37634.5	23224.2	26312.2	25689.9	43004.3	25497	42239.8	10919.2	34856.9	39291.3	23622.5	24725	46910.9	20993.3	25919.7	23844.9	7756.87	49859.9	63721.9
P04075;P09972	P09972;P04075	ALDOA_HUMAN;ALDOC_HUMAN	ALDOA;ALDOC	Fructose-bisphosphate aldolase A
P04080	P04080	CYTB_HUMAN	CSTB	Cystatin-B	2050.05	3888.25	2798.91	3050.4	5444.97	5338.71	7100.87	4608.19	4905.57	3103.12	3799.33	3006.64	7485.56	6152	1639.24	4252.48	4095.88	2078.66	603.263	1032.62	4809.59	4641.79	4787.63	3673.61	3580.29	3504.56	3179.78	2772.94	2158.04	1920.17	3751.38	950.622	1524.7	546.454	3213.92	2775.67	2153.64	2365.39	5098.86	3237.06	4072.52	1764.08	1033.5	6134.72	2776.04
P04083	P04083	ANXA1_HUMAN	ANXA1	Annexin A1	38274.4	9486.72	20405.4	12044.1	8456.58	23191.4	15559.1	13631.4	15503.5	19706	24031.5	15858	20180.3	25842.4	13521.9	21580.2	25249.8	13027.9	4791.11	5911.44	35230.5	25753.5	21249.4	22645.5	24004.4	20096.1	22969.1	12666.6	8793.98	12231.6	19868.3	17541.2	8292.1	5411.16	17441.4	13934.9	9393.78	12154.7	12310	8370.13	10587.9	8566.12	4341.87	36187.1	61047
P04114	P04114	APOB_HUMAN	APOB	Apolipoprotein B-100	434.523		396.877	403.413		758.006	444.518	977.243	1874.93	1205.05	997.808			2226.63	347.817	384.606		726.757	1214.33		835.92	1136.23	3128.36	604.976	1047.1	1342.68	1565.05	359.923	1927.33	419.741	292.686			372.939		388.35	241.074	604.09	307.872		2971.83		993.508		2322.64
P04150	P04150	GCR_HUMAN	NR3C1	Glucocorticoid receptor	1081.94	497.365	1137.97	692.746	595.284	680.876	574.618	601.122	1424.92	692.039	767.182	736.823	947.575	1094.38	783.037	468.184	857.372	822.32	704.136	433.021	570.722	609.236	2137.93	771.984	809.325	776.591	837.047	893.377	892.017	605.4	744.436	1757.16	8748.38	733.442	640.21	965.19	687.111	599.372	753.069	784.036	1049.08	682.407	369.515	1014.86
P04179	P04179	SODM_HUMAN	SOD2	Superoxide dismutase [Mn], mitochondrial		7320.21	2901.42	5517.71	6348.74	2932.16	6362.5	3822.53		258.526		2031.79	1346.56	974.714	920.627	226.871	1975.27	1850.97	2960.75	1417.58		966.794	1092.23	626.199	916.951	460.727	145.603	3068.24	2381.2	1782.56	528.171		359.937	1412.89	2036.42	441.293	740.309		370.909		488.385
P04181	P04181	OAT_HUMAN	OAT	Ornithine aminotransferase, mitochondrial	701.608	467.934	1088.71	513.924	704.624	655.605	1062.8	916.448	845.705	1905.84	2078.95	2270.3	1646.39	1775.23	698.514	716.031	1388.94	1139.21	885.903	1173	1156.18	2471.52	925.999	1288.38	1663.73	1268.51	930.076	906.678	997.775	1241.49	707.79	1524.58	1155.71	395.203	741.52	909.719	706.295	768.308	758.844	403.74	151.173	849.062	650.952	986.538	780.238
P04183	P04183	KITH_HUMAN	TK1	Thymidine kinase, cytosolic	829.56	348.775	1213.28	1524.13			1560.74	965.709	2471.98	1249.04	1820.35		2514.15	2049.53	805.688	470.571		703.96						898.597	584.474	874.956					665.328	884.013	527.82	562.284	776.156	741.338		928.133	1135.03					4446.75	778.129
P04259	P04259;P48668	K2C6B_HUMAN	KRT6B	Keratin, type II cytoskeletal 6B	461.702	2997.36	6847.81	900.241	5756.16	5094.6	189.826	4914.91	4167.05	1143.71	1367.89	1106.72	112754	4041.76	424.456	1352.92	271.905	473.225	1005.72		2658.79	771.83	3938.38	368.854	435.015	412.083	1593.37			2113.33	240.356					1824.71	189.689		344.488	438.713	2369.19			1210.96	882.076
P04259;P04264	P04264;P04259	K2C1_HUMAN;K2C6B_HUMAN	KRT1;KRT6B	Keratin, type II cytoskeletal 6B	19190	11251.3	26073.7	4902.44	73074	1770000	38190.8	47463.4	67349.6	12114.2	16063.2	10831.3	1210000	52909.9	6131.51	13440.5	4001.68	2761.42	11819.2	5120.17	22985.3	8152.58	43698.4	3689.78	6427.33	5559.76	16306	2055.94	513.449	935.891	3319.8	1125.24		407.524	826.018	198253	4371.06	3370.31	2176.88	5864.01	18929	1154.17	2587.96	26721.7	9477.38
P04264	P04264	K2C1_HUMAN	KRT1	Keratin, type II cytoskeletal 1	41314.1	37661.6	81940.4	7874.13	160858	3120000	39559.3	80886.9	118713	45771.3	45885.9	35254.9	4280000	131130	18546.4	51751.4	13367.9	7076.72	26115.7	13541.2	68178.2	32174.9	138243	12279.2	17581.4	19776.2	51261.9	3748.33	2103.98	4299.23	11559.2	5265.64	3324.21	3785.13	3629.28	324609	12961.4	11227.1	7599.52	17835.9	52043.1	8342.49	6662.92	70579.9	28624.2
P04264;P35908	P04264;P35908	K22E_HUMAN;K2C1_HUMAN	KRT1;KRT2	Keratin, type II cytoskeletal 1	17955.1	13148.8	25901	3370.89	66202.5	1600000	20058	25490	34223.8	19892.3	21428.5	12382.8	1090000	35313.3	7393.76	21459.1	5060.46	3018.62	9622.81	5296.73	34003.8	12962.8	77310.4	6343.47	6371.43	3826.53	23074.8		686.574	479.921	4677.1	2443.87				9115.34	3535.75	3623.33	2371.7	14151.9	35676.5	3031.6	4747.35	40659.3	9722.28
P04264;P35908;Q7Z794	P04264;Q7Z794;P35908	K22E_HUMAN;K2C1B_HUMAN;K2C1_HUMAN	KRT1;KRT2;KRT77	Keratin, type II cytoskeletal 1	748.312	159.881	1088.86			3871.69							2407.51																214.964	190.864	776.406	224.374			174.427									51.2775	45.2471
P04406	P04406	G3P_HUMAN	GAPDH	Glyceraldehyde-3-phosphate dehydrogenase	220877	297576	238738	214081	426419	274086	296515	222446	206098	429367	306805	312677	403680	401515	256424	317436	418213	286561	138841	142189	507279	451866	403709	342544	268086	251468	372199	156682	144461	80090.9	188445	59177.7	59433.8	63310.6	256187	248783	122553	139004	163013	169006	154628	136894	117282	306641	862088
P04439	P04439;P10321;P30511;P01893	HLAA_HUMAN	HLA-A	HLA class I histocompatibility antigen, A alpha chain	895.219	2869.75	4994.25	5864.27	3107.37	1151.99	2011.55	2726.11	1963.15	1520	3049.6	2939.93	1086.66	1807.69	1994.58	1344.93	2138.18	3311.99	1857.63	2286.62	1421.62	2202.41	1547.92	2574.11	2208.46	2734.78	2275.86	2491.43	1023.19	1884.61	1854.14	626.626	1351.56	5594.03	2016.31	2274.47	2209.79	1882.03	2172.48	1294.64	1777.56	1014.13	1869.26	1745.47	1910.46
P04632	P04632	CPNS1_HUMAN	CAPNS1	Calpain small subunit 1	4734.77			2185.44	3433.05		2465.9			1573.54	2884.14	2085.36	5085.26	1099.66	1191.8	1380.85	1584.46	725.543	1271.44	543.94	2119.36	2580.68	2262.4	2713.12	2555.28	2083.84	926.678	1264.62	645.243	1010.28	1781.2	2590.31	613.864	966.99	1700.44	3152.54	932.96	1993.88	1572.9	623.204	1637.83	1503.49	1673.81	1591.75	2831.57
P04632;Q96L46	Q96L46;P04632	CPNS1_HUMAN;CPNS2_HUMAN	CAPNS1;CAPNS2	Calpain small subunit 1	608.558		225.752	436.77	436.366						755.313	406.375	811.862	1147.38	560.078	528.324	143.287	472.177	1196.03	177.205		424.105			540.295	231.44	312.184		78.3692																2992.6
P04792	P04792	HSPB1_HUMAN	HSPB1	Heat shock protein beta-1	35431.1	14712.6	24754.5	21267.8	26220.4	27813.1	15012.7	26227.9	21267.2	28775.5	29238.3	20985.3	54375.9	22795.6	20854.2	38366.9	29448.2	28736.7	19165.5	10577.9	26759.4	30402.6	31943.4	22885.1	23085.3	25601.6	23726.8	61602.6	43301.2	35332.6	26822.8	19853.7	34212.4	16778.9	34158.4	28883	18702.6	27156.2	33289.7	26238.3	25564.4	17375.2	11023.2	19969.1	24245.8
P04818	P04818	TYSY_HUMAN	TYMS	Thymidylate synthase	3265.61	2078.08	2718.14	1233.54		1544.06	1165.39	1976.26	3419.78	2871.5	3961.6	991.721	3141.4	1257.54	1887.8	3659.44	2898.88	2518.43	478.736	1246.52	3048.23	2285.37	2970.82	2520.87	3149.63	2918.69	2850.65	1593.19	1090.98	962.79	1617.62	966.236	1037.47		2568.85	1636.26	1804.75	2518.32	2456.91	3171.97	3941.62	2931.59	1393.09	1362.99	2067.16
P04843	P04843	RPN1_HUMAN	RPN1	Dolichyl-diphosphooligosaccharide--protein glycosyltransferase subunit 1	2057.27	9586.83	7744.83	8853.77	6568.79	7068.68	6327.19	10431.8	8418.01	9330.8	8182.64	12971.6	8121.32	7195.01	11871.6	7337.3	9211.68	11174.8	11171.2	11065.4	6790.57	9649.74	6748.33	8458.75	9595.83	9491.59	10189.6	6559.96	5150.9	3253.37	5737.03	4903.3	4179.22	7554.55	6762.29	6708.78	5312.13	7159.87	5293.93	6722.91	4203.88	7148.25	5580.31	7294.29	4172.52
P04844	P04844	RPN2_HUMAN	RPN2	Dolichyl-diphosphooligosaccharide--protein glycosyltransferase subunit 2	2179.31	11896.8	6419.45	8842.59	4492.08	5944.88	5360.47	6858.97	6293.2	10130.5	10398.4	14906.8	7453.49	10940.9	14816.2	7842.13	10568.3	13906.8	14707.9	11601.7	9112.79	11383.6	6510.53	9635.74	9823.76	10118.2	10720.7	3229.65	2363.86	1964.05	3398.87	1409.69	1443.45	7372.58	4199.48	6254.89	3964.18	8545.49	3347.03	5228.67	2722.31	4086.31	5445.13	7914.54	4927.98
P04899	P04899	GNAI2_HUMAN	GNAI2	Guanine nucleotide-binding protein G(i) subunit alpha-2		893.996	1079.83	745.904	3989.31	1067.84	1042.97	4754.51		425.737	492.311	481.191		514.933	799.752		169.632	775.015	319.731	313.376			705.339		923.966	293.295	534.166	838.714	2005.51	1564.2	2085.98	657.021	423.33	1848.27	1061.25	947.794	1486.14	1204.29	1231.44	1047.29	2119.19	997.862	1711.47	1093.97	1493.94
P04899;P08754;P09471;P63096	P09471;P08754;P63096;P04899	GNAI1_HUMAN;GNAI2_HUMAN;GNAI3_HUMAN;GNAO_HUMAN	GNAI1;GNAI2;GNAI3;GNAO1	Guanine nucleotide-binding protein G(i) subunit alpha-2	322.811	606.281	318.744	695.637						254.767	298.384	1348.7	458.524	831.509		623.017	586.909	795.59	705.335	594.298	630.892	585.019	771.535	1536.98	597.04	970.109	806.525	257.167	334.461		254.075	93.2888		98.9198	918.479	22.0921	47.3975							278.486	199.203
P04899;P08754;P09471;P63096;Q5JWF2	A8MTJ3;P09471;P08754;Q5JWF2;P11488;P19087;P63096;P04899;P38405	GNAI1_HUMAN;GNAI2_HUMAN;GNAI3_HUMAN;GNAO_HUMAN;GNAS1_HUMAN	GNAI1;GNAI2;GNAI3;GNAO1;GNAS	Guanine nucleotide-binding protein G(i) subunit alpha-2	11863.6	20166.9	16186.5		9945.11																											5658.9									13813.2			17574	15636.5
P04899;P08754;P63096	P08754;P63096;P04899	GNAI1_HUMAN;GNAI2_HUMAN;GNAI3_HUMAN	GNAI1;GNAI2;GNAI3	Guanine nucleotide-binding protein G(i) subunit alpha-2				1440.8	1625.18		1893.66			636.563	818.669	665.609			456.89	527.313	489.638	971.386		1271.2	175.841	400.969		413.759	690.28	875.371		814.146	577.452	1152.44	606.686			872.249		267.698	1033.23	841.684	567.937	382.471		782.908	373.68
P04908;P0C0S8;P20671;Q16777;Q6FI13;Q7L7L0;Q93077;Q96KK5;Q99878;Q9BTM1	Q99878;Q96KK5;P04908;Q93077;P0C0S8;P20671;Q6FI13;Q7L7L0;Q16777;Q9BTM1	H2A1B_HUMAN;H2A1C_HUMAN;H2A1D_HUMAN;H2A1H_HUMAN;H2A1J_HUMAN;H2A1_HUMAN;H2A2A_HUMAN;H2A2C_HUMAN;H2A3_HUMAN;H2AJ_HUMAN	H2AC12;H2AC14;H2AC17;H2AC19;H2AC20;H2AC6;H2AC7;H2AC8;H2AJ;H2AW	Histone H2A type 1-B/E	7202.64		1474.09	17006.7	30167.1	10640.4	21143	26658	12296.3	32212.5	63176.5	31013.3	55375.8	21328.2	34233.1	3721.27	42131.9	21832.6	4282.7	74145	15245.5	93882.2	20019.2	76215.4	57098.3	13539.9	36443.6	278386	10154.6	113200	135063		3669.88	6645.33	1440.24				277.77					17716.8
P04908;Q7L7L0;Q93077	P04908;Q93077;Q7L7L0	H2A1B_HUMAN;H2A1C_HUMAN;H2A3_HUMAN	H2AC6;H2AC8;H2AW	Histone H2A type 1-B/E	1227.03	5632.25	3762.16	14225.5	8630.1	6347.5	5243.34	12593.7	7964.94	6924.04	7456.83	9293.42	3701.31	3467.22	3010.53	4152.32	4469.21	6937.42	1763.21	9811.58	3340.6	11487.1	3038.29	7154.17	7289.92	7238.24	7745.77	1955.27	263.971	397.235	6278.79			3680.53	5154.37	5394	3072.72	2254.42	3230.5	1179.31	1031.59		668.212	9001.54	1715.71
P04920	P04920	B3A2_HUMAN	SLC4A2	Anion exchange protein 2	347.811			272.134			361.007			298.125		720.157		895.176	946.022	630.38	594.08	842.494	816.022	645.042	511.38	529.867		861.474	617.23	692.762	657.435	731.632		514.288	508.475	446.815	1187.23	1099.83	684.063	705.247	587.556	737.219	487.551	720.663	696.815	915.945	1228.84	901.217
P05023	P05023	AT1A1_HUMAN	ATP1A1	Sodium/potassium-transporting ATPase subunit alpha-1	3900.56	7989.71	6115.24	9882.07	7550.2	6634.43	9671.89	11748.4	7217.31	9365.78	8122.18	9008.03	4999.67	8881.2	8513.09	8102.46	7814.22	8308.71	10047.5	9031.8	8598.39	7502.78	6191.12	7252.51	7961.45	8146.67	7440.15	6467.87	6084.44	6958.16	7107.13	4326.35	4340.51	9588.7	7685.83	6741.09	7530.2	7522.32	5923.79	6490.44	6129.03	6894.98	8978.38	10517.6	5382.94
P05023;P20648	P54707;P05023;P13637;Q13733;P50993;P20648	AT1A1_HUMAN;ATP4A_HUMAN	ATP1A1;ATP4A	Sodium/potassium-transporting ATPase subunit alpha-1	1369.47	3184.64	1440.56	3308.91	1242.2	2541.79	3205.22	3225.37	2656.85	2101.64	3314.11	3855.45	2583.65	3826.62	5011.19	2187.98	3682.87	3422.28	4763.32	3508.06	1797.98	3700.28	1995.52	3450.81	3336.88	3688.46	2896.41	2654.94	2126.79	1437.42	1539.1	1041.29	3081.89	3740.79	2557.84	3220.28	2516.93	2140.28	1947.37	2417.78	1954.87	1509.62	2536.48	3653.94	1521.4
P05026	P05026	AT1B1_HUMAN	ATP1B1	Sodium/potassium-transporting ATPase subunit beta-1	1437.83	4357.18	3520.38	4508.51	2398.46	1528.67	1523.13	960.067	570.994	1953.89	3057.06	2887.07	1212.33	3934.91	3094.18	2690.47	2348.91	3651.35	2921.11	2522.11	2023.57	2338.89	2030.17	1792.94	2073.56	2275.9	2816.35	3632.36	3167.19	2613.93	2907.47	836.444	1583.81	4977.49	3783.52	2435.35	2137.01	2254.73	1940.28	1505.47	1301				2207.19
P05067	P05067	A4_HUMAN	APP	Amyloid-beta precursor protein		564.538	683.918	254.616			1144.68	698.973	539.801	662.544	514.617	527.988	445.604		388.297	100.722	436.681	483.114	533.748	186.46	244.406	246.274		342.133	392.086	643.84	488.324	315.991		202.447	374.244			434.708	388.698	461.764	791.297	467.733	316.407	928.014	310.698	900.299	164.028	367.191
P05089	P05089	ARGI1_HUMAN	ARG1	Arginase-1	1016.37		2231.56		5629.85	56899.6	1345.25			1182.55			62113.5	1036.98					456.864									596.127		824.491	518.942				400.248	2213.08			882.735		862.798	585.866		730.279
P05090	P05090	APOD_HUMAN	APOD	Apolipoprotein D													7473.44
P05091	P05091	ALDH2_HUMAN	ALDH2	Aldehyde dehydrogenase, mitochondrial	1880.15	1431.85	2237.55	2726.67	2946.37	1936.49	2177.84	2195	2105.34	3767.57	3123.25	4172.21	4584.84	2861.26	2575.13	2093.72	2536.49	2702.48	3277.46	2921.6	1442.13	3267.83	2918.73	2475.93	2796.84	2247	1826.29	2951.54	3968.84	3749.2	2556.09	1708.68	1938.78	1582.2	3044.31	2117.53	2445.99	2235.83	2429.64	2189.75	1685.58	3033.49	2769.94	2006.58	1303.06
P05091;P30837	P47895;O94788;P00352;P05091;P30837	AL1B1_HUMAN;ALDH2_HUMAN	ALDH1B1;ALDH2	Aldehyde dehydrogenase, mitochondrial				780.732								981.149					328.406					355.159						1097.33	1038.1	873.109	748.445			444.05		325.619	530.857	528.008	645.131
P05109	P05109	S10A8_HUMAN	S100A8	Protein S100-A8					884.614		259.779	1080.97	696.539	179.74	126.957	272.551	6920.85						209.283		449.797
P05114	P05114	HMGN1_HUMAN	HMGN1	Non-histone chromosomal protein HMG-14	754.771	765.239	1885.28	2372.47	3281.29	1292.77			1538.31	936.809	649.373	1142.54	1134.53	1741.33	963.708	774.598	597.388	894.109	822.158	635.542	1784.96	799.564	1253.62	852.127	519.632	563.196	692.585	1117.55	1536.82	588.212	924.356	4201.8	1865.38	872.978	1884.36	975.919	1057.45	780.981	843.344	1073.07	769.955	1152.13	870.014	1548.33
P05120	P05120	PAI2_HUMAN	SERPINB2	Plasminogen activator inhibitor 2						303.157							3913.23
P05121	P05121	PAI1_HUMAN	SERPINE1	Plasminogen activator inhibitor 1	232.316													1615.79								714.247																							1683.55
P05141	P05141	ADT2_HUMAN	SLC25A5	ADP/ATP translocase 2	3174.86	18981.1	14447.4	21065.8	11371.5	9414.26	10083.2	16592.4	6667.11	14460.4	12634.7	16786.3	1549.9	18463.3	26795.5	14411.6	15125.1	20001.5	24047.4	17822.8	18833.1	11330.8	10566.2	13510.2	11908.6	13252.3	15890.8	6483.93	5603.61	4028.86	6657.75	1276.81	1397.79	7128.2	8175.72	7771.86	10295.8	6697.33	5084.47	1855.76	1896.71	1252.19	5616.26	13243.7	11653.1
P05141;P12235	P05141;Q9H0C2;P12236;P12235	ADT1_HUMAN;ADT2_HUMAN	SLC25A4;SLC25A5	ADP/ATP translocase 2				184.631
P05141;P12235;P12236	P05141;Q9H0C2;P12236;P12235	ADT1_HUMAN;ADT2_HUMAN;ADT3_HUMAN	SLC25A4;SLC25A5;SLC25A6	ADP/ATP translocase 2	11543.5	24970	20257.3	33564.4	54056	16713.4	9684.59	35850.7	10373.9	16590.1	15358.7	34051.8	16614.7	27523.5	60367.3	11781.3	27584.5	25696.1	85602.2	34089.7	27847.4	25333.6	14307.4	26988.2	26207.5	24167	50250.3	11971.8	10018.9	10884.5	7801.53	43660.4	42748.2	14612.7	22801.6	13769.3	13326.1	12149.9	7047.94	47264.3	10006.6	14155.3	7740.86	20115.2	15946.2
P05141;P12236	P05141;P12236	ADT2_HUMAN;ADT3_HUMAN	SLC25A5;SLC25A6	ADP/ATP translocase 2	2331.41	39166.3	3692.7	9886.49	9867.73	4083.78	2709.71	7995.77			1854.95	3474.02	4855.27	5188.5	5422.16	3812.07	4231.73	2856.38	9988.47	3817.23	513.856	2081.41		1790.49	1918.52	1731.56	4126.15	1897.63	1977.2		1333.01						1188.6			1298.54		2252.61		1959.61	3373.25
P05156	P05156	CFAI_HUMAN	CFI	Complement factor I					1336.23	4616.62	1984.22	3070.26	4691.29	5436.96	4589.08	2473.47				465.243	785.778	204.32	701.632	1147.65	9256.16	3474.7	19937.6	2660.62	3778.01	3199.36	7933.14
P05161	P05161	ISG15_HUMAN	ISG15	Ubiquitin-like protein ISG15	2444.02	688.061	1608.93	98.3373	1624.34	1347.16	714.614	456.643	726.999	1564.9	4693.8	548.637		954.515	2309.77	959.393	3089.72	1269.47	902.571	299.835	2591.6	2959.38	1168.67	3744.69	1516.77	471.084	817.907	1005.56	97.6118	486.253	2104.89	1328.72	1276.35		1224.62	973.492	977.946	1192.58	1917.5		258.85			16298.9	4544.34
P05164	P05164	PERM_HUMAN	MPO	Myeloperoxidase													4051.03
P05165	P05165	PCCA_HUMAN	PCCA	Propionyl-CoA carboxylase alpha chain, mitochondrial		227.671		72.1729						241.525					94.9565		226.757	144.702	309.29					90.9831	70.0309	142.988	63.2496				184.138			156.481		81.0169
P05166	P05166	PCCB_HUMAN	PCCB	Propionyl-CoA carboxylase beta chain, mitochondrial	526.9			547.961		666.035	1015.06	947.933		724.184	434.337	714.949	720.291	527.249	291.52	562.262	455.317	350.271	648.197	501.347	195.683	423.203		390.727	406.427	401.412	760.583	607.809	469.757	682.042	619.879	1408.01	262.719	470.248		336.202	733.769	286.458	620.318		513.279	709.122	1347.81	643.469
P05186	P05186	PPBT_HUMAN	ALPL	Alkaline phosphatase, tissue-nonspecific isozyme				621.758						759.002		233.966			721.839				1253.09						394.899													447.412						420.903
P05187	P09923;P05187;P10696	PPB1_HUMAN	ALPP	Alkaline phosphatase, placental type		765.597	1161.59	508.108			1392.21				800.964			740.594	322.673				835.497					1464.45					450.896			531.571		609.58						520.697		811.101	551.791
P05198	P05198	IF2A_HUMAN	EIF2S1	Eukaryotic translation initiation factor 2 subunit 1	6372.82	6177.83	7015.73	6254.77	4325.27	7932.68	5137.07	5655.81	5795.31	6162.05	6050.33	4693.98	5883.01	5799.51	5026.54	6629.6	6099.76	4898.78	3327.38	2876.25	6915.51	5971.11	10059.8	6726.94	6399.19	5581.52	7054.22	7122.89	6638.91	8989.12	4862.97	5628	5230.85	4114.77	7858.07	5406.16	4673.35	4197.72	5067.5	4301.6	5830.08	4483.65	1967.64	5401.12	5077.47
P05204	P05204	HMGN2_HUMAN	HMGN2	Non-histone chromosomal protein HMG-17										92.532	43.8853						138.618	274.142		241.041		73.1587		150.784		108.611					400.973	101.037	312.857	606.311	126.645	748.075	1323.73	927.361	887.3	841.698	1051.88	478.558	752.444
P05204;Q15651	P05204;Q15651	HMGN2_HUMAN;HMGN3_HUMAN	HMGN2;HMGN3	Non-histone chromosomal protein HMG-17	897.692	2829.57	3026.42			868.516		790.902		982.047	782.371	793.976		2005.54	1456.52	1243.52	1431.64	2166.3	1652.51	1970.13	1379.9	519.155	3468.74	835.095	1915.02	1924.59	1182.31	110.962			1971.86			1397.35	2737.59	1985.83	1080.71	321.378	546.648	1838.13	434.408	642.252	118.688
P05362	P05362	ICAM1_HUMAN	ICAM1	Intercellular adhesion molecule 1		589.652		334.578	632.738					295.656	586.901	437.584		419.371	447.188	266.925	613.152	423.708	466.914	257.394				254.835	218.721	272.094	136.074	380.588		120.78	426.258			368.681		191.695			281.411
P05387	P05387	RLA2_HUMAN	RPLP2	60S acidic ribosomal protein P2	9422.12	8195.94	9459.55	14579	18371.8	29833.2	15635.7	19476.6	4913.14	11880.8	14330.6	13292.7	10702	20802.2	23024.8	25043.6	16862.3	9060.83	10916.1	6369.45	5769.39	16984.3	8947.49	16035.8	11209.8	6311.34	18475.7	5981.44	10324.5	12333.1	8485.99	7060.12	3752.54	2082.2	10124.9	3577.59	3855.58	5955.53	4682.99	2809.58	1929.57	4847.36	3701.94	6274.72	18452.1
P05388	P05388	RLA0_HUMAN	RPLP0	60S acidic ribosomal protein P0	9158.69	8533.02	8626.11	16401.8	16662.8	9454.35	7528.06	5694.06	4932.95	8454.23	10025.5	8993.45	9772.93	7493.78	9856.51	12247.2	8131.46	7059.62	5389.34	3563.26	3821.28	11807.8	5461.69	11146.8	10655.7	8214.45	8341.71	6155.88	4037.36	4776.21	6281.35	4578.53	3634.78	3747.22	8168.28	9897.74	4917.73	6537.55	5156.94	1776.62	2066.82	4347.44	1994.87	6782.71	10884.4
P05413	P05413	FABPH_HUMAN	FABP3	Fatty acid-binding protein, heart	5412.01			379.581		937.608	1091.99			1627.12	1099.41	304.174		2771.8	399.171	221.509	1548.46	1038.06		438.546	4010.64	1401.43	1391.4	2178.87	1170.82	959.507	485.327	197.812	291.118	710.558	171.414					914.146		835.477	871.569	618.999	818.035			1146.46	2167
P05423	P05423	RPC4_HUMAN	POLR3D	DNA-directed RNA polymerase III subunit RPC4	215.167			256.421							484.521	348.464		289.166				484.934		505.339					389.349	623.443	387.408		324.076	651.633	361.87	831.012	342.269	595.339		718.435	652.169	389.774	303.087				774.962
P05452	P05452	TETN_HUMAN	CLEC3B	Tetranectin				211.535	589.391	7423.92	3414.89	3843.37	8030.07	3828.4	3276.71	2136.2	696.735	891.152	860.568	188.057	772.87	216.941	2121.25	839.199	7412.8	3097.69	14932.6	2005	2674.76	1764.97	4893.18														231.603				398.019
P05455	P05455	LA_HUMAN	SSB	Lupus La protein	3489.53	4374.04	4464.82	3298.28	2049.14	4784.12	4714.93	3356.22	2366.76	5898.47	5914.8	5075.54	5342.22	4223.44	4357.19	5241.19	4583.36	3935.84	1732.69	2403.37	4017.27	6432.55	4728.37	5951.62	5476.2	5648.69	4066.35	6137.45	10321.8	4069.15	5871.52	8555.06	11440.7	3693.78	6384.64	5479.06	4662.72	6744.32	6148.28	3546.14	2894.76	4726.53	4083.78	2776.05	4084.09
P05549	P05549	AP2A_HUMAN	TFAP2A	Transcription factor AP-2-alpha										139.106	272.698	275.068		169.806				168.434	197.853	53.5277					216.727	124.038	113.725			157.1	77.7183		172.554	184.708		123.214
P05556	P05556	ITB1_HUMAN	ITGB1	Integrin beta-1	7505.27	19325.2	11133.2	26696.5	13631.3	7710.76	13547.2	10029.2	8600.97	10249.7	11639.2	12988.5	4292.64	10989.5	18965.4	12102.2	10787.4	13479.2	13543.9	10146.5	6322.07	10155.4	7420.01	9608.61	9967	10667.2	12238	12209.1	9480.17	7798.24	6492.64	6798.51	1291.72	12029.2	8703.36	7481.66	7554.82	10079.4	6099.97	8273.88	9989.73	9184.73	13659.4	18815.9	15025.8
P05783	P05783	K1C18_HUMAN	KRT18	Keratin, type I cytoskeletal 18	12271.8	27754.5	48609.1	56836.1	38493.6	27813.2	17352.4	57125.7	40253.6	26838.6	46354.5	49420.6	22074.8	28332.5	37788.8	34600.5	32077.4	46912.4	60050.5	48176.1	18145.3	38963.2	50708.5	35691.6	50009	38703.2	40040.3	13475.6	7607.87	4154.4	36387.2	3108.58	11216.4	16364.7	34348.9	31402.4	28403.3	16118.7	19263.6	33665	27697.2	20376.6	26423.7	28499	14740
P05783;P08727	P08727;P05783	K1C18_HUMAN;K1C19_HUMAN	KRT18;KRT19	Keratin, type I cytoskeletal 18	20689.7	44517.7	75433.5	20059.5	18120.9	17937	15724.8	31376.8	14784.3	33288.5	40609.7	28140.2	2228.76	48916.4	46158.8	44601.4	41423.1	66454.8	81065	60691	37784.6	26130.5	81529.2	37432.7	53632.6	30823.4	67841	105840	81202	48186	85640.7	27579.2	11608.8	108299	104775	43700.2	121365	42740.5	73548.8	164761	132693	136276	173697	46577.2	26936.3
P05783;Q92764	Q92764;P05783	K1C18_HUMAN;KRT35_HUMAN	KRT18;KRT35	Keratin, type I cytoskeletal 18		4393.34	3691.59	2487.95	6409.61	7623.27		15615.5	7063.5	8060.39	10933	12379.4	8058.3	2669.09	5526.33	3230.73	5913.53	9350.95	13291.5	9030.42	2412.77	7906.54	8339.51	7103.33	11588.7	6538.16	9224.33	1966.68		1691.97	2596.42			1222.77	5274.17	3357.79	1161.59	1057.05	1294.01		1685.81			3183.86	2259.69
P05787	P05787	K2C8_HUMAN	KRT8	Keratin, type II cytoskeletal 8	30112.5	46663	105769	49579.6	37183.9	39152	35230.9	55504.9	63958.8	52038.6	65918.2	63431.1	27535.4	37976.6	68817.9	32549	66230.9	92410.6	93872.7	75496.1	54205.9	76725.9	98791.1	98112.3	76720.3	62257.2	91465.2	39265.3	24085.1	18169.2	44124.7	24618.2	16334.4	49828.2	83404.7	47510.2	53533.9	41352.3	36002.2	71700.1	68002.1	54335.6	52382	58165	18507.9
P05787;P08670;P08729;P17661;P41219	P08670;P17661;P08729;P05787;P41219	DESM_HUMAN;K2C7_HUMAN;K2C8_HUMAN;PERI_HUMAN;VIME_HUMAN	DES;KRT7;KRT8;PRPH;VIM	Keratin, type II cytoskeletal 8										19594.1	15995.9	5539.94		28148.2	36037.4	28957.1	30476.1	37089.6		29241.2	39109.4	21020.4	36080.3	4651.63	6311.95		45506	23283.7	12289	6513.94	38865	1373.91		33987.8	44134.4	7684.38	26750.5	31619.5	9255.8	55739.2	43615.1	39474.4	71737.6
P05787;P08670;P08729;P17661;P41219;Q9NSB2	P08670;P17661;Q9NSB2;P08729;P05787;P41219	DESM_HUMAN;K2C7_HUMAN;K2C8_HUMAN;KRT84_HUMAN;PERI_HUMAN;VIME_HUMAN	DES;KRT7;KRT8;KRT84;PRPH;VIM	Keratin, type II cytoskeletal 8	65863.4	147871	149901	60543.5	41161.5	105715	45252.1	66565.3	130514	143489	165274	198082	140151	125048	198048	138646	186717	233759	272282	208769	164660	206496	131885	188182	205641	156497	215578	211390	150086	65809.3	134461	30882.4	12237	139495	165108	81053.7	88145.8	119912	72637.9	178995	145273	172368	213825	174891	104233
P05787;P08729	P19013;Q6KB66;P14136;P08729;P05787	K2C7_HUMAN;K2C8_HUMAN	KRT7;KRT8	Keratin, type II cytoskeletal 8			1549.43																											186.684	3057.68
P05787;P08729;Q6KB66	P19013;Q6KB66;P14136;P08729;P05787	K2C7_HUMAN;K2C80_HUMAN;K2C8_HUMAN	KRT7;KRT8;KRT80	Keratin, type II cytoskeletal 8	1357.52		4808.03	20098.3	35478.3	110412	9949.42	13537	25209.4	1379.55	2862.58	6402.8	291533			2440.42	4968.4	4241.47	6147.88	6663.19	2545.86	4606.44	8187.78	3649.56	24741.3	27489.8	5464.21	2145.3		697.308	10769.5				6561.81									7014.62	1275.68
P06132	P06132	DCUP_HUMAN	UROD	Uroporphyrinogen decarboxylase	877.341			487.419	1012.8		580.059	419.086													413.771			527.601	370.609	192.328					435.128	456.505		317.202		711.509		637.671	461.086						258.238
P06241	P06241	FYN_HUMAN	FYN	Tyrosine-protein kinase Fyn
P06241;P07947;P07948	P22607;P22455;P09769;P11362;P06239;Q8IZL9;P06241;P21802;P20794;P07948;Q9UPZ9;P51451;P08631;P07947	FYN_HUMAN;LYN_HUMAN;YES_HUMAN	FYN;LYN;YES1	Tyrosine-protein kinase Fyn				8095.96	5218.39	9113.14	10540.2	7164.84	13533.3	10531.2	10324	10329.1	6180.7	12669.5	7341.19	10488.2	10877.5	9600.17	5737.05	5953.22	12244.4	9979.79	14864	14442.5	9233.77	10236.2	10112.5	7509.29	7078.55	5239.43	7829.91	4434.97	3952.12	4727.57	7717.31	13582.1	10997	10225.7	11931	10256.4	16680.7	12897.5	5509.97
P06241;P07947;P12931	P06239;P06241;P07947;P12931	FYN_HUMAN;SRC_HUMAN;YES_HUMAN	FYN;SRC;YES1	Tyrosine-protein kinase Fyn				468.511			702.906			240.178		680.367			220.506	229.568	466.123	455.074		475.018		323.879			403.024	481.589		64.1697		416.265	800.958			610.081	306.116	412.796	433.751	757.315	489.884		659.937	340.184	957.69
P06280	P06280	AGAL_HUMAN	GLA	Alpha-galactosidase A	168.492	156.152		119.796	370.884	726.716	551.934		317.914	420.418	387.084	765.714	1349.92			122.852	367.805	490.725	157.993	522.062	654.274	468.393		607.739	347.306	646.059	392.021	790.051	365.661	680.447	374.746	191.916	521.047	302.19	366.33	143.63	180.722	103.927	350.234						2980.99
P06396	P06396	GELS_HUMAN	GSN	Gelsolin	1380.65	435.322	995.292	840.956	1745.1	2377.54	579.519	961.739		596.703	678.19	370.596	4409.94		473.802	407.345	800.755	414.252		133.893	323.131	977.872	1669.05	715.808	554.679	578.805	980.819	531.568	1006.13	715.93	762.094		817.984	510.165		1032.75	349.707	1025.32	1137.55	722.986	909.305			967.501	3133
P06454	P06454	PTMA_HUMAN	PTMA	Prothymosin alpha	17398.8	16748.1	11019.6	5300.36	21314.5	18538.3	5794.28	6916.98	8070.74	17146.5	14712.5	7344.15	21362.7	14167	13345.2	12353.3	15494.3	8270.31	1324.95	3631.31	11927.7	11759.8	12793.8	10484.5	12284.7	10679.3	12264	3089.99	3453.82	4522.14	4368.88	8134.73	3832.81	2152.45	6703.3	11591.1	6450.3	10009	6550.27	2292.67	3878.95	2237.66	1437.36	6605.53	7007.23
P06493	P06493	CDK1_HUMAN	CDK1	Cyclin-dependent kinase 1	8525.11	5899.15	5637.79	3636.11	2982.4	4168.74	6099.41	4672.46	5212.99	6541.84	6528.27	4440.1	6746.73	5708.1	3345.82	5681.02	3634.45	4815.9	1854.16	2498.76	4667.04	5866.75	6291.56	6884.06	5566.28	5432.83	5940.46	8833.05	6611.78	5618.88	7122.15	7191.46	7282.01	3184.93	8388.85	5588.52	5926.43	6188.33	7895.96	3645.18	5410.98	4707.58	2432.13	3644.78	5012.63
P06493;P11802;P24941;P50750;Q00535;Q14004;Q9NYV4	Q00537;P06493;Q96Q40;O94921;P11802;Q00536;P24941;Q00534;Q00526;Q07002;Q9NYV4;P50750;Q00535;Q14004	CDK12_HUMAN;CDK13_HUMAN;CDK1_HUMAN;CDK2_HUMAN;CDK4_HUMAN;CDK5_HUMAN;CDK9_HUMAN	CDK1;CDK12;CDK13;CDK2;CDK4;CDK5;CDK9	Cyclin-dependent kinase 1	16316.7	11977.5	15683.2																								10312.1																	8889.15	12052
P06493;P24941	P06493;P24941;Q00526	CDK1_HUMAN;CDK2_HUMAN	CDK1;CDK2	Cyclin-dependent kinase 1	312.587	1019.25		1223.68	1203.88		2055.13			345.344	528.08	441.403			254.881	360.799	463.088	290.319							317.889	460.226	509.778	1121.51	385.387	438.066	1596.91				481.808	419.495	573.784	691.146	735.06		530.966	387.515
P06576	P06576	ATPB_HUMAN	ATP5F1B	ATP synthase subunit beta, mitochondrial	2961.18	17202.6	11620.9	24746	14224	12082.2	19845	18478.5	6840.64	13254.6	10454.4	21252.5	10858.4	12556.7	22775	12394.9	9823.55	11733.6	26263.6	16426.1	8823.52	10550	14050.7	8370.97	11361	9791.86	14310.8	5949.71	3044.99	1706.87	10442.2		285.132	3953.39	4021.12	3940.9	3063.48	3499.12	1380.1	4539.1	1741.81	2207.43	2048.15	8788.52	7074.84
P06702	P06702	S10A9_HUMAN	S100A9	Protein S100-A9					1175.1	848.207							5200.24
P06703	P06703	S10A6_HUMAN	S100A6	Protein S100-A6	220920	66572.9	48720.7	76626.7	85151.9	156858	153911	87449.2	94463.1	102020	89080.1	80152	18715.1	73134.7	46213.3	104332	118426	68292.4	13242.8	34246.3	169875	133390	149487	105469	99886.8	83544.6	95695.1	61599.7	79166.5	102338	158636	46658.7	37390.8	27672.4	124039	136595	69597.8	85958.8	145470	67435.1	66881.5	48979.5	31313.4	192011	188332
P06730	P06730	IF4E_HUMAN	EIF4E	Eukaryotic translation initiation factor 4E	2386.31	2113.01	1651.9	1260.25	2449.2	699.183	1434.2	1343.79	1527.81	1938.38	1950.85	1374.28	2142.39	953.064	964.542	2450.28	1827.74	1560.85		516.259	2440.73	1317.18	2688.73	2213.89	1669.2	1605.32	1731.05	1301.95	1077.19	2613.21	1796.73	1274.01	848.296	733.245	2690.78	2022.91	1385.53	1722.52	1940.53	656.906	2429.26	1242.79	757.704	1745.75	1521.61
P06732	P06732	KCRM_HUMAN	CKM	Creatine kinase M-type													1322.82														1260.12						340.676
P06733	P06733	ENOA_HUMAN	ENO1	Alpha-enolase	153062	64786.3	104665	40999.2	42579	84167.6	84153	63807.5	99416.4	69381.8	65657.7	43688.3	43400.3	84644.4	33425.6	59586.6	79149.5	43369.9	7145.3	18889	98896.1	81983.3	81487.4	73169	56565.5	59473.2	54281.4	94477.2	68209.6	80553.7	99836.1	54414.9	58330.2	29511.6	99945.8	68077.3	72244.1	67951.1	111263	57996.1	83938.9	49730.5	23333.9	103846	121145
P06733;P09104;P13929	P13929;P09104;P06733	ENOA_HUMAN;ENOB_HUMAN;ENOG_HUMAN	ENO1;ENO2;ENO3	Alpha-enolase	20462.8	18651.6	22212.7	7075.89	8727.5	12390.3	23938.1	13907.4	15233.4	58725.3	41894.1	32363.5	22543	75660.9	23728.8	31395.9	34521.5	25124.1	4714.02	8496.25	71130.1	35738.9	48535.3	37999.4	43682.7	56285.5	38990.8	43625	14647.5	44458.6	82919.4	464.657	17185.4	8547.2	24026.4	2419.69	4048.63		13616.4					31477.5	36029.5
P06733;P13929	P13929;P09104;P06733	ENOA_HUMAN;ENOB_HUMAN	ENO1;ENO3	Alpha-enolase										381.395	55.7327													311	295.224			1895.98		373.013	1371.84
P06737	P11216;P11217;P06737	PYGL_HUMAN	PYGL	Glycogen phosphorylase, liver form	537.813	828.093	1581.99			577.064		870.277	1093.26	562.55	832.201	483.484	559.391		745.818	246.91	810.579	482.581	176.254		688.75	1366.39	1130.3	699.649	678.747	658.38	910.752	229.532	670.858	613.8	898.447	801.888	1199.47	209.159	1085.19	934.526	384.801	346.143	1001.14	861.282	93.6724	447.593			1226.97
P06737;P11216	P11216;P11217;P06737	PYGB_HUMAN;PYGL_HUMAN	PYGB;PYGL	Glycogen phosphorylase, liver form	440.262	1540	503.277	707.492	1298.71		997.421					816.697	1751.2		173.161	647.671	332.175						912.914		560.83	493.321	501.5		1488.07	1951.85	522.602		498.26			191.055	952.334	324.8	232.701						1285.99
P06744	P06744	G6PI_HUMAN	GPI	Glucose-6-phosphate isomerase	14186	18649.6	24050.6	14533.8	11229.5	18708.5	18523.9	11278.7	8537.35	20431.7	15984.9	11351.2	15765.6	19771.1	11005.6	18822	20737.4	11438.5	2282.21	5768.06	39257.7	22141.5	25498.2	19415.8	18424.1	13394.9	16579.9	25182.2	30384.6	15318.3	16383.9	8661.17	12481.7	6592.68	33754.7	10658.2	12663.8	12132.1	17228.5	9483.53	10198.4	12172.4	2750.57	4405.85	7997.58
P06748	P06748	NPM_HUMAN	NPM1	Nucleophosmin	18941.5	31255.7	57585.1	68495.6	40940.3	37487.6	46224.1	62419.3	68389.2	52810	58075.9	39287.7	18986.9	53073	25921.6	43809.6	46682.2	49098.4	57752.2	67455.9	36236	42902.2	50751.1	46197.8	49112.3	51231	42366.6	83562.8	63259.6	44287.5	82884.4	67083.7	27744.8	145622	85575.3	69830.2	122499	92367.9	63004.3	101007	68033.9	105759	94018.8	67286	31631.3
P06753	P06753	TPM3_HUMAN	TPM3	Tropomyosin alpha-3 chain	8026.7	7317.68	5597.46	3830.99	4146.99	7222.3	6419.98	3185.71	2164.32	7815.72	7979.84	5510.72	15592.9	7537.9	5740.09	6649	8798.2	7560.27	4783.74	3542.78	9719.28	5968.76	6661.47	9149	7417.3	7943.58	6874.59	10938.4	5391.67	6491.27	1921.62	300.839	6414.78	5693.02	6938.01	4089.54	2399.67	2283.85	3521.71	6628.63	5863.5	3414.23	4080.51	8163.12	13745.3
P06753;P07951	P06753;P07951	TPM2_HUMAN;TPM3_HUMAN	TPM2;TPM3	Tropomyosin alpha-3 chain																												132.541	782.301	210.968		684.722							47.0369
P06753;P07951;P09493;P67936	P06753;P07951;P09493;P67936	TPM1_HUMAN;TPM2_HUMAN;TPM3_HUMAN;TPM4_HUMAN	TPM1;TPM2;TPM3;TPM4	Tropomyosin alpha-3 chain	27995.8	13021.5	17542.1	11214.3	6210.51	9685.77	24986.8	9483.72	12489.2	20671.9	19832.1	13481.4	20859.2	13703.5	8511.11	17524.5	22929.2	16478.5	4691.22	8158.31	13097.9	19959.5	19322.7	19748.4	18237.6	18452.3	17162.5	6774.96	7760.74	4056.45	10218.9	2776.65	1280.26	7489.71	12090.4	11487.5	9538.23	11728.9	10208.5	12034.2	14666	16704.7	10552	13892.2	21776
P06753;P07951;P67936	P06753;P07951;P09493;P67936	TPM2_HUMAN;TPM3_HUMAN;TPM4_HUMAN	TPM2;TPM3;TPM4	Tropomyosin alpha-3 chain	1690.56	1631.5	1302.87			899.686	1587.02	675.406	1040.83	1039.41	916.33	206.278	873.263	1261.9	858.317	781.204	1753.68	430.842	1134.2	281.874	665.161		607.983	422.014	1093.32	969.794		522.147	352.411	533.906	851.327			758.132	1704.67	211.491	1011.07	1171.62	1028.55	808.4	403.81	837.675	270.632	833.927	2442.37
P06753;P09493	P06753;P09493	TPM1_HUMAN;TPM3_HUMAN	TPM1;TPM3	Tropomyosin alpha-3 chain	3119.75													942.02			1630.66				1078.37								1243.88	1016.57	2482.19			812.984	3100.4	1775.79	879.416	1632.38	2222.26	1585.97	1631.34		663.366	2281.22
P06753;P67936	P06753;P67936	TPM3_HUMAN;TPM4_HUMAN	TPM3;TPM4	Tropomyosin alpha-3 chain	534.136	852.879	1126.74							27277.7	23604.2	15503.2	36859.6	26201.7	23907.4	26558.8	25673.6	16063.9	12011	8555.24	22582.2	18079.8	31843.1	21219	20901.1	22082.6	28410.4	4958.93	4322.23	5482.13	4182.31	971.322	1818.63	4237.15	10789.7	7165.55	4208.77	7261.59	3842.55	2483.51	1901.02	4560.47	2427.26	821.747	1343.25
P06756	P06756	ITAV_HUMAN	ITGAV	Integrin alpha-V	1231.3	5318.38	1554.04	3164.44	3162.05	2705.01	1975.9	2533.03	3346.27	1846.89	1905.87	2364.62	2136.71	1966.81	2716.79	1749.81	2109.81	2143.6	2486.86	1737.74	750.208	2200	2125.76	1860.55	1641.49	2006.77	1917.93	1585.5	2107.86	1510.9	1227.45	1680.03	1245.24	2077	1242.31	1847.37	1583.85	2323.84	1207.21	2911.14	1660.7	2129.34	1654.55	2561.75	1912.74
P06858	P06858	LIPL_HUMAN	LPL	Lipoprotein lipase	2710.09			581.204			625.924			931.513	797.575	826.165	745.187	886.142	570.739	1182.45	821.483	855.671	1295.39	600.687	1268.97	979.961		775.767	1184.29	908.583			410.62		71.2924			452.452	932.483	655.337		676.143	159.687						15130.7
P06865	P06865	HEXA_HUMAN	HEXA	Beta-hexosaminidase subunit alpha		859.417	575.527	1657.47	15399.6	1396.72	2524.78	2180.8	1315.18	1979.04	1642.44	2743.83		1029.4	1356.33		1546.06	1259.18	1904.93	1178.15		1257.48	1057.56	928.673	1460.42	1036.26	1264.86							555.063		368.675	622.047	191.873	401.585	723.434		451.658	352.382	1413.78
P06899	O60814;P57053;P06899	H2B1J_HUMAN	H2BC11	Histone H2B type 1-J																																	421.156			90.6825		193.704
P06899;P23527;P33778	P23527;P33778;Q8N257;Q16778;Q6DRA6;P06899;Q6DN03	H2B1B_HUMAN;H2B1J_HUMAN;H2B1O_HUMAN	H2BC11;H2BC17;H2BC3	Histone H2B type 1-J		2544.17	3324.66	14766.1	22748.7	6087.96	7501.36	14698	5156.42	1703.43	1773.91	3626.59	2834.85	983.317	1429.48	642.276	1410.27	1320.74	1084.74	2700.32	746.498	611.242	1073.22	271.668	1854.46	1484.01	1691.43	474.469	592.385	121.264	3172.45			385.105	765.373	506.118	363.648	493.311	319.601	735.578	829.22	482.274	368.723	3148.8	2904.07
P06899;P62807	P62807;O60814;Q16778;P57053;P06899	H2B1C_HUMAN;H2B1J_HUMAN	H2BC10;H2BC11	Histone H2B type 1-J	81.3156	25616	21292.9												105.208			70.7303		69.1793					130.525	85.7209			507.395	458.899			986.757	324.497		149.721	156.189	249.835	143.218		329.385
P07093	P07093	GDN_HUMAN	SERPINE2	Glia-derived nexin	19175.2			1225.6	908.535			703.406			818.456	932.479		1302.03	1238.02	1683.51	1372.37	1309.69	1873.5	808.703	3102.44	1900.06		485.195	627.458	1079.35	892.006	1894.05	2664.18	1444.36	930.569	1958.1	1351.04	1264.09	819.848	583.062	699.939	1737.3	589.954	3403.49	2902.37	1315.89	3132.3	3504.78	78373.3
P07099	P07099	HYEP_HUMAN	EPHX1	Epoxide hydrolase 1		3383.09	1203	3547.31	2616.47		2132.96	3730.78		1388.49	1037.85	1682.08	1267.81		2395.46	370.619	988.111	1395.13	1891.57	1150.02		1231.28		966.179	1267.94	1056.47	925.099	261.79	6370.33	2345.49		2111.61	2248.18	1270.09	3078.99	855.849	740.828	1086.47	535.754	2276.36		1442.16
P07108	P07108	ACBP_HUMAN	DBI	Acyl-CoA-binding protein																				65.7546								867.747	2787.78	666.641	688.86	1993.58	524.464	505.942	319.487	257.844	941.471	564.639	3211.67	1095.07	1608.65	714.934	73.631
P07195	P07195	LDHB_HUMAN	LDHB	L-lactate dehydrogenase B chain	67652.4	40554.7	64063.3	27035.5	31029.2	38828.3	56113.9	23421.2	36806.3	39485.4	36521.3	27450.8	14131.8	49657.4	16150.8	36234.9	44651.6	27717.6	6493.06	13057.2	61937.2	38441.2	46144.6	39798.7	32977.7	31023.4	37229.7	65520.3	62471	47206.8	53695.3	53937.9	32671.3	17701.9	55851.1	38593.3	44719.8	40809.5	78058.5	41756	53184	60635.5	24899.9	28472.7	63576.4
P07196;P07197;P08670;P12036;P17661;Q16352	P07196;P07197;P08670;P17661;Q16352;P12036	AINX_HUMAN;DESM_HUMAN;NFH_HUMAN;NFL_HUMAN;NFM_HUMAN;VIME_HUMAN	DES;INA;NEFH;NEFL;NEFM;VIM	Neurofilament light polypeptide	7830.42	38876.5	27477.5	24975.1	11959.6	24694.8	14646.2	13088.8	23041.8	18831.3	26562.4	45070.3	20250.6	27613.8	26941.1	25894.2	25632.7	37282	39895.5	36085.3	29958	16580.6	17195.5	13193.9	24405.2	13881.7	28986.6	1820.61	1865.68	381.308	9331.88			3620.05	15983.2	6872.22	4290.34	6388.32	1503.56	7432.94	4134.83	4915.33	4554.48	42273.4	33612.3
P07199	P07199	CENPB_HUMAN	CENPB	Major centromere autoantigen B		254.035	218.126	308.395				481.357	761.447	383.242	559.516	315.899			530.284	400.231	244.11	431.388	426.1	573.336	194.263	223.486		317.371	404.33	405.942	380.013	185.883	193.786	231.224				519.474		431.927	309.719	236.389	146.685	527.695	175.603	328.139	77.8071
P07203	P07203	GPX1_HUMAN	GPX1	Glutathione peroxidase 1												156.227						81.5591						206.696												22.7927
P07237	P07237	PDIA1_HUMAN	P4HB	Protein disulfide-isomerase	9314.71	25034.9	25201.7	17548.2	21448.4	23877.1	36550.4	23843.9	25268.1	33113.4	24198.2	32668.2	16048.6	19522.1	15410.4	14660.2	24653.4	23210.7	15970	22489.9	15988.8	28029.1	23586.1	20057.2	20904.6	20493.2	22184	25646.6	25715.2	23449	21756.5	20088.3	10636.6	15004.5	22192.6	20910.3	23057.8	19285.5	22838.6	22005	13090.6	25500.6	24322.7	23370.8	19778.8
P07305	P07305	H10_HUMAN	H1-0	Histone H1.0		4513.84	2461.34	2540.06		1323.14		2414.66	2046.71	1305.04	1762.85	1951.35	2050.72	445.216	2317.19	734.407	820.879	1760.21	1592.33	2543.82		1436.89	1341.99	3490.05	1851.99	1897.08	774.554	489.219	1713.55	1179.6	1362.53	5745.62	6859.9	1189.93	2098.09	1417.07	1073.1	1138.37	1567.78	1375.48	1076.18	942.478	1578.35	1204.55	940.089
P07311	P07311	ACYP1_HUMAN	ACYP1	Acylphosphatase-1	642.513			198.361		882.144	431.307	587.515		463.709	570.953	311.016				450.737	472.504	332.27			353.835	590.503		449.105	451.973	355.503	327.303			432.517	316.674			313.322	884.546	285.164	293.48	499.889	376.844	216.521
P07315;P07316;P11844	P07316;P07315;P11844	CRGA_HUMAN;CRGB_HUMAN;CRGC_HUMAN	CRYGA;CRYGB;CRYGC	Gamma-crystallin C																						776.451							883.319	361.025															2349.15
P07339	P07339	CATD_HUMAN	CTSD	Cathepsin D	3509.4	3944.57	2633.3	3564.16	13191.3	16799.5	6913.94	6539.58	3070.29	4655.32	6229.44	6707.66	28658.2	3756.31	3023.43	3488.98	3994.73	4340.75	4278.16	5066.05	5190.15	6020.82	3917.96	4941.55	4886.43	4746.85	4851.34	4106.97	3228.75	3412.84	3137.09	2445.82	4617.57	1768.72	5468.9	3694.03	3012.46	1524.73	3051.62	2071.17	1982.06	2565.4	3544.26	3651.41	10595.7
P07355	P07355;A6NMY6	ANXA2_HUMAN	ANXA2	Annexin A2	43750.9	33579.7	36070	27412.7	24567.6	54360	50157.6	27272.2	27988	48365.2	45057.4	29960.1	72587.3	52237.3	36824.6	52024.7	46141.9	34174	14671.2	16020.2	36387.2	32544.4	15815.9	42286.4	40081	40064.6	50322	40934.8	32334.4	32921.6	35788.4	20763.6	12873	18439.7	47893.2	29946.9	25455.9	28595.4	29746	19521.1	15107.3	22883.5	15107.4	81519.2	154193
P07384	P07384	CAN1_HUMAN	CAPN1	Calpain-1 catalytic subunit	6886.08	2107.97	3110.55	2744.55	1777.96	5492.37	3930.8	4478.18	3485.17	3479.47	6002.68	3562.97	10112.8	5029.43	3680.55	4587.77	4093.39	4872.81	3591.87	2218.7	3564.63	4473.11	3955.18	4165.1	4719.68	4354.95	4605.13	1811.02	1975.88	2524.53	3616.63	1151.68	1336.9	941.68	3799.56	4108.19	2370.24	4296.99	3479.84	3255.49	4258.56	2132.07	1785.96	3429.57	9065.63
P07437	P07437	TBB5_HUMAN	TUBB	Tubulin beta chain	48399.5	16258.6	69937	11725.1	42374.4	15149.3	20944.1	59875.1	31266	36594.7	37666.8	27675.2	38962	31021.7	17291.3	33625.1	39832.7	40844.3	10530	9419.54	39056.4	20788.6	35480.5	18934.5	35220.9	35824.8	36378.8	39596.6	53699.7	41998.8	50952.6	5815.8	12992.9	14320	60163.5	27758.4	21144.8	8523.24	49649.8	23777.4	36448.1	19926.6	4445.49	51591.7	48454
P07437;P68371	P04350;P68371;P07437	TBB4B_HUMAN;TBB5_HUMAN	TUBB;TUBB4B	Tubulin beta chain	56034.9	33050.2	73895.1	52621.5	57805.7	60746.3	40870.9	70066.5	83801.6	41906.2	54084.7	40331	35230.2	67127.9	37679.2	61318.3	53324.1	51128.2	19164.4	15127.6	65246.5	43184.9	59953.2	44177.4	37423.2	39614.7	42616.2	25421.8	38430.1	26432	54478		1060.86	14853.6	33848.3	19287.4	7331.76	13480	31315.9	1204.59	3370.92	4029.43	3956.32	99887.2	58496.5
P07437;P68371;Q13509	P04350;P68371;P07437;Q13509	TBB3_HUMAN;TBB4B_HUMAN;TBB5_HUMAN	TUBB;TUBB3;TUBB4B	Tubulin beta chain				1916.45	4295.13	2205.97	3402.4	387.32		2186.39	2599.87	1337.74	1402.94	1076.23	483.221	4459.96	2508.72	1467.73	356.984	499.557	3940.9	1687.51	1642.68	2353.11	2668.91	2772.89	3706.62	2557.53	1617.47	1420.35	1086.18	1101	907.997	417.801	1238.46	999.356	211.482	1129.82	693.901		270.569	226.074
P07437;P68371;Q13509;Q13885	P04350;Q13885;P68371;Q9BVA1;P07437;Q13509	TBB2A_HUMAN;TBB3_HUMAN;TBB4B_HUMAN;TBB5_HUMAN	TUBB;TUBB2A;TUBB3;TUBB4B	Tubulin beta chain				1034.94	11193.4	725.13	492.725	709.871				519.595	734.976												436.052	631.129
P07437;P68371;Q13509;Q13885;Q9BUF5	P04350;Q13885;Q9BUF5;P68371;Q9BVA1;P07437;Q13509	TBB2A_HUMAN;TBB3_HUMAN;TBB4B_HUMAN;TBB5_HUMAN;TBB6_HUMAN	TUBB;TUBB2A;TUBB3;TUBB4B;TUBB6	Tubulin beta chain	44121.6	19184	26452.1	36829.6	91021.5		2656.93	770.635		12122	11767.3	6893.99		20826.5	11464.6	25109.2	7332.73	14248	14457.4	2978.7	25339.4	6329.19	26891.5	681.851	10759.6	4719.55	34315.4	5725.27	2890.05	1610.97	6415.67	9950.18	11212.7	1268.76	4771.5	3299.86	2027.95	4250.64	3021.47	1319.36	1863.48	1489.55	271.978	15423	22512.9
P07437;P68371;Q13509;Q13885;Q9BUF5;Q9BVA1	P04350;Q3ZCM7;Q13885;Q9BUF5;P68371;Q9H4B7;Q9BVA1;A6NNZ2;P07437;Q13509	TBB2A_HUMAN;TBB2B_HUMAN;TBB3_HUMAN;TBB4B_HUMAN;TBB5_HUMAN;TBB6_HUMAN	TUBB;TUBB2A;TUBB2B;TUBB3;TUBB4B;TUBB6	Tubulin beta chain			719.081	29177.5	37400.3	23775.4	17848.9	24038.9	13561.6	10737.4	11935.8	9480.41	14788.3	2932.13		9789.05	10067.1	5774.08	1864.25	2628.2	7043.26	5832.27	8077.33	9056.25	13886.3	14034.9	12139.8	4946.18	3667.59	2890.39	4276.02		578.374	1040.55	3697.45	3384.68	333.032	2087.27	4273.72		386.805			1174.44
P07437;P68371;Q13885	P04350;Q3ZCM7;Q13885;P68371;Q9BVA1;A6NNZ2;P07437	TBB2A_HUMAN;TBB4B_HUMAN;TBB5_HUMAN	TUBB;TUBB2A;TUBB4B	Tubulin beta chain	23908.3			2951.54	7647.33		1361.35			2641.71	1101.98	3477.19	2801.17			810.949		271.252						2540.22	1782.56	3561.41	2894.55				1891.21			227.15		6964.09	775.713
P07437;P68371;Q13885;Q9BUF5	P04350;Q3ZCM7;Q13885;Q9BUF5;P68371;Q9BVA1;A6NNZ2;P07437	TBB2A_HUMAN;TBB4B_HUMAN;TBB5_HUMAN;TBB6_HUMAN	TUBB;TUBB2A;TUBB4B;TUBB6	Tubulin beta chain				1344.18	1503.81	1245.54	1255.34	1372.84	737.898	1181.84	1055.83	958.508	4225.14			673.355	1055.5	881.923		147.521	1400.84	534.675	808.617	747.413	519.664	1367.83	1190.89	2621.21	1852.01	229.593	561.228					452.292			159.01
P07437;P68371;Q13885;Q9BUF5;Q9BVA1	P04350;Q3ZCM7;Q13885;Q9BUF5;P68371;Q9BVA1;A6NNZ2;P07437	TBB2A_HUMAN;TBB2B_HUMAN;TBB4B_HUMAN;TBB5_HUMAN;TBB6_HUMAN	TUBB;TUBB2A;TUBB2B;TUBB4B;TUBB6	Tubulin beta chain	319.021				2522.1	471.751		665.291	1764.68	507.958	1462.59	1746.49	1619.64			1748.84	1963.99	2604.32	374.206	830.155	1659.95	2382.36	435.848	2370.55	1715.79		587.674	3273.51	2366.49	1504.23						53.5139
P07437;P68371;Q13885;Q9BVA1	Q3ZCM7;Q13885;P68371;Q9H4B7;Q9BVA1;A6NNZ2;P07437	TBB2A_HUMAN;TBB2B_HUMAN;TBB4B_HUMAN;TBB5_HUMAN	TUBB;TUBB2A;TUBB2B;TUBB4B	Tubulin beta chain	11302.6	7382.76	11128.7	7331.69	4636.22	11540	6345.18	15586.6	8561.18	7939.43	8101.5	5407.78	8123.26	5391.44	4387.69	8661.09	5835.78	4178.94	4017.07	1795.94	8213.79	7277.91	6666.72	5071.1	6517.98	5569.78	6798.18	2041.48	2791.61	2799.23	4915.39	2231.75	1555.63	984.263	6446.99	6326.75	2578.75	5064.25	5271.58	3031.43	2308.33	3079.88	380.131	9015.49	8353.18
P07437;Q13509;Q13885;Q9BVA1	Q13885;Q9BVA1;P07437;Q13509	TBB2A_HUMAN;TBB2B_HUMAN;TBB3_HUMAN;TBB5_HUMAN	TUBB;TUBB2A;TUBB2B;TUBB3	Tubulin beta chain				702.232	3872.59	693.771	398.663	152.218			65.1282		276.593													183.219		105.564			177.194
P07476	P07476	INVO_HUMAN	IVL	Involucrin													500.967
P07477	P07477;Q9BYE2	TRY1_HUMAN	PRSS1	Trypsin-1							10385.2	15100.7	64202.9	41318.6	41210.3	20691		164339	68474.2	56536.2	29001.3	28989.6	164258	33234	145907	47768.2	177783	26056.8	17957		45281.4	12817.5	32344.3	7811.36	14957.3	13901.8	18002.4	4904.86	86553.2	5570.27	10647.7	7817.77	7772.46	14369.6	17645.9	14743.4	19576.6
P07478	P07478	TRY2_HUMAN	PRSS2	Trypsin-2	375.381	3236.23	526.804	547.087	719.078	1723.99	1244.04	2333.11	2004.07	718.639	506.475	539.264		3142.21	1629.13	1187.93	629.099	315.029	3539.16	739.343	1539.53	897.031	3676.03	516.981	426.18	257.699	1030.36						9639.67								908.547				1692.72
P07602	P07602	SAP_HUMAN	PSAP	Prosaposin	94.0721			1839.21	6202.44	183.175				258.573	390.603	176.203					190.95	299.655	156.681	62.1379	236.218	222.77		170.408	159.71	152.045	193.434			17.032
P07686	P07686	HEXB_HUMAN	HEXB	Beta-hexosaminidase subunit beta	2642.9	2648.42	3649.67	3934.23	6964.73	4727.75	7971.04	5199.31	1914.17	3233.13	2904.1	4294.74	7352.26	1930.64	3409.85	2309.32	2982.82	3261.02	3409.68	3649.75	2618.84	3727.03	2481.9	2579.18	2519.67	1727.6	2819.94	2666.04	2208.07	1534.74	1551.31	810.662	698.297	1227.08	2641	1195.11	2876.43	2090.62	1323.27	1336.07	2286.83	3876.16	1257.22	2290.6	5002.64
P07711	Q5NE16;P07711	CATL1_HUMAN	CTSL	Procathepsin L										378.307	335.188	323.952					478.953	298.967		347.811				236.064	561.419	401.326		475.162		432.114						291.025	378.691	220.374	339.271
P07737	P07737	PROF1_HUMAN	PFN1	Profilin-1	120494	53205.9	80730.5	52234.9	91394.7	91187.9	68021.9	57862.4	88527.1	64823.5	58192.3	45380.2	67187.8	61131.6	37478.2	51975.8	84007.6	49026.4	8625.2	17008.3	109666	69956.6	77743.9	76197.2	70320	62256.6	55911	89250.4	74646.6	91123.1	114578	74460.7	103700	34752.3	90039.7	74108.3	52996.4	53959.4	100513	50822.7	90411	55556.2	25605.8	94999.2	88804.3
P07738	P07738	PMGE_HUMAN	BPGM	Bisphosphoglycerate mutase	744.37																																						234.241
P07741	P07741	APT_HUMAN	APRT	Adenine phosphoribosyltransferase	9902.23	4491.69	6251.99	5689.59	6876.25	9473.91	6507.87	4600.89	5735.63	4723.96	4610.1	3770.49	6010.86	6720.4	1766.11	4498.2	5631.48	3469.29	728.223	1568.09	8592.38	6297.79	8394.38	5082.71	5417.75	4817.41	3980.69	4923.3	5194.77	7535.72	6103.61	5225.72	2731.34	1547.44	4235.06	4050.04	4301.82	4866.97	6032.36	5264.79	4240.94	3603.19	1583.91	1329.21	6834.46
P07814	P07814	SYEP_HUMAN	EPRS1	Bifunctional glutamate/proline--tRNA ligase	7338.08	8045.04	6918.6	11576.3	6652.23	9242.88	8614.95	8343.99	9201.34	8231.84	9258.09	7677.09	6916.78	8225.29	7285.65	7782.03	9726.33	8920.52	6484.5	4931.87	8373.76	8256.17	8633.68	8437.05	8495.65	8840.08	7518.2	6341.24	6269.69	6381.95	7651.46	5426.97	4327.32	5768.48	7455.2	7935.88	6746.09	7650.99	7956.42	7999.54	8056.25	8928.93	6321.18	7741.31	4671.61
P07814;P47897	P07814;P47897	SYEP_HUMAN;SYQ_HUMAN	EPRS1;QARS1	Bifunctional glutamate/proline--tRNA ligase														1136.3				777.484	1508.27	365.852		744.554		860.836						1342.83	437.572				964.052				252.121
P07858	P07858	CATB_HUMAN	CTSB	Cathepsin B	2923.94	2463.95	1293.27	3063.65	7911.91	4036.69	4024.56	3876.69	3017.41	3370.74	4558.02	3186.21	16631.6	3922.62	2229.15	5124.61	3147.66	3339.39	4167.25	2290.51	3257.45	4053.37	1621.98	3428.18	3417.1	3872.33	3481.21	5064.32	9177.42	7252.68	4703.82	12048.3	11055.8	2215.69	2807.25	3850.94	6111.35	4661.16	5217.42	7017.07	3138.41	6177.86	8305.87	1551.3	947.381
P07900	P07900	HS90A_HUMAN	HSP90AA1	Heat shock protein HSP 90-alpha	32394.2	27613.8	43428.6	24409.3	29996.3	43217.2	34206.2	32031.1	26899.4	34977	36125.1	24905.1	23788.8	28779.1	17910.9	27568.4	27588.9	16840.5	8719.05	9427.58	34444	29806.4	34552.2	30298.5	29401	29953.6	29576.6	19717.6	21092.7	25862.3	26822.6	15161.9	21836.2	10859.7	27264	31627.8	16405	22579.4	31664.1	12026.8	15861.1	18336.4	8851.67	28896	69882.5
P07900;P08238	P08238;Q58FF7;P07900;Q58FF6	HS90A_HUMAN;HS90B_HUMAN	HSP90AA1;HSP90AB1	Heat shock protein HSP 90-alpha	10458.1	10161	32068.9	36982.9	36158	45004	38389.4	32646.1	32278.5	39573.8	32184.8	28004	13677.7	11965.2		16630.5	25987.2	20395.5	7779.7	9358.58	26111.8	24382.1	21854.1	29891.7	35450	37747.8	27465.2	33606.1	16008.4	30396.7	23957.8	10672.9	7730.73	11051.2	25979.4	16547.1	1505.4	12033.1	19214.1		15062.4	5728.33	967.222	11779.9	29794.7
P07900;P08238;Q58FF6	P08238;Q58FF7;P07900;Q58FF6	H90B4_HUMAN;HS90A_HUMAN;HS90B_HUMAN	HSP90AA1;HSP90AB1;HSP90AB4P	Heat shock protein HSP 90-alpha	6131.94	7818.91	10887	3019.12	4139.61	9278.77	6708.48	8577.92	6766.49	7290.58	7291.81	3866.43	12664.3	11340.4	2717.91	8759.08	6123	4318.23	3572.64	1920.26	6565.88	2269.72	4804.07	1745.04	3926.61	4389.06	4341.58	12260.3	15332.6	17546.7	3945.44	10801.7	22166.8	2395.55	9155.56	2324.95	3169.55	2928.18	6086.71	2521.91	3939.98	3377.01	1090.56	4978.9	19098.8
P07900;P08238;Q58FF6;Q58FF8	P08238;Q58FF8;Q58FF7;P07900;Q58FF6	H90B2_HUMAN;H90B4_HUMAN;HS90A_HUMAN;HS90B_HUMAN	HSP90AA1;HSP90AB1;HSP90AB2P;HSP90AB4P	Heat shock protein HSP 90-alpha	20217.3	20266.3	25594.2	14976.1	13886.7	24506.1	29002.8	19122.8	13805.4	26818.5	15446	18058.7		29749.5	14767.6	28556.9	17831.9	8320.58	12673.2	7471.65	24415.7	18301.8	22205	17306.9	19884.4	19772.8	19846.6	27658	37056.9	65510.4	10194.2	63309.3	52335.1	7214.73	24062.1	14066.8	8792.43	15425.5	7730.84	6235.61	6035.94	8167.49	6185.49	22268.4	41750.2
P07900;P08238;Q58FF6;Q58FG0	P08238;Q58FG0;Q58FF7;P07900;Q58FF6	H90B4_HUMAN;HS905_HUMAN;HS90A_HUMAN;HS90B_HUMAN	HSP90AA1;HSP90AA5P;HSP90AB1;HSP90AB4P	Heat shock protein HSP 90-alpha	24456.6	15674.4	23202.6	8820.56	4847.4	17295.1	11634	11137.5	9296.86	12799.1	13455.4	7697.15	7477.09	14148.1	9573.75	14563.8	17350.5	8503.64	4831.99	3573.25	15290.6	12587.8	11742.7	14062.7	12453.9	10636.2	10289.3	40781.8	58070.6	60141.7	17718.6	115704	140679	18522.5	25446.1	16897.7	22212.7	18893.7	35945.2	12371.7	16154.7	20622.9	6052.95	14458	31694.2
P07900;P08238;Q58FF8	P08238;Q14568;Q58FF8;P07900	H90B2_HUMAN;HS90A_HUMAN;HS90B_HUMAN	HSP90AA1;HSP90AB1;HSP90AB2P	Heat shock protein HSP 90-alpha	50495.7	24579.2	45650.1	37415.1	43599.7	41773.7	34163.5	37534.9	29626.1	36908.9	32809.1	27885.5	27757.6	24513.4	17222.4	39982.6	37534	17882.1	6646.4	12499	33528.8	24299.6	37043.1	28878.7	29412.3	33712	29370.5	31208.5	30048.2	39867.7	36614.1	25525.1	51065.6	13666	36514.7	32030.2	27763.6	28785.9	35114.3	14741.7	22312.4	23891.1	12193.1	28990.8	58680.3
P07900;Q58FG0	Q58FG0;P07900	HS905_HUMAN;HS90A_HUMAN	HSP90AA1;HSP90AA5P	Heat shock protein HSP 90-alpha	1982.03		1738.44	473.237	2089.74	936.962	375.116	1836.5	1406.31	4995.67	6551.18	5470.06	3397.13	1228.58		433.178	4455.21	1687.58		1486.85	4739.62	4793.86	4423.21	4995.23	4721.08	166.554	4337.55	3838.34	1362	3074.16	3264.82													1401.72
P07910	P07910	HNRPC_HUMAN	HNRNPC	Heterogeneous nuclear ribonucleoproteins C1/C2	43662.1	203811	114883	127786	127689	119420	84389.9	117983	64906.9	112993	114693	157550	61330.8	71028.3	161716	105466	124541	110126	160256	142916	85681.5	119928	110072	105478	111338	85249.3	122912	78260.2	63903.6	42411.4	69356.8	10267.3	9325.51	83327.2	75631	64943.4	51346.5	37919.6	39445.5	64930.2	31170.4	52303.2	31269.8	127218	64585.5
P07910;Q86SE5	Q86SE5;P07910	HNRPC_HUMAN;RALYL_HUMAN	HNRNPC;RALYL	Heterogeneous nuclear ribonucleoproteins C1/C2	3169.69	6617.28	3439.86	4499.2		2573.43	802.038	3940.05	2911.63	2758.62	2733.05	4681.66	3553.57	2400.62	2729.36	2558.01	2188.25	2247.07	3734.35	2972.7	1629.51	2757.41	2225.44	2911.33	2995.64	2384.84	1770.3	1339.79			1611.75			1752.09	3956.18	2201.52	1746.15	1498.96	898.39	1781.6			1313.48	5402.38
P07919	P07919	QCR6_HUMAN	UQCRH	Cytochrome b-c1 complex subunit 6, mitochondrial				897.871						1075.15	1358.46	2607.2	838			537.799	697.547	677.339	697.116	1101.86	1106.2	1372.64		1446.94	1224.58	1799.52	467.664	1390.41	666.765	1625.75	1770.95	858.709	1087.59	4022.7	683.106	1806.78	1365.66	2010.97	1235.36	1333.78	644.934	1360.82	814.155	1220.82
P07942	P07942	LAMB1_HUMAN	LAMB1	Laminin subunit beta-1				46.1803			319.46			510.127	420.222	318.291	485.976	840.785	404.296	580.842	294.084	426.569	618.696	455.984		345.5	986.955	139.948	349.76	336.641	296.776	1322.63		423.273	300.73			361.396	723.989	102.969		160.447				151.403		466.636	1086
P07947	P07947	YES_HUMAN	YES1	Tyrosine-protein kinase Yes				1360.44						1254.64	1075.68	1354.11		749.116		973.265	1808.44	1193.63	1089.85	1420.57		1083.7		1212.47	1150.44	1494.83		935.168	737.66	950.804	1451.4			1529.75		1063.64	1099.86	1403.64	799.745	2206	673.754	808.421	404.101
P07948	P07948;P08631	LYN_HUMAN	LYN	Tyrosine-protein kinase Lyn				20.842						150.634		210.009			107.301		212.272	100.507		289.317		129.509		128.511		152.681			208.675		27.9616			142.707		118.756			150.013
P07951	P07951	TPM2_HUMAN	TPM2	Tropomyosin beta chain	3009.84	2262.63	1186.72	1427.72		1663.59	833.537	974.021	1731.27	590.231	1111.86	1086.95	1822.16		1074.91	1224.56	1794.77	1206.63	483.112	645.363		1677.01	1774	1474.4	882.467	1268.24	1161.28	2251.75	1184.32	1102.51	1317.05	3622.55	1032.79	1301.64	1546.5	1474.06	1240.5	1228.49	1671.58	1344.45	1161.75	873.191		2238.88	2514.04
P07951;P09493	P07951;P09493	TPM1_HUMAN;TPM2_HUMAN	TPM1;TPM2	Tropomyosin beta chain	1990.41	1722.07	1303.31	717.965		1383.37	2249.42	678.262	1693.35	1571.36	1395.77	1196.16	1700.6	2194.94	2004.11	2070.81	1730.74	1327.54	829.536	1002.78	1624.1	1936.51	1710.87	1983.23	1424.06	1616.47	1837.81	729.722	571.839	997.492	895.859	648.362		686.274	656.023	1206.83	1028.66	814.709	975.443	750.405	782.255	1181.37	809.696	1501.64	1656.1
P07951;P67936	P07951;P67936	TPM2_HUMAN;TPM4_HUMAN	TPM2;TPM4	Tropomyosin beta chain	5751.14	4342.17	2323.37	1918.76	3357.29	3750.41	5785.48	1789.89	2865.37	5824.48	4717.27	2691.72	6924.57	6845.23	5351	5704.53	8094.33	4616.23	1609.73	2239.22	5100.71	5422.93	5535.08	5726.44	4715.02	4623.14	5063.73	8509.03	5903.85	6262.44	3842.99	181.193		2071.31	1279.57	1857.29	324.782	526.313	2984.44					3324.13	7115.87
P07954	P07954	FUMH_HUMAN	FH	Fumarate hydratase, mitochondrial	1454.44	3132.68	2410.84	2421.27	2207.56	3428.99	5045.77	4149.32	2617.29	2826.9	3126.89	3769.92	2215.42	4000.99	3091	3942.91	2197.08	2012.02	2428.25	2993.27	2653.28	3254.49	1088.76	1666.59	2842.24	2826	2866.63	1165.61	5274.01	1961.87	2270.84	2371.92	2458.01	137.206	2349.1	2413.16	1379.71	2086.72	2953.62	1278.97		3342.11	1484.42	1062.31	2100.66
P07996	P07996	TSP1_HUMAN	THBS1	Thrombospondin-1	2698.4	550.705	303.817	764.57	397.943	2016.46	1656.85	2341.34	4223.17	1627.74	2186.8	990.947	809.306	586.848	354.806	325.094	385.969	737.182	1591.09	596.13	5144.5	1859.9	6402.71	1049.61	1342.24	985.547	1781.77	365.945	233.726	105.517	393.755			132.947		311.822		242.618	147.388		348.023			4020.44	8943.41
P08047	P08047	SP1_HUMAN	SP1	Transcription factor Sp1				68.6691						85.7854	85.0816						37.3369	48.2952		64.2176				75.3523	32.1143	181.344								52.529		82.7241	62.814	62.625	22.7996	82.6458			155.29
P08069	P08069	IGF1R_HUMAN	IGF1R	Insulin-like growth factor 1 receptor	168.081			86.4893				147.493		116.064	239.261	170.899		117.552	193.272		176.926	56.3201		239.401		96.4301		169.815	102.743	404.203	318.354				121.852			155		176.593	402.309	66.6889	167.016				231.068
P08123	P08123	CO1A2_HUMAN	COL1A2	Collagen alpha-2(I) chain													10634.9								1262.55															1338.84
P08133	P08133	ANXA6_HUMAN	ANXA6	Annexin A6	5467.89	2730.12	2805.23	2057.68	1045.5	2826.75	3932.18	2798.56	2711.81	4107.77	3674.46	3167.45	4447.73	5506.04	1497.42	4128.36	4339.71	2834.71	768.445	1543.77	3101.14	6462.43	1746.22	4197.14	4225.92	4099.25	2533.92	2307.32	3079.26	2570.87	3064.44	4426.83	677.959	1087.4	4021.62	2863.59	1479.22	1368.63	3650.2	2099.11	922.144	3291.77	492.796	5508.75	10098.1
P08134;P61586	P61586;P08134	RHOA_HUMAN;RHOC_HUMAN	RHOA;RHOC	Rho-related GTP-binding protein RhoC	5352.47			4252.72	2779.17		1765.01	1087.43	2443.39	2460.9	2853.35	2717.86	3223.86	787.322	1675.74	1154.6	1298.63	1199.92	1047.08	1227.69	2118.66	2486.33	2389.26	2282.28	2286.71	2234.58	1943.71	430.807		291.884	1175.78	318.057		897.55	450.431	1689.57	976.462	908.833	743.928			566.836	314.019	2588.57	2581.96
P08134;P61586;P62745	P61586;P08134;P62745	RHOA_HUMAN;RHOB_HUMAN;RHOC_HUMAN	RHOA;RHOB;RHOC	Rho-related GTP-binding protein RhoC	345.918			775.079	683.18					275.513	179.058	206.739	507.699	176.745	91.9702	334.481	110.874	203.973	165.379	153.66	394.642	218.344	559.928	187.12	289.968	310.985	53.2971	107.26			108.815								22.459					277.059	538.966
P08174	P08174	DAF_HUMAN	CD55	Complement decay-accelerating factor	1757.34			7443.49	10995.3	2136.15	2406.69	6281.4		2034.31	3036.33	2948.73		4416.17	2666.23	1995.47	2587.72	2232.62	2237.8	2113.82	1444.67	2941.92		2201.09	2435.4	2785.04	2833.42		2746.08	1965	2585.08			1893.21		1807.05	1349.68	1735.79	757.989			1294.34	1295.24	614.768	4657.84
P08195	P08195	4F2_HUMAN	SLC3A2	4F2 cell-surface antigen heavy chain	7220.97	17340.5	21115.5	24042.2	17785.1	15202.8	19163.7	19365.3	14219.3	22708.2	19091.1	17997.2	16330.2	31017	28377.6	19674.3	22494	18731.4	26417.1	17421.3	18726.2	17362.9	15124.9	14799.8	16280.6	16218.8	24293.2	17349.7	12322	9430.02	8517.58	8806.15	12747.4	13892.8	10026.9	9083.92	7991.4	11079.8	5113.32	7074.12	3190.05	14208.1	12283.2	12501.1	13025.8
P08237	P08237	PFKAM_HUMAN	PFKM	ATP-dependent 6-phosphofructokinase, muscle type	6717.85	4121.79	5300.23	3867.71	2401.34	5420.55	4699.66	4023.83	5222.84	5103.09	4524.1	3910.82	3493.7	5206.05	2921.86	5235.34	4579.09	3171.08	1581.59	1557.92	3537.57	5315.4	5142.61	3841.34	4898.56	4634.45	4377.52	2106.13	1725.78	1444.68	4188.28	8117.47	830.763	1553.68	3793.06	3712.71	2536.13	3768.57	5782.22	2827.81	3568.51	2658.22	1772.9	2924.36	4908.49
P08237;P17858	P08237;P17858	PFKAL_HUMAN;PFKAM_HUMAN	PFKL;PFKM	ATP-dependent 6-phosphofructokinase, muscle type	2677.16	2072.57	2876	647.932	678.374	877.747	3250.37	3000.76	2473.52	2541.28	2364.3	1951.39		1112.82	1265.82	2909.36	1638.98	1610.96	849.853	344.094	1418.46	3095.93	1963.66	2424.41	2172.14	1314.33	1633.45	1920.13	1900.58	3669.25	3067.5	1396.55	3475.69	943.087	3351.52	3104.09	2976.91	2450.15	5599.16	1831.58	2306.19	1569.74		2422.38	1938.57
P08237;P17858;Q01813	P08237;Q01813;P17858	PFKAL_HUMAN;PFKAM_HUMAN;PFKAP_HUMAN	PFKL;PFKM;PFKP	ATP-dependent 6-phosphofructokinase, muscle type	17429.8	8947.24	10744.4	5358.14	4657.4	6138.16	8520.33	7923.56	8006.8	11571.3	10400.1	4950.85	9704.1	11861.7	6068.36	11282.8	10427.2	7343.71	4644.4	3014.13	13579.6	5061.37	13629.4	10376	9129.79	8062.02	10216.9	6413.85	8582.2	3399.46	10446.7	2653.87	4384.55	2554.09	10646.6	8451.89	6795.98	10795.4	11981.8	7427.75	10528.5	7525.93	3660.45	12937	15165.1
P08238	P08238	HS90B_HUMAN	HSP90AB1	Heat shock protein HSP 90-beta	192963	152618	278246	156215	211058	204742	202503	167768	176904	186957	193098	143869	142559	162142	98703.4	205164	180774	124532	57465	57242.7	231030	162225	184409	172306	164487	164489	163098	136577	135973	154677	192585	78836	110404	66788.1	200263	192581	156059	191316	207462	100746	121368	120671	81386.8	195500	323412
P08238;P14625	P08238;P14625	ENPL_HUMAN;HS90B_HUMAN	HSP90AB1;HSP90B1	Heat shock protein HSP 90-beta	12864.8	13875.8	14937.4	11397.8	13953.6	12911.6	15555.1	9197.84	6790.77	24279	26930.3	31378.4	12601.3	21149.2	15179.8	16971.7	19612.8	11227.8	10334.6	15914.6	23962.2	28712	14897.1	18936	23546.1	19597.5	20202.8	13232.8	19078.7	18196.5	9518.31	5710.4	4145.86	4078.64	11560.3	8884.6	7297.05	7172.69	3163.76	4902.07	3213.94	11972.4	3096.83	16272.9	16470
P08238;Q58FF8	P08238;Q58FF8	H90B2_HUMAN;HS90B_HUMAN	HSP90AB1;HSP90AB2P	Heat shock protein HSP 90-beta	8623.23	7901.77	16199.6	16687.7	13434.4	17745.6	25798.8	20111.2	13289.6	8015.75	7708	8526.78	2237.16	10614.9	2428.55	7740	10409.4	6879.46	2695.87	3206.21	9871.61	4555.28	10148.1	6019.53	7603.8	9871.51	5455.3	13712	16759.8	15985.3	15188.1	18674.8	22890.2	5003.73	11078.8	7270.65	9194.18	9668.62	15431.5	5995.36	7884.44	7873.22	3706.94	11055.7	23702.1
P08240	P08240	SRPRA_HUMAN	SRPRA	Signal recognition particle receptor subunit alpha	422.907	1689.56	985.968	1258.49	1142.74	2029.25	642.177	1946.8	1471.49	1698.52	1441.15	2287.26	1849.63	796.134	1925.17	993.395	1361.01	2159.28	1764.93	1962.07	937.696	1888.97	869.349	1965.13	2090.82	1772.36	1981.39	1141.79	1764.68	858.687	1747.44	3726.1	5941.75	1694.88	1834.02	1213.25	1060.93	1533.84	1173.16	1008.1	1062.56	2504.63	490.21	1233.72	204.649
P08243	P08243	ASNS_HUMAN	ASNS	Asparagine synthetase [glutamine-hydrolyzing]	2072.43	1649.48	1873.74	1372.01	1069.08	982.539				840.342	911.547	666.224	1446.37	1093.5	434.913	648.911	1079.58	338.903	218.516	370.954		793.418	1411.12	996.449	984.048	765.488	796.898	1729.43	494.842	1222.21	662.181		1796.02	705.088	2825.56	901.66	574.682	407.749	1514.28		120.554	225.054		70.9308	335.167
P08397	P08397	HEM3_HUMAN	HMBS	Porphobilinogen deaminase	415.913	424.55	345.372							302.361	260.106	143.465				179.435	183.95	231.694			459.909	261.063		314.557	240.677	126.299	111.156			191.332						236.223									742.766
P08559	P08559	ODPA_HUMAN	PDHA1	Pyruvate dehydrogenase E1 component subunit alpha, somatic form, mitochondrial	3421.78	7405.58	4363.29	5713.57	5364.82	5025.54	9607.44	7444.59	5827.11	6400.37	7372.22	8283.48	5392.67	6250.16	6131.93	4825.28	6137.37	4501.81	7572.24	5524.3	4604.66	7897.66	5074.8	6302.63	5288.82	5202.23	6537.03	5667.54	6688.72	4549.39	3802.19	4461.99	2925.21	3034.93	7372.58	4748.82	5096.81	3766.94	4901.07	2770.01	2534.58	4178.33	4968.76	4946.78	1828.62
P08559;P29803	P29803;P08559	ODPAT_HUMAN;ODPA_HUMAN	PDHA1;PDHA2	Pyruvate dehydrogenase E1 component subunit alpha, somatic form, mitochondrial	443.491	1304.25	847.152		1288.38				230.81	614.126	1363.35	767.725		942.747	450.416		1138.34	817.728	812.984	883.988		1281.57		500.304	707.939	858.144	629.116				794.873				686.658	1022.79	1137.65	619.263	860.973			1035.41	1216.95	511.971
P08572	P08572	CO4A2_HUMAN	COL4A2	Collagen alpha-2(IV) chain	1009.84	1368.15	2108.12	1321.6	1173.67	1025.44	2009.65	1862.85	1636.19	1382.27	859.499	1538.37	927.638	667.883	1333.57	808.318	2090.79	2304.25	1650.08	1422.17	416.561	1791.39	2427.64	1425.16	1311.58	1551.26	1689.16	1834.27	769.117	1801.68	1389.16	4311.93	3253.08	1817.73	618.343	1817.16	1453.22	2309.59	1878.16	3425.61	2863.06	2599.36	2723.21	1748.3	3247.96
P08574	P08574	CY1_HUMAN	CYC1	Cytochrome c1, heme protein, mitochondrial		3782.15	2938.02	3237.93	2308.96		938.485	1818.27		1623.9	1433.79	2608.05	2151.47	682.964	1472.11	1448.45	1161.03	1645.37	2326.55	2558.72	1540.92	837.989	922.042	1452.08	1770.46	1901.49	2040.46	1494.06	2444.63	1981.37	1102.49		1464.58	3083.77		1696.53	806.715	1244.7	1250.95	1532.17	1290.15	907.493	1434.43	3222.26	1401.27
P08579	P08579	RU2B_HUMAN	SNRPB2	U2 small nuclear ribonucleoprotein B''	888.744	2833.89	3158.56	1810.01	3236.28	2300.04	1349.56	2329.41	2515.17	3792.89	3711.95	4442.62	3878.92	2803.62	2864.58	2993.23	3268.47	3231.06	3735.44	4322.18	2491.6	3777.47	4566.15	3423.12	4192.59	4054.48	4415.06	3551.94	4465.83	3423.78	4356.29	3049.67	3369.28	4109.34	3551.93	2862.57	4044.02	2924.45	2572.63	5317.8	4107.22	3448.08	4907.18	1191.71	2005.92
P08579;P09012	P08579;P09012	RU2B_HUMAN;SNRPA_HUMAN	SNRPA;SNRPB2	U2 small nuclear ribonucleoprotein B''	664.217	1041.47	1291.14	1422.53	281.219	868.371	467.072	804.599	1205.71	1665.64	1458.94	2394.11	1859.95		2071.93	1940.87	1985.42	1858.52	1704.93	2750.15	1807.01	1893.59	1317.58	1763.56	2172.58	1539.09	1994.56	282.157	104.532		979.911			628.408	414.638	638.649			352.531	1022.06	292.368	276.592	376.305	385.733	902.78
P08581	P08581	MET_HUMAN	MET	Hepatocyte growth factor receptor	173.11			1019.55						424.777		518.89		558.508	522.173			773.465	413.274	868.345	1510.31	762.075	426.221	714.202	610.456	513.068	845.462	762.449		529.59	291.329	691.852	413.393	420.56	310.001		448.051	542.092	414.585	635.583	201.968				618.103
P08581;P12931	Q9H3Y6;P08581;Q04912;P42685;P12931	MET_HUMAN;SRC_HUMAN	MET;SRC	Hepatocyte growth factor receptor	1084.14										2017.87			1711.46	905	1308.25			1263.55	1248.91	683.739					1905.22		502.134			685.391	354.115		990.66	554.413	710.348	893.451	1072.78	570.764	895.36	754.931	443.664	1064.31	1943.36
P08621	P08621	RU17_HUMAN	SNRNP70	U1 small nuclear ribonucleoprotein 70 kDa	1334.93	5005.81	4280.47	3680.88	5412.17	6904.75	5269.46	3660.04	4170.42	5205.43	3060.42	4361.9	4033.6	4054.95	5297.13	3793.08	5405.88	5418.73	3287.61	5702.68	4682.89	4074.49	5252.42	6139.26	5100.27	5594.27	5580.59	6127.24	4474.51	5817.16	6786.95	3440.23	4493.8	8192.34	7081.14	6396.99	7785.92	7389.75	6119.95	8330.27	6085.47	6634.28	7572.59	3291.89	2416.58
P08648	P08648	ITA5_HUMAN	ITGA5	Integrin alpha-5	793.501	2914.33	1163.72	2337.73	1558.58	1210.55	1147.87	1014.33	1307.86	1952.62	1291.57	1991.83	830.555	1662.06	3089.88	1173.38	1207.56	2189.12	2098.14	1669.62	1230.06	1408.93	1871.45	1455.98	1598.6	2151.77	1959.96	660.449	940.6	882.657	1352.61	6936.9	6238.31	1714.81	785.975	885.099	990.688	1196.1	509.75	733.119	3609.55	449.451	1693.91	1996.67	2160.06
P08651	P08651	NFIC_HUMAN	NFIC	Nuclear factor 1 C-type	409.7	556.531	1278	873.983	900.432			966.224		513.71	600.282	699.329	1298.5	510.959	962.692	1033.54	846.24	923.099	1427.4	753.813		1168.07		743.46	922.443	699.142	971.217	1342.61	786.639	1033.85	833.116	1229.76	452.022	1399.83	508.468	1098.5	992.665	1171.21	315.198	872.778	1123.04	788.544	561.065
P08670	P08670	VIME_HUMAN	VIM	Vimentin	35547.9	98713.3	97785.1	99897	73845.3	103645	42368.4	63733.4	85083.3	100374	124056	178299	75790.5	111524	128034	72846.5	128616	166257	145260	155336	124964	121848	89918.9	113618	145906	134629	123371	156391	107540	84899.6	106249	37805.6	41308.6	128970	103872	57226.4	72874.6	80005.3	64439.4	121242	96116.3	102113	114782	164392	122404
P08670;P17661	P08670;P17661	DESM_HUMAN;VIME_HUMAN	DES;VIM	Vimentin	40889.1	133477	64670	56085.7	14405.2	38062.7	20311.5	19577.5	49161.9	79340.6	110316	137346	67650.1	93283.8	162828	76466.7	98434.2	126350	185383	113640	103054	113583	81883	95003.9	141894	80468.2	92582.8	9635.59	7185.43	5871.31	12528.2	3977.23	4389.06	8222.25	21190.6	25722.9	7570.33	8614.38	3382.7	11038.5	5413.22	9122.14	6262.59	112992	119602
P08670;P41219	P08670;P41219	PERI_HUMAN;VIME_HUMAN	PRPH;VIM	Vimentin				3656.26	7054.34	1319.66	385.796	887.222	883.17			457.58	1366.49					245.46		137.945					286.544	204.663					268.425
P08697	P08697	A2AP_HUMAN	SERPINF2	Alpha-2-antiplasmin							600.921			833.717	1398.17	327.713		233.601		396.264			442.565	923.128	542.816	1032.94	1824.12	594.31	723.411	675.488	930.847																		916.011
P08708	P08708	RS17_HUMAN	RPS17	40S ribosomal protein S17	2713.41	2016.97	853.163	1362.22	3828.86	2519.68	664.724	1070.78	612.207	2637.57	1430.01	1870.92	3019.27	2002.44	1915.57	2010.62	1555.38	1245.43	1821.41	314.16	843.708	1530.02	1630.89	1905.13	2011.43	2734.58	2259.08	1204.83	1355	1138.22	1289.48	934.852	826.145	697.934	1551.91	2009.22	871.548	996.119	860.906		333.809	983.258	490.822	1756.15	2180.97
P08727	P08727	K1C19_HUMAN	KRT19	Keratin, type I cytoskeletal 19				473.253		522.848		1464.35	847.782	389.301	1290.13		18039.9		376.621				292.063				628.555	296.04		356.64	155.204	218.932			118.88			227.804	284.174	524.049	314.688		334.735	347.752		155.422	1102.66	459.404
P08727;Q04695	P08727;Q04695	K1C17_HUMAN;K1C19_HUMAN	KRT17;KRT19	Keratin, type I cytoskeletal 19	38806.3	50429.6	35067.5	9320.02	26175.6	19551.7	15338.4	13076.1	22768.2	25319.8	18656.2	28996.3	119203	14806.9	51439.6	11316.3	37702.4	41288.4	44208.9	25822.1	28078.6	35526.4	33588.8	51562.1	27506.2	23996.4	42112.3	16369.8	7971.1	3444.29	12347.5	1443.29		22615.4	38776.6	22637.9	18875.2	29278.2	14045.6	29135.9	33714.7	31697.8	49291.3	21356.7	6255.63
P08729	P08729	K2C7_HUMAN	KRT7	Keratin, type II cytoskeletal 7	22515.7	40278.9	52542.7	29776.9	17950.4	21767.9	28472	17219.2	32787	30638.5	24696.1	43638.3	20715.3	25737.3	59218	23526.8	52778	52917.6	76916.5	48286.9	40314.3	39926.9	44473	47930	38153.9	36993.2	46903.1	17065.8	10812.4	7743.05	18771.4	4471.94	4763.65	15680.7	36324.5	20631.6	16778.4	18387.4	18387.3	27744.8	22218.6	27960.5	23207.6	45766.9	23797.1
P08729;P78386;Q9NSB2	O43790;Q14533;P78385;P78386;Q9NSB2;P08729	K2C7_HUMAN;KRT84_HUMAN;KRT85_HUMAN	KRT7;KRT84;KRT85	Keratin, type II cytoskeletal 7
P08754	P08754	GNAI3_HUMAN	GNAI3	Guanine nucleotide-binding protein G(i) subunit alpha-3	1068.72	2826.86	1931.64	3218.29	1511.47	1572.09	3211.86	2727.79	1872.25	2583.8	2991.59	3149.36	1832.41	3069.55	4436.59	2766.23	2462.33	2575.43	3064.15	1432.41	2181.92	1843.7	2957.64	1612.44	2445.7	2613.8	1929.66	2211.43	3599.1	3297.5	1209.32	770.011	1369.63	2027.2	1584.28	1183.19	1150.04	1222.7	1750.13	551.825	2151.95	976.95	990.134	2583.73	2523.33
P08758	P08758	ANXA5_HUMAN	ANXA5	Annexin A5	96526.5	44573.2	37237.4	30791.9	34870.1	54942	53619.6	19526.1	21269.4	62172.8	53028.1	40886.4	41553.8	78570.5	29314.5	64689.9	70687.5	30683.6	9121.85	17244.9	97878.5	86403.9	11578.1	50179.6	50444.4	52935.8	42833.5	41104.5	51327.4	47001.6	41369.6	19403.1	27475.7	21642.3	59119.7	51141.4	32993.1	62152.4	74117.5	29737.4	26530.9	29101.5	6380.03	84004.3	214678
P08779	P08779	K1C16_HUMAN	KRT16	Keratin, type I cytoskeletal 16	294.097	1362.82	1558.02	211.178	2294.04	6584.71	686.584	2047.21	2018.44	1155.44	1190.15	885.835	52635.4	550.902	702.738	659.389	112.216	367.961	391.018	167.011	754.966	511.079	2379.89		377.031	287.786	560.576			379.114			5120.01	125.049		2092.08	135.454			698.168	715.397	50.2154	90.6274	444.099
P08842	P08842	STS_HUMAN	STS	Steryl-sulfatase		211.646				1311.13							1806.61		410.189			466.972						96.9304
P08865	P08865	RSSA_HUMAN	RPSA	40S ribosomal protein SA	36650.5	31339.9	37420.9	18255.8	17499.7	15718	24951.2	14220.5	20758.2	27986.9	22728	21295	26422.8	25410.3	20536.4	29502.3	23468.2	20082.9	4833.17	7212.62	32119.1	27428.2	28132.8	27731.3	23861	21678.4	24106.4	22619.5	12098.3	21842.8	24464.5	19073.4	14635.8	9389.02	31379	17190.3	13835.1	26226.6	21108.3	15531.6	33070	18370.5	9363.72	36751.5	55501.7
P09001	P09001	RM03_HUMAN	MRPL3	39S ribosomal protein L3, mitochondrial			304.308	403.08						122.186	619.783	579.426		211.483			272.665	167.194	440.32	91.7264	217.211				289.876	156.289	123.84				144.776
P09012	P09012	SNRPA_HUMAN	SNRPA	U1 small nuclear ribonucleoprotein A	977.234	3930.25	2494.83	1804.67		3395.71	1227.22	968.019		3861.54	3165.93	4400.89	2934.98	2152.95	3318.23	1010.6	4389.02	4473.54		3563.82	3111.54	2198.95	679.75	3805.55	3871.6	5068.92	5500.92	4155.76		5388.18	4417.66	2872.53	5975.17	6230.6	2671.53	2209.61	3042.02	6024.63	3478.81	5407.44	4558.27	4189.03	7763.95	838.577	2024.07
P09038	P09038	FGF2_HUMAN	FGF2	Fibroblast growth factor 2	773.484	2601.4	2344.02	1972.61		1170.87	1919.46	1696.86	1861.58	743.419	1323.3	964.669	2120.14		820.11	1189.98	977.582	1258.09	915.916	725.203	775.327	984.269		617.401	1407.6	1045.72	710.066	842.94		912.638	1135.24	1419.9	781.7	879.975		673.401	853.717	1475.14	966.173	1171.99	1822.13	1884.87	1039.93	2981.97	1648.78
P09104	P09104	ENOG_HUMAN	ENO2	Gamma-enolase	550.919						545.6	561.544			430.188						538.598	46.2575						1003.11			509.502	486.651		682.845	507.576				491.482	488.35	195.72		1580.75
P09110	P09110	THIK_HUMAN	ACAA1	3-ketoacyl-CoA thiolase, peroxisomal	123.105	39.751		91.2223	669.97		60.1217	345.529		292.838	294.097	423.061	328.091	294.347	164.774	254.97	303.899	515.158	290.772	478.616	151.014	470.532	303.647	391.802	301.113	344.39	381.383	234.705	115.657	299.635	252.554	278.941	778.135	193.404	179.051	436.311	292.927	584.337	286.616	590.85	388.422	40.4178	564.791	263.542	245.822
P09132	P09132	SRP19_HUMAN	SRP19	Signal recognition particle 19 kDa protein	704.94	291	787.177	467.68						214.024	590.633	338.945	952.857	185.536	160.427	199.712	369.425	316.477	159.002	213.088	127.928	303.514		656.978	349.302	310.227	225.496	729.48	142.74	342.476	671.813	634.058	914.752	500.279	489.021	468.578	396.776	423.71	523.099	216.899	371.573	658.632	374.887	297.541	399.43
P09211	P09211	GSTP1_HUMAN	GSTP1	Glutathione S-transferase P	9668.53	5690.77	13712.9	9353.73	14112.5	12802.3	23994.1	6259.98	12469.7	10871.8	7253.8	7286.1	8506.94	10757.7	5018.76	7035.52	11037.4	6704.08	1036.71	3884.23	15957.6	9718.65	16326.9	10172.5	9711.78	11706.4	6404.52	13984.3	16610.6	10334.5	7586.58	3667.96	15574.8	5137.66	12309.7	8140.95	2101.26	2794.53	13404.8	4225.06	1848.74	3559.53	674.491	10677	4735.45
P09382	P09382	LEG1_HUMAN	LGALS1	Galectin-1	33221.3	8017.57	13598.4	14423.1	11682.9	24124.4	26090.2	9034.31	9657.66	17631.9	14614.4	14212.8	15269.7	14237.8	8075.37	17541.3	12626.5	10708.1	2495.06	6352.32	22010	20070.5	15392.1	17078.8	16290	15463.5	15167.4	15163.4	13500.6	13460.5	25658.8	22180.3	17536.1	19849.2	9956.11	17130.8	11256.3	16290.3	11664	11996.4	11508.6	7330.16	6112	31160.4	41892.7
P09417	P09417	DHPR_HUMAN	QDPR	Dihydropteridine reductase	2207.33	237.26	319.082	849.552	1254.73		848.441			1015.85	996.209	1169.38	1171.23	2572.83	343.127	850.957	1512.2	950.681		557.018	1340.9	1205.58	87.7136	1091.05	1194.93	964.682	681.937	833.866	1825.11	1731.7	1187.5	2444.42	3682.05	456.396	1039.36	1483.2	1276.78	130.185	2406.29	899.084				688.897	3149.44
P09429	P09429;B2RPK0	HMGB1_HUMAN	HMGB1	High mobility group protein B1	2751.88	3170.09	5232.33	2519.28	7870.82	6594.28	7270.11	4428.28	7956.77	4408.8	3410.69	2743.36	2970.22	5017.35	2239.75	6540.99	4285.74	4248.49	1748.97	1423.33	6038.32	3072.36	4044.31	4960.07	4817.18	3956.9	5672.29	6829.13	4420.79	5817.94	5441.09	8294.33	9601.88	4735.52	7521.73	9984.44	6062.41	8180.77	6717.87	7533.24	6437.79	3979.35	3551.17	5434.13	4677.3
P09429;P23497	P23497;P09429;B2RPK0	HMGB1_HUMAN;SP100_HUMAN	HMGB1;SP100	High mobility group protein B1	9043.94	11266.5	12504.1	4043.72	1600.99	17788.7	10361.1	10645	19281.6	11383.3	8506.12	7659.31	11231.2	11154.1	9123.68	10761.9	9754.06	9365	3074.47	3247.75	12194.7	8566.25	15476.9	8820.28	13256.1	10635.2	12374.6	5927.31	2978.39	5213.78	10226.9	3370.64	3331.2	5120.42	8465.55	16025.9	11714.6	15451.2	11866.7	8368.03	12308.9	8521.83	5053.8	12134.1	5847.96
P09429;P23497;P26583	P23497;P09429;P26583	HMGB1_HUMAN;HMGB2_HUMAN;SP100_HUMAN	HMGB1;HMGB2;SP100	High mobility group protein B1																												1544.65	2819.84	2194.37		24639.7	46019.2				1162.54		1979.58
P09429;P26583	P09429;P26583	HMGB1_HUMAN;HMGB2_HUMAN	HMGB1;HMGB2	High mobility group protein B1	737.496	1219.94	1199.37	5805.69	6998.76	1681.51	3918.49			1822.08	1485.77	1159.47				882.047	876.184	807.579		143.285	553.263	487.884	832.533	672.858	904.307	831.699	1559.66	154.653		119.843	2341.2			466.46	441.751	1829.49	1121.6	1441.29	1076.9	732.06	1122.9	1138.25		1023.35	1043.49
P09488	P09488;P46439	GSTM1_HUMAN	GSTM1	Glutathione S-transferase Mu 1				678.618	424.347		1364.18			1445.42	828.007	278.353				729.774	1493.48	404.162				1293.5		1520.59	975.231	1329.61		1889.54	1879.03	1537.85	1555.13	697.935	514.013	587.54	2001.96	2346.59	1460.38	1087.65	5115.59
P09493	P09493	TPM1_HUMAN	TPM1	Tropomyosin alpha-1 chain	935.152		974.063	175.427						816.886	452.044	750.304	1120.6	810.895	779.854	781.102	1151.53	540.365	250.363	327.928		1466.81		894.384	484.189	809.277	894.627	571.692	1300.5	609.637	523.211	4367.39	730.155	555.886	1242.5	505.152	462.539	499.211	892.204			1034.08		755.72	2817.29
P09496	P09496	CLCA_HUMAN	CLTA	Clathrin light chain A	17593.7	17961.7	14118.4	12610.8	7520.19	11141.7	17989.6	8253.04	10169	14817.6	11893.2	14293.4	8984.65	12719.9	12475.8	12446.4	13104.4	11659.1	9394.94	9131.65	13304.9	14266.7	15959.6	16592.7	13723.8	15360.9	12420.7	8162.63	4625.82	6866.86	11323.7	2702.75	1593.86	14026.4	16242.6	14800.1	12946.3	14180.6	10650	9206.46	6852.79	8459.88	7003.39	14636.1	16424
P09497	P09497	CLCB_HUMAN	CLTB	Clathrin light chain B	1545.71	1400.33	846.627	2059.07			2997.5			2609.88	1797.63	1716.1	1991.79	1311.89	1235.34	1557.88	1892.89	1809.25	1555.88	922.71	2379.82	2573.78		2134.57	2000.03	1980.61	1790.65	1208.18		1739.41	1694.99	1112.46		1894.02	1746.1	1782.45	1267.69	1499.12	1393.22				1231.94	1261.7	1667.94
P09525	P09525	ANXA4_HUMAN	ANXA4	Annexin A4	4329.19	1023.84	1466.72	1311.06	975.579	2943.88	2297.78		794.633	2026.78	1761.78	1363.1	4694.09	2582.98	881.253	2076.31	2186.58	1270.6		539.493	2554.98	2515.55		2170.67	2020.5	1909.86	1578.95	2494.87	3473.47	2606.17	2541.28	1627.52	1415.93	848.404	1343.16	2374.54	2072.8	1473.71	2731.36	2220.57	1268.75	1673.64	815.369	3910.5	9100.88
P09543	P09543	CN37_HUMAN	CNP	2',3'-cyclic-nucleotide 3'-phosphodiesterase	1404.12	4136.78	2396.85	3748.02	3388.07	3388.28	3468.75	4422.38	4091.75	2874.88	3087.19	3300.16	4953.46	4567.96	5058.66	3019.83	3246.78	3719.95	5127.06	3203.33	2404.52	3057.65	3351.08	3372.35	3247.84	3747.99	4261.68	3549.88	2609.23	3034.56	1965.68	2707.94	3917.31	3094.14	2576.18	2408.88	2965.64	2538.85	2672	2198.43	1606.92	2952.76	2544.24	1602.18	2163.17
P09601	P09601	HMOX1_HUMAN	HMOX1	Heme oxygenase 1		1176.81	3217.19	883.109						1711.93	1529.61	1348.57	5540.58	2849.41	2351.73	341.131	1606.5	1505.09	2149.59	2173.9	1859.47	2649.41		2287.98	2150.69	2343.09	616.361	2085.28	1560.32	1748.72	1647.54	1458.8	635.447	2457.52	2963.2	4837.42	4901.75	3924.91	1928.89	2633.44	2543.79	2717.95	5642.43		1286.63
P09622	P09622	DLDH_HUMAN	DLD	Dihydrolipoyl dehydrogenase, mitochondrial	2217.7	5717.11	4366.74	3198.47	4629.02	4622.47	6826.19	4265.44	4253.81	6038.95	6054.02	6618.76	5758.43	4318.55	3670.64	3157.71	6749.14	5183.35	4735.99	6148.22	3632.64	5330.83	3106.13	4164.95	5199.08	5291.76	4236.96	7089.69	6715.47	5737.78	4845.19	5116.64	3241.35	3914.07	6333.91	3874.96	5416.69	4073.29	5009.16	5656.24	2593.95	5513.25	3077.34	2615.25	1132.54
P09651	P09651;A0A2R8Y4L2	ROA1_HUMAN	HNRNPA1	Heterogeneous nuclear ribonucleoprotein A1	4269.6	15817.4	16814.8	24845	15079.7	15464.3	16116.5	15382	18835.8	18298.8	17797.8	19086	15522.2	15034.8	16067.4	13269.8	16873.4	18194.4	18039.3	21567.2	18251.8	15342.8	11784.5	15718.8	19709.3	20070.6	18567.2	21612.9	10694.3	13156.2	25929.9	14063.9	14461.5	23467.6	12689.4	13176.3	18909.8	17215	13561	17562	14446.2	17500.9	13785.8	9485.61	12320.8
P09651;P22626	P22626;Q32P51;P09651;A0A2R8Y4L2	ROA1_HUMAN;ROA2_HUMAN	HNRNPA1;HNRNPA2B1	Heterogeneous nuclear ribonucleoprotein A1										5056.3	4063.88	335.327	3349.15	3163.19	6028.69	2353.16	4674.05	4198.17	5014.64	5849.16	1131.46	3423.59		3549.93	3104.83	3590.55	1833.1	1800.92	993.943	1554.13	2550.46			7278.07	8205.43	4278.94	4565.74	4339.44	2932.42	4235.17	1195.63	2554.91	642.362
P09651;P51991	P51991;Q32P51;P09651;A0A2R8Y4L2	ROA1_HUMAN;ROA3_HUMAN	HNRNPA1;HNRNPA3	Heterogeneous nuclear ribonucleoprotein A1	308.338	2037.36	1668.07		2025.24													1030.97										2331.08	6607.8	4139.45	1695.59	41573.4	22676.4	7269.52	4552	1680.66	3110.28	1421.91	2106.68	603.612	746.016	1111.16	1060.2	837.985
P09661	P09661	RU2A_HUMAN	SNRPA1	U2 small nuclear ribonucleoprotein A'	1550.07	4415.31	4617.8	6376.13	4436.25	3025.41	5296.75	3984.16	2868.79	4676.79	4355.75	6428.62	4549.71	4080.03	4827.88	4606.52	4622.24	4812.41	4915.88	6742.8	4152.63	3206.95	4446.69	4511.89	5198.17	4052.78	4903.67	1551.57	2386.81	1674.64	3883.93	6058.47	5366.51	2340.28	5297.42	4088.37	2426.93	2384.89	2123.95	4205.38	3243.11	2033.85	4519.88	3774.28	3264.21
P09669	P09669	COX6C_HUMAN	COX6C	Cytochrome c oxidase subunit 6C		3394.45	2020.34	4939.52	8050.06	2510.84	1168.11	4890.07	2537.72	1847.62	1977.04	2902.61	770.13	258.747	3195.34	1276.31	1411.67	2807.91	2801.18	3765.02	1382.12	3580.4	905.478	2761.17	2276.4	3283.54	2754.25	5021.81	5501.25	3945.91	4006.22	1811.17	2217.73	6500.61	1698.3	3618.51	5703.13	4126.86	4940.46	5743.56	3667.4	2636.6	3643.84	1708.47
P09874	P09874	PARP1_HUMAN	PARP1	Poly [ADP-ribose] polymerase 1	2893.31	6792.4	5273.57	7815.27	6468.92	5701.65	6464.72	8088.95	8254.22	5719.63	7839.36	6250.04	6936.64	5840.39	7629.69	6130.79	5804.74	8109.83	6302.23	6329.75	5252.23	7011.49	6551.82	7072.8	8286.9	7628.73	7438.44	6194.3	6894.16	6925.32	6031.17	5666.35	5401.29	6834.47	7955.9	7380.51	6650.02	6570.37	5339.75	8006.36	6873.71	7194.63	7466.51	4739.95	4493.17
P09884	P09884	DPOLA_HUMAN	POLA1	DNA polymerase alpha catalytic subunit									466.142	244.851	154.535	223.355		532.148	132.584		203.632	194.399		87.3394	449.729	158.441		164.05	125.392	224.383	443.762	172.197	257.494	199.881	346.465	208.434	510.042	399.304		184.61	230.059	340.364	297.911	390.95	109.073
P09913	P09913	IFIT2_HUMAN	IFIT2	Interferon-induced protein with tetratricopeptide repeats 2											260.956	121.207			281.739			295.273						134.603
P09914	P09914	IFIT1_HUMAN	IFIT1	Interferon-induced protein with tetratricopeptide repeats 1				282.403							407.865						408.039	228.762						309.802		276.351					279.038						407.549
P09960	P09960	LKHA4_HUMAN	LTA4H	Leukotriene A-4 hydrolase	3973.83	2378.59	3980.28	1553.27	1483.63	3053.62	1987.11	2472.93	1254.84	2116.4	1820.04	1297.66	4256.24	1537.46	1461.82	1375.85	1727.98	1147.93		574.183	2570.6	3145.6	1878.12	2297.98	2066.07	1994.75	1470.72	3333.8	3650.82	2226.99	1910.15	1926.78	2649.79	1585.87	3222.36	2973.38	2231.05	2192.71	3571.72	1441.22	1514.32	1059.85	647	4295.07	2610.2
P09972	P09972	ALDOC_HUMAN	ALDOC	Fructose-bisphosphate aldolase C	8183.27	11186.3	9394.56	3831.03	4476.68	10009.1	8088.47	6583.86	4817.73	6880.82	9570.94	6824.35	12985.9	9536.28	4524.71	7281.57	7136.33	4859.85	1274.46	2806.13	8883.87	9531.55	12653.5	7392.78	7393.18	6458.42	5817.4	5404.84	9686.22	9909.37	7163.04	3098.5	4762.53	2479.34	5004.33	4808.34	2061.48	2273.79	7180.04	1922.2	2410.75	4950.86		8075.51	8661.82
P0C0L4	P0C0L5;P0C0L4	CO4A_HUMAN	C4A	Complement C4-A	418.08																								992.968	879.303										198.839		439.383			476.465				1528.03
P0C0S5;Q71UI9	P0C0S5;Q71UI9	H2AV_HUMAN;H2AZ_HUMAN	H2AZ1;H2AZ2	Histone H2A.Z	3006.98	13132.6	4936.79	15668	13267.6	16002	7924.83	12624.7	11764.1	19205.7	20102.1	31254.3	16680.3	17044.2	31669.9	12074.9	14409.2	20158.4	20393.7	24192.7	11176.3	23315.1	15002.4	23842.5	24894.8	24012.4	19347.4	5082.61	1904.78	1441.21	6365.2		3154.66	6832.14	8869.63	7916.23	6187.51	5160.79	6618.18	4101.73	4939.17	3780.47	2941.93	8144.83	5709.53
P0C0S8;P20671;Q16777;Q6FI13;Q96KK5;Q99878;Q9BTM1	Q99878;Q96KK5;P0C0S8;P20671;Q6FI13;Q16777;Q9BTM1	H2A1D_HUMAN;H2A1H_HUMAN;H2A1J_HUMAN;H2A1_HUMAN;H2A2A_HUMAN;H2A2C_HUMAN;H2AJ_HUMAN	H2AC12;H2AC14;H2AC17;H2AC19;H2AC20;H2AC7;H2AJ	Histone H2A type 1	9383.03	23270	13192.1	56072.2	31758.3	28777.4	23973	45502.2	25705.5	24676.2	31750.5	33854.4	12822.5	12069.1	22122.5	17667.3	18815.5	21358.8	14812.8	43360.6	21638.7	42000.7	12556.6	29317.7	26783.3	25229.9	26814.3	8411.16	2439.12	2047.6	20041.7	148.078	647.727	12170.9	16843	24734.8	14556.2	9780.49	7934.44	7709.01	9630.15	4465.12	6542.98	32683.4	10099.4
P0C1Z6	P0C1Z6	TFPT_HUMAN	TFPT	TCF3 fusion partner																														70.4846				146.327		13.1209
P0CAP2	P0CAP2	GRL1A_HUMAN	POLR2M	DNA-directed RNA polymerase II subunit GRINL1A																										38.6583		73.5968		47.7203	17.8475					20.4741	22.8461	34.0044	18.0677
P0CG29;P0CG30	P0CG29;P0CG30	GST2_HUMAN;GSTT2_HUMAN	GSTT2;GSTT2B	Glutathione S-transferase theta-2										54.9151															36.6773	16.4798					194.219
P0DJ07	P0DJ07	PT100_HUMAN	PET100	Protein PET100 homolog, mitochondrial																												278.78	268.022		211.771	460.12					218.381	112.467
P0DJD0;P0DJD1	P0DJD1;P0DJD0	RGPD1_HUMAN;RGPD2_HUMAN	RGPD1;RGPD2	RANBP2-like and GRIP domain-containing protein 1											247.061				320.561		298.377								336.269												191.287							225.476
P0DKV0	P0DKV0	S31C1_HUMAN	SPATA31C1	Putative spermatogenesis-associated protein 31C1																									43.6967	118.886												1221.59
P0DMV8;P0DMV9	P0DMV9;P0DMV8	HS71A_HUMAN;HS71B_HUMAN	HSPA1A;HSPA1B	Heat shock 70 kDa protein 1A	26035.4	28139.6	41525.9	15888.1	17692.8	18127.3	17651.5	20076.7	14640.1	21908.9	22815.7	15624	15336	19773.1	14027.4	15953.2	16498.4	14112.4	7875.7	11067.3	22767.5	16706.7	15030.7	21019.6	17035.6	16422.9	19681.1	18789.5	15316.8	16459.6	16417.2	15890.8	13656.4	12510.1	18636.2	17712	12235.8	14147.4	20798.7	12824.6	11872.8	11521.7	6212.19	17330.4	18363.7
P0DN76;Q01081	Q01081;P0DN76	U2AF1_HUMAN;U2AF5_HUMAN	U2AF1;U2AF1L5	Splicing factor U2AF 35 kDa subunit-like protein	6196.21	12067.1	13844.5	13435.5	6416.48	10997.7	11471.8	10031.9	13273.1	11598.9	12604.4	14064.9	16529.6	12382	11982.7	12115.8	10124.2	13340.5	11511.3	11813	12823.6	10051.9	19073.5	10823.5	12865.8	11342.1	15237	3637.15	3157.24	3108.11	8238.21	860.357	742.996	5764.26	7726.02	11096.8	6122.03	6554.31	5347.26	6849.86	5659.15	6034.82	7542.51	11065.1	3639.69
P0DN79;P35520	P0DN79;P35520	CBSL_HUMAN;CBS_HUMAN	CBS;CBSL	Cystathionine beta-synthase-like protein	1712.81	1033.65	1085.51	554.774	1019.54	702.83	1235.57	693.879	1459.84	705.159	427.42	724.954	413.537	651.96		519.388	628.592	562.978		293.414	383.737	1060.17	821.951	766.393	716.271	1108.24	528.184	362.836	285.291	730.552	1084.12	70.3391	2775.95	658.527	1121.02	1419.71	896.915	799.396	2110.18	338.355		1091.97	242.97	358.066	596.285
P0DOY2;P0DOY3	P0DOY3;P0DOY2	IGLC2_HUMAN;IGLC3_HUMAN	IGLC2;IGLC3	Immunoglobulin lambda constant 2													17912.4								894.971		2156.35		647.98
P0DP23;P0DP24;P0DP25	P0DP23;P0DP24;P0DP25	CALM1_HUMAN;CALM2_HUMAN;CALM3_HUMAN	CALM1;CALM2;CALM3	Calmodulin-1	798.775	5119.06	1069.16	1385.85	708.142		2795.57	1062.03	1057.64	1119.91	1244.49	778.879	1232.12	2123.81	5955.44	1214.89	870.762	864.803	661.224	409.075	748.825	1414.87	1097.29	430.258	716.46	1074.65	628.035									815.774		1102.82	297.637					3385.52	6459.38
P0DP57	P0DP57	SLUR2_HUMAN	SLURP2	Secreted Ly-6/uPAR domain-containing protein 2							47.0599						747.706																							45.3136
P0DPA2	P0DPA2	VSIG8_HUMAN	VSIG8	V-set and immunoglobulin domain-containing protein 8
P0DPB6	P0DPB6	RPAC2_HUMAN	POLR1D	DNA-directed RNA polymerases I and III subunit RPAC2	787.506	1415.8	1341.98	1763.32	1827.73	742.81	1544.76	1207.89		1038.51	1008.78	1179.02	997.254	160.67	1619.3	1319.03	1061.41	995.348	1125.86	671.557	716.189	1341.99	418.469	1164	1449.35	1191.99	1639.08			447.098	1065.63			576.633	923.308	1261.38	954.945	1048.86	788.939	559.893				1115.67
P0DTE7;P0DTE8;P0DUB6	P0DUB6;P19961;P0DTE7;P04746;P0DTE8	AMY1A_HUMAN;AMY1B_HUMAN;AMY1C_HUMAN	AMY1A;AMY1B;AMY1C	Alpha-amylase 1B													2399.83
P10109	P10109	ADX_HUMAN	FDX1	Adrenodoxin, mitochondrial	1230.28		840.713					1162.57		848.122	1249.92	1856.26		2096.83	1838.37		2132.02	1325.81	1462.19	1048.7		855.794	1063.3	1811.55	1580.31	1218.32	1995.92							530.104		634.496	1043.05		1103.28						1205.39
P10155	P10155	RO60_HUMAN	RO60	60 kDa SS-A/Ro ribonucleoprotein	805.302	569.607	1307.44	706.24	1329.95	2179.08	552.499	1141.9	1133.5	589.211	932.446	1025.91	4987.83	1227.72	366.259	772.113	925.276	948.132	170.666	593.332	208.91	1248.36	1979.2	1153.53	1003.11	873.893	553.892	734.431		290.786	901.667			404.947	1075.31	893.355			575.63					607.19	285.004
P10253	P10253	LYAG_HUMAN	GAA	Lysosomal alpha-glucosidase		526.343		326.663	891.544		962.306	739.924		193.588	192.57	197.615	1085.2	737.178	238.319	206.573	140.843	272.947	618.108	390.925		621.719		164.297	163.574	283.836	90.441	431.658	232.521	22.7486	334.469			86.1091	174.893	343.724		362.862	141.478
P10301	P10301	RRAS_HUMAN	RRAS	Ras-related protein R-Ras										125.924		178.444			100.797	121.034	58.9085	236.366	51.081	92.0095		65.2188		169.032	174.62	134.049	239.661
P10301;P62070	P62070;P10301	RRAS2_HUMAN;RRAS_HUMAN	RRAS;RRAS2	Ras-related protein R-Ras	1730.75	3439.66		1992.64		1220.18	1685.08	1400.09	1033.59	2725.04	2037.34	2294.78		373.804	1886.68	3017.74	3402.86	2400.45	2915.87	2486.44	3391.2	2558.16	1915.86	2025.85	1812.62	2725.69	2586.73	2388.27	1928.07	1443.77	2746.65		1224.98	2415.05	2203.34	2831.9	2633.87	2640.13	1888.8	4222.25	1569.8	2492.17	3028.05	2177.88	1782.71
P10398	P10398	ARAF_HUMAN	ARAF	Serine/threonine-protein kinase A-Raf	312.822			297.716		163.285		59.6902		247.727	308.964	195.917	245.529	566.825		496.625	235.348	179.677	266.974	103.454	477.22	237.947		183.634	305.005	326.709	354.524	144.553		524.874	215.574		979.96	157.044	371.227	405.997	54.4322	203.539	92.2658			51.8361
P10398;P15056	P04049;P10398;P15056	ARAF_HUMAN;BRAF_HUMAN	ARAF;BRAF	Serine/threonine-protein kinase A-Raf	667.979			451.017			161.866			569.677	676.628	307.458	959.358	494.855	397.397	475.229	569.745	623.148	409.771	381.504		422.022	551.46	99.2306	644.182	553.527	594.047	354.333		227.05	632.895	312.828		173.252	544.541	658.642	531.048	501.514	509.681	282.263	897.905	126.456	384.898	414.087	650.12
P10412	P10412	H14_HUMAN	H1-4	Histone H1.4	273.763	1263.92	1335.55	1854.27		1474.42	287.013	2016.84		1790.53	1474.45	2735	2067.47	2622.08	2642.67	1438.64	1912.39	1591.75	2710.26	2660.41		1995.06	932.432	1843.27	2257.43	1861.21	1352.76	592.257		1176.5	1212.25					1020.09				805.145	900.326	1211.17	1242.68	1602.14	1203.84
P10412;P16401;P16402;P16403	P16402;P16403;P10412;P16401	H12_HUMAN;H13_HUMAN;H14_HUMAN;H15_HUMAN	H1-2;H1-3;H1-4;H1-5	Histone H1.4																													246.744	1066.23		439.465	5434.51	702.98			183.164		296.033
P10412;P16401;P16402;P16403;Q02539	P16402;Q02539;P16403;P10412;P16401	H11_HUMAN;H12_HUMAN;H13_HUMAN;H14_HUMAN;H15_HUMAN	H1-1;H1-2;H1-3;H1-4;H1-5	Histone H1.4		36.3373	370.749														319.326	170.995										6711.52	18741.7	37841.9	2113.4	42825.7	91846.5	25163.7	2712.33	383.108	7585.69	2127.61	9785.56	3248.71	5044.54	8144.98	14783.6
P10412;P16402;P16403	P16402;P16403;P10412	H12_HUMAN;H13_HUMAN;H14_HUMAN	H1-2;H1-3;H1-4	Histone H1.4	57352	181681	132830	242805	192725	165848	133674	173504	137028	88179.3	101988	172448	75222	95343.2	129195	73558	88548	102546	116377	133580	45236.8	100756	100187	85542.3	111673	84557.3	138327	41873	47131.7	53757	71452.7	20807.7	50486.5	126665	91556.2	118662	71410.4	62483.9	71399.3	64311.9	100354	65292.8	45696.6	119253	61349.8
P10412;P16402;P16403;Q02539	P16402;P22492;Q02539;P16403;P10412	H11_HUMAN;H12_HUMAN;H13_HUMAN;H14_HUMAN	H1-1;H1-2;H1-3;H1-4	Histone H1.4	23409.7	69416.2	57321.5	78700.7	43480.2	37534.9	42423.9	51224.6	30828.8	28102.4	26418.8	47503.7	19589.5	23690.9	31605.2	23628.7	19879.3	23599.3	32499.1	29039.3	14195.2	14087.2	31738.7	12193.8	27853.6	12388.8	25344.5	3103.94	8984.84	5894.28	9309.2	1551.87	880.789	14318.4	15058.4	8584.2	4745.94	4114.59	3950.22	7499.51	3212.69	5915.21	3926.27	39670.4	19043.5
P10515	P10515	ODP2_HUMAN	DLAT	Dihydrolipoyllysine-residue acetyltransferase component of pyruvate dehydrogenase complex, mitochondrial	1031.96	3087.11	2562.37	2732	2372.3	1630.19	4239.78	2428.23	2957.91	4109.14	4407.03	4899.76	2212.56	2688.61	3174.39	2515.17	4716.96	3071.76	3638.82	3582.52	1467.48	3591.73	1476.46	3567.22	3432.68	3136.12	3194.54	3636.96	4510.07	3846.04	2047.34	2795.79	1565.99	2842.15	2521	2517.1	2657.06	2798.33	2184.61	2463.93	1841.82	5209.02	3999.48	2524.5	697.885
P10586	P10586	PTPRF_HUMAN	PTPRF	Receptor-type tyrosine-protein phosphatase F				374.529			519.016	362.02		444.192	765.833	577.029			592.973	487.101	742.166	451.758	632.142	692.719	675.567	624.54	1188.41	418.357	1111.76	711.242	703.906	540.988	787.166	615.539	486.31	258.85	933.854	581.335	1004.51	603.852	860.731	1033.03	699.027	1125.09	724.366	832.708	728.923		927.497
P10599	P10599	THIO_HUMAN	TXN	Thioredoxin	61776	19440	30823.4	8533.03	26487.8	26285	21106.1	23529.1	25434.9	35867.5	36004.3	22417.1	125380	50173.7	21543.1	42298.3	44574.4	23131.6	8046.13	13810.4	62943.9	40984.6	68755.7	38766.1	30962	27222.7	34019.2	34015.5	57938.3	41342.8	20864.7	43851.2	22977.1	9711.75	51027.5	19872.8	25054.8	19463.9	23709	15344.1	17689.1	22597.6	5522.37	31161.2	33777.3
P10606	P10606	COX5B_HUMAN	COX5B	Cytochrome c oxidase subunit 5B, mitochondrial	2606.45	7043.34	6899.1	6965.35	4985.81	6679.47	5686.43	10267.6	5610.05	8266.94	7140.37	8201.93	2079.79	5902.75	9513.66	6815.54	8447.44	7317.69	12148.9	10817.2	6471.33	7446.86	6146.78	8161.67	8116.02	8150.29	8220.54	14187.1	12810.7	12071.9	10509.4	16936	9572.3	14312.3	10320.3	6112.54	9262.44	7215.84	7164.69	9821.39	6682.89	8189.89	14781.8	4525.23	3182.75
P10619	P10619	PPGB_HUMAN	CTSA	Lysosomal protective protein	295.905		599.635	1064.14	993.181	937.626		621.958		384.838	763.324	953.939	1523.71			341.867	86.5346	178.463	421.199	667.671		581.278		125.66	346.076	491.198	430.173				331.473					86.9921									690.434
P10620	P10620	MGST1_HUMAN	MGST1	Microsomal glutathione S-transferase 1	500.659	413.463		2140.26	1677.15		140.304		528.915	1443.95	762.128	761.392	1389.47	274.021	1428.49	475.6	385.742	694.434	519.837	348.134		630.617		737.713	580.594	1516.31	486.762	224.474		198.583	108.481			990.101	490.019	708.17	141.719	391.594	123.014					1105.93	488.329
P10643	P10643	CO7_HUMAN	C7	Complement component C7										1478.28	1303.79	221.231									2035.7	807.127	5096.62	1107.64	1140.06	741.29	2414.54
P10644	P10644	KAP0_HUMAN	PRKAR1A	cAMP-dependent protein kinase type I-alpha regulatory subunit	1822.64	547.01	1628.25	1128.66	565.098	1318.37	908.069	1476.67	1665.15	1735.84	1603.84	1366.19	1768.09	1679.37	1313.09	1231.61	1831.37	1541.13	599.239	596.924	2004.66	1719.64	1923.3	1947.25	1627.66	1683.88	977.141	1601.32	1172.17	1895.28	1672.34	1612.65	743.902	951.193	1931.24	2128.89	1139.21	1461.74	1649.43	1506.11	1374.54	1355.33	883.487	866.396	807.433
P10768	P10768	ESTD_HUMAN	ESD	S-formylglutathione hydrolase	1324.77	1247.11	1637.34	2015.67	4953.36	1651.73	1548.58	1964.25	1571.89	1636.08	1490.94	834.721	1171.62	1600.01	1079.35	1266.32	2313.89	1068.86		498.843	2023.35	1841.54	1530.72	1664.86	1908.82	1570.93	1435.33	2301.49	3209.59	1956.42	1908.99	2610.8	2706.58	1041.96	2330.92	1261.68	700.081	1316.97	2085.17		1389.5	849.641		806.546	1884.58
P10809	P10809	CH60_HUMAN	HSPD1	60 kDa heat shock protein, mitochondrial	54766.8	77380.2	60815.2	80835.9	86248.4	52475.9	124425	78464.3	56517.2	98227.4	104291	128398	51186.9	85284.8	60479.9	60278.3	89655.3	71234.2	85616	93166.4	59866.9	121373	53661.6	66606.6	90973.9	72132.1	70416.9	63195.8	113032	69388.3	100805	52616.3	53125.2	41314.3	67560	69583.1	87949.1	72436.6	63343.6	71855.9	34831.4	75435.7	63758.4	99881.1	53498
P10909	P10909	CLUS_HUMAN	CLU	Clusterin	16768.5	2245.97	2099.38	4239.91	2730.09	1950.38	2068.62	2491.76	582.893	1527.9	2986.26	2200.97	4396.9	1661.73	3350.48	881.48	1655.75	2433.25	4725.04	1025.2	526.798	1963.55	3017	515.906	1793.37	1492.06	2770.62	1653.64	2333.38	908.479	1627.62	603.245	770.293	888.321	896.757	894.548	714.748	1105.38	370.613		383.709	469.454	975.381	7159.15	76011.3
P11021	P11021	BIP_HUMAN	HSPA5	Endoplasmic reticulum chaperone BiP	20626.9	47252	51314.2	46558.5	47647.7	47547	82147.4	68789.8	42832.9	71655.2	55225.7	66129.7	39483.1	52289.9	45974.2	48317.6	62373.5	52009.7	36203.5	56145.9	47405.3	60056.4	45784.8	48174.2	48444.9	50069.1	63586	63608.1	45101.9	44445.3	56426.1	24939.9	21158	40992.9	47999.3	50957.4	51269.9	47119.1	49220.6	45657.5	38251	53218.6	57078.3	53810.1	44507.9
P11021;P11142;P34931;P54652	P34931;P11021;P11142;P0DMV9;P0DMV8;P54652	BIP_HUMAN;HS71L_HUMAN;HSP72_HUMAN;HSP7C_HUMAN	HSPA1L;HSPA2;HSPA5;HSPA8	Endoplasmic reticulum chaperone BiP	20952.3	70303.4	82334.1	85675.5	87806.7	78322.8	80795	85381	72374.2	66501.2	58871.5	45673.2	61071.9	74301.6	65353.8	51683.6	79831.4	57238.8	30410.4	44484.1	56223.1	49334.6	58057.8	55063.5	49957.6	45547	61565.8	126234	123345	113352	87796.6	41811.8	28370.4	78042.7	104532	51284.6	78217	53851.6	97693.5	43791.4	74642.6	31006.8	35965.3	55568.8	100608
P11047	P11047	LAMC1_HUMAN	LAMC1	Laminin subunit gamma-1	329.139		904.699	122.005	213.789	372.949	401.817			286.661	398.037	307.825		77.658	416.727	523.953	469.356	391.932	446.897	316.945	173.793	253.66		349.864	298.819	249.285		240.87			348.718			380.215	807.785	555.321	474.471	392.223	450.928	726.388	409.576	402.408	369.497	2095.99	2754.87
P11117	P11117	PPAL_HUMAN	ACP2	Lysosomal acid phosphatase			269.344	1049.43			354.301	928.392		463.459	144.855	673.86		550.056	771.122	1020.49		598.668	842.885	563.524	507.48	527.797		696.242	791.796	614.954		443.939	291.831	463.141	80.4489			613.846		358.202	403.059	322.494	621.698			345.22		342.531
P11142	P11142	HSP7C_HUMAN	HSPA8	Heat shock cognate 71 kDa protein	68912	50998.7	52330.4	63666.5	60496.1	55905.4	69908.6	57258.1	57013.3	81242.1	62405.2	52804.4	65773.9	52446.5	35686.4	65192.4	68618.8	44628.9	29873.5	36233.2	64771.3	55921.4	58033.9	70405.6	61667.5	64129.9	77837.9	72790	41894.2	55814.7	83177.5	27309.7	29390.8	44973.3	54192.3	63540	37502.3	49913.4	55315.7	24983.8	32966.9	23899.1	30412	72078.5	60877.5
P11142;P17066;P34931;P54652	P34931;P48741;P11142;P0DMV9;P0DMV8;P54652;P17066	HS71L_HUMAN;HSP72_HUMAN;HSP76_HUMAN;HSP7C_HUMAN	HSPA1L;HSPA2;HSPA6;HSPA8	Heat shock cognate 71 kDa protein	100515	75885.8	146521	60856.3	35378.8	84683.7	80927.9	69386.9	48689.8	60187.3	60680.1	45871.8	33531.6	51706.3	23167.3	57856.5	72833.3	52650.7	13569.7	32805.9	60594.6	58525.6	52861.7	69556.4	54513.5	60004.7	60378.1	103795	68000.8	83858.7	104149	28182	15040.5	88870.4	119661	97475.5	107299	155844	133738	104399	105144	108138	102683	104287	128407
P11142;P17066;P54652	P11142;P54652;P17066	HSP72_HUMAN;HSP76_HUMAN;HSP7C_HUMAN	HSPA2;HSPA6;HSPA8	Heat shock cognate 71 kDa protein	34514.4	35892.4	26153.1	17943	10593.5	10715.4	12814.5	12508.4	17141	26821.8	21281.7	23305.1	19820.8	19521.8	20038.1	23770.5	17285.8	14935.4	16766.2	12392.6	25015	17049.1	19204.7	16978.8	19342.6	12765.1	30035.4	9921.99	12255	7148.72	11620.7	7218.07	8394.36	7334.93	23155.6	11550	7190.48	5434.09	6870.02	3104.74	4632.39	4623.18	1513.15	19026.8	18304.1
P11142;P54652	P11142;P54652	HSP72_HUMAN;HSP7C_HUMAN	HSPA2;HSPA8	Heat shock cognate 71 kDa protein	15412	10926.7	11477.2	10122.8	6813.8	12294.7	17872.1	10827.8	16338	11826.3	11212.2	8543.27	12701.7	10864.1	9447.22	10042.9	12791.8	7831.3	5323.37	6757.79	12925.1	10233.4	11329.6	10993	10512.8	10651.6	11519.7	14127	10068.7	15133.2	15813.3	10619.9	9052.13	14175.6	18138.1	10918.9	13125.1	14113.3	15810.5	13204.1	12088.1	9264.25	9231.63	11209.4	17446.8
P11166	P11166	GTR1_HUMAN	SLC2A1	Solute carrier family 2, facilitated glucose transporter member 1	3396.3	3882.67	4931.36	6607.49	4008.77	4074.34	4357.87	4949.29	5476.25	9175.63	9461.48	7280.09	4810.63	8917.78	9694.36	7950.84	9345.13	9437.54	9070.79	6557.1	7593.73	7853.82	4774.77	7991.96	9182.89	8100.28	10654.6	2134.69	1935.81	2777.16	5807.32	575.874		7810.75	4999.23	7533.37	10172.5	14391.3	6796.51	9370.38	7200.83	10485.3	14812.3	7038.85	4814.81
P11169;Q8TDB8	Q8TDB8;P11169	GTR14_HUMAN;GTR3_HUMAN	SLC2A14;SLC2A3	Solute carrier family 2, facilitated glucose transporter member 3				217.732			169.231			141.665	205.78	183.697					191.984	248.41	186.323	220.506	175.471	133.133		326.66	349.779	243.09	135.391				175.313			81.2504	119.233	225.389	81.9318	33.3943	178.792	319.508		206.446
P11171	P11171	EPB41_HUMAN	EPB41	Protein 4.1		508.079	1038.02	455.111	208.634	347.676		566.224		296.717	353.393	394.35			277.546	438.375	275.303	439.359	463.34	357.695	351.43	386.793		186.755	372.764	478.262	787.515	569.216	290.069	487.079	513.115	1103.05	473.892	483.955	693.106	447.469	351.387	531.332	487.593	229.379	386.229	631.376	232.026
P11172	P11172	UMPS_HUMAN	UMPS	Uridine 5'-monophosphate synthase	1689.07		1221.01	713.752	707.148	979.157	1306.05	1085.21	1046.95	825.389	981.682	1029.39	582.914	655.18	400.871	1418.64	1307.98	1020.8		389.478	1270.86	1177.28	1535.1	1234.3	1222.03	962.289	800.663	461.86	1430.88	731.856	1095.98	2080.74	2188.03	211.254	855.271	1363.77	564.725	897.636	1175.89		912.295	867.153	670.767	1030.78	1248.42
P11177	P11177	ODPB_HUMAN	PDHB	Pyruvate dehydrogenase E1 component subunit beta, mitochondrial	2285.08	5292.07	2139.38	2315.89	3237.81	1739.59	3023.38	2687.97	1802.36	3181.83	3132.17	6260.25	2341.84	2038.74	2440.89	2218.36	2495.04	2690.08	3925.55	2572.83	1384.59	3715.19	2306.81	2703.26	2336.14	1662.07	3477.31	4047.19	5130.68	3926.77	1081.15	5510.1	1190.53	2484.53	1508.45	1629.45	4077.03	719.238	710.705	1125.19	1748.93	694.991	6064.25	2852.33	1284.08
P11182	P11182	ODB2_HUMAN	DBT	Lipoamide acyltransferase component of branched-chain alpha-keto acid dehydrogenase complex, mitochondrial	663.481	1160.1	812.899	1046.66				1265.59		1194.43	1797.12	1911.8	1142.41		1084.76	638.891	1506.62	1244.65	1883.03	1055.38	918.012	1634.65		1591.06	1360.97	1161.32	1451.46				732.516			569.809		760.588	931.737	602.697				504.6		1096.99
P11216	P11216	PYGB_HUMAN	PYGB	Glycogen phosphorylase, brain form		798.187								574.54	815.172	305.041		658.235	340.913	689.18	591.783	429.18			927.581	413.151	577.357	823.769	299.791	552.868	574.685		666.158	810.453	843.673		206.906	206.012		559.432	420.923	709.79	610.432	903.382					1136.16
P11233	P11233	RALA_HUMAN	RALA	Ras-related protein Ral-A	884.011	1984.04	973.497	1289.44	1221.84	735.509	223.943	1413.22	538.025	1780.82	1339.91	1121.34	1338.99	1215.79	1996.99	1252.02	1303.17	1857.85	2029.56	1794.01	854.994	1237.36	964.44	1304.34	1107.61	1313.57	762.174	2765.86	1809.78	859.764	1651.83	1619.37	1374.33	3023.67	1541.99	1581.63	1988.23	1351.73	1541.98	2914.94	2099.92	2267.23	2054.91	1988.77	1623.14
P11233;P11234	P11234;P11233	RALA_HUMAN;RALB_HUMAN	RALA;RALB	Ras-related protein Ral-A											152.031		333.506							94.8072	71.3307				76.7872	156.596
P11234	P11234	RALB_HUMAN	RALB	Ras-related protein Ral-B	1251.1	1465.51	456.533							708.683	762.416	969.137	573.966	1017.84	1502.98	865.275	1047.41	1232.84		977.566	490.459	983.63	855.734	1280.56	1187.26	1040.18	791.898	693.739	1037.8	1002.03	1329.24			1148.98		479.362	1123.81	746.615	609.297	776.499	526.601	836.68	743.216	2559.43
P11274	P11274	BCR_HUMAN	BCR	Breakpoint cluster region protein	278.877				2857.64										337.551			311.747	385.34	101.209				306.959	141.151	257.292		336.163	241.906		388.664			129.086		271.533	258.292	286.765	336.151				109.062
P11279	P11279	LAMP1_HUMAN	LAMP1	Lysosome-associated membrane glycoprotein 1	2263.49	4786.44	4298.12	4673.22	4285.15	2864.84	3172.05	4375.28	3762.88	6542.03	5638.59	9075.8	3936.61	4166.44	6167.48	5433.41	6426.06	8228.51	6903.18	7752.16	3501.88	5183.44	5382.16	5991.71	8204.92	7460.8	8436.8	1283.07		1502.51	1778.63	391.137		2564.39	2576.69	3514.24	2696.76	4454.56	2189.09	1868.99	2334.79	1610.08	3629.55	7443.1	2496.05
P11310	P11310	ACADM_HUMAN	ACADM	Medium-chain specific acyl-CoA dehydrogenase, mitochondrial	829.586	2493.72	1043.15	1763.15	2254.7	1380.5	3439.3	2863.95	1184.76	2472.99	3174.51	3024.21	1466.97	2065.69	1861.77	1751.47	2495.36	1754.65	2567.39	2018.18	1011.18	1793.92	2671.51	1471.01	1720.9	1545.51	1699.01	3064.01	2437.71	2060.27	1218.18	1185.52	1467.47	736.154	1688.2	1815.2	1662.5	1850.05	1742.08	1637.66	1189.91	2900.36	1991.28	787.749	1018.26
P11387	P11387	TOP1_HUMAN	TOP1	DNA topoisomerase 1	1018.25	3203.37	3034.95	4643.88	2507.41	2320.93	3618.83	3426.25	3336.37	2797.43	2367.92	4373.41	1977.53	2602.6	3982.43	3055.68	3287.03	3313.65	3880.57	4249.16	2590.35	2896.19	2532.53	2640.28	3582.26	3165.55	2752.15	2257.53	1910.97	1945.22	2245.13	1382.88	1347.86	3633.77	2687.65	2551.27	2476.01	2875.19	1653.65	3824.45	3157.02	2593.77	2511.37	1720.15	967.221
P11387;Q969P6	Q969P6;P11387	TOP1M_HUMAN;TOP1_HUMAN	TOP1;TOP1MT	DNA topoisomerase 1	2411.51	6320.37	4801.56	8763.91	4812.86	4195.96	6398.9	7929.14	7007.23	5780.38	5742.94	7530.82	4791.07	3145.94	8029.94	6145.01	6019	8056.57	7677.09	9136.84	6019.04	6515.9	6395.03	6060.09	7821.04	5748.78	6764.47	6085.93	3328.88	1697.23	7173.89			5591.18	6672.89	7723.09	8800.49	9271.83	3572.63	6012.58	4969.68	6422.92	4599.79	2087.75	3410.35
P11388	P11388	TOP2A_HUMAN	TOP2A	DNA topoisomerase 2-alpha	1211.83	8333.39	8459.3	6678.47			7377.19	5327.87	5399.13	4732.39	5005.91	2020.52	4537.04	3392.88	3811.21	2127.15	2365.14	3616.08	2174.39	4486.85	1157.05	2274.79	843.919	4248.95	2508.61	3338.96	4734.65	2656.12	2529.8	3734.95	1810.15	1371.7	3180.19	5044.34	3660.26	3011.17	2710.04	2078.54	3552.63	8158.19	1309.7	3859.29	4846.15	5358.08	1391.51
P11388;Q02880	Q02880;P11388	TOP2A_HUMAN;TOP2B_HUMAN	TOP2A;TOP2B	DNA topoisomerase 2-alpha	1301.64	6633.55	6364.84	2681.77	2323.79		2856.67	2512.45	2887.01	2466.8	2439.16	1123.56	2371.99	1623.64	2113.37	1276.76	1307.04	2315.33	1744.39	3001.87	776.528	1256.58	1116.28	2030.15	1586.3	1756.71	3040.09	1884.49	1341.68	1412.06	1505.91	889.62	1079.61	2182.46	2040.96	1915.55	1803.95	1185.68	849.274	2592.18	1165.14	2834.31	2913.1	2519.16	862.475
P11413	P11413	G6PD_HUMAN	G6PD	Glucose-6-phosphate 1-dehydrogenase	9752.28	4665.54	5689.54	6540.76	9695.61	6540.14	9472.96	9318.25	9512.72	7381.85	7445.18	6329.42	4951.5	5029.67	3348.13	4739.26	6996.54	5071.7	2315.55	2319.8	11029.8	5568.21	9921.55	7328.46	6445.6	6346.16	8638.13	6259.82	5546.6	7800.05	7182.42	4789.1	3935.13	3957.07	9444.13	6999.53	6183.26	6734.11	10645.5	7053.05	10141.8	5506.89	2850.66	6965.81	8549.55
P11441	P11441	UBL4A_HUMAN	UBL4A	Ubiquitin-like protein 4A	1546.89	1595.77	1774.62	925.953	3867.23	318.459	1486.68	1120.45	1031.56	1358.74	1567.63	1245.18	1550.91	1092.18	605.233	1329.31	991.705	1438.22	699.342	748.215	1270.31	1464.55	1205.61	1428.41	1171.64	1375.53	566.291	1469.02	690.845	1281.6	1360.51	526.98		864.454	1116.08	1099.83	1262.72	1467.99	1425.1	1011.75	1529.71	931.689	1139.24	1098.38	974.531
P11498	P11498	PYC_HUMAN	PC	Pyruvate carboxylase, mitochondrial	1910.23	4944.33	4130.82	4022.17	4565.46	3548.07	6139.99	6237.03	3619.52	5608.82	4520.16	4924.41	4056.76	4189.9	2178.89	2186.29	3539.11	3803.26	3787.08	4096.79	3263.69	4977.33	2946.93	4688.31	3518.94	4763.92	3070.26	2253.72	3525.45	3280.57	3485.14	2028.86	5185.89	1513.96	2578.51	5158.71	5030.08	6178.85	5107.2	5099.7	4246.79	6023.73	5431.06	2018.84	1078.28
P11532	P11532	DMD_HUMAN	DMD	Dystrophin	1133.07																109.078	183.457										65.6541	152.552	443.608	282.389	359.45	541.476	133.604	171.399		91.2224	103.782	160.213
P11586	P11586	C1TC_HUMAN	MTHFD1	C-1-tetrahydrofolate synthase, cytoplasmic	7400.4	8274.33	5744.51	4756.44	4158.9	8827.39	4399.29	7723.02	4391.78	6281.96	5331.6	3903.79	3887.28	5779.91	3792.94	6725.22	5813.85	4214.69	1383	1695.07	5402.55	5479.42	5599.75	7462.34	5444.66	5014.5	6743.16	2895.48	2961.12	4332.44	5007.55	2567.59	2752.09	1768.77	6210.7	5873.06	4420.45	4261.39	7238.56	4069.08	3448.53	3820.81	1732.68	4897.82	7649.87
P11586;Q6UB35	P11586;Q6UB35	C1TC_HUMAN;C1TM_HUMAN	MTHFD1;MTHFD1L	C-1-tetrahydrofolate synthase, cytoplasmic				461.199	1292.46			317.435																				79.9109								641.943	393.339	516.015	1314.68
P11717	P11717	MPRI_HUMAN	IGF2R	Cation-independent mannose-6-phosphate receptor	746.439	2468.53	1855.96	2613.72	1925.86	1905.47	2192.61	1605.4	2694.18	2600.43	2505.84	3066.48	2014.56	1745.35	2937.11	2285.15	2394.65	2489.14	3018.05	2345.53	2402.57	2191.03	2782.32	2461.63	2386.66	2625.53	2882.58	1338.92	1009.45	1255.92	1582.13	1303.55	693.845	2675.13	1798.54	1756.41	1517.81	1838.62	1093.55	1431.06	1262.92	1669.64	2245.32	1825.57	1138.91
P11766	P11766	ADHX_HUMAN	ADH5	Alcohol dehydrogenase class-3	5696.77	2494.44	3717.02	6070.93	3782.02	3338.04	3742.21	3375.81	2970.96	4004.78	2705.83	2091.75	8835.24	2801.41	1915.81	3604.19	4797.79	2272.8		1581.08	4627.63	4509.64	2991.9	4138.7	3498.56	3937.37	2586.37	5057.67	3238.59	2658.69	5667.95	2052.04	1244.31	1338.71	5091.09	4942.08	3441.33	4042.06	5109.84	3413.89	4289.06	1922.79	1848.5	4477.82	3756.93
P11802	P11802	CDK4_HUMAN	CDK4	Cyclin-dependent kinase 4	983.727	616.535	794.574	520.174	251.555		350.56	776.124	1141.87	944.066	1030.05	716.111	1124.91	245.937	833.057	1509.87	1178.53	991.149	472.319	448.691	684.965	1443.53	978.431	1092.61	779.879	1000.4	756.469	475.181	381.365	478.338	735.062			410.696	877.681	706.796	399.926	499.165	655.228						681.933
P11908	P60891;P11908;P21108	PRPS2_HUMAN	PRPS2	Ribose-phosphate pyrophosphokinase 2	1361.79	1000.94	349.931	741.061	1330.68	1370.72	853.959	1276.39		968.607	1506.05	564.505	634.788	620.411	983.403	852.86	915.248	962.551	104.757	201.699	561.133	908.311	663.799	1185.42	968.937	1159.81	862.744	753.786	1837.14	1215.52	973.571	251.541	539.932	180.827	1441.54	941.428	630.172	635.932	1115.83	463.149	763.302			843.972	1119.76
P11940	P11940;Q4VXU2	PABP1_HUMAN	PABPC1	Polyadenylate-binding protein 1	4064.11	4984.68	5055.13	5658.5	10063.8	7429.41	5237.89	5203.09	7293.83	7744.38	9293.96	5688.89	7986.65	6635.89	5725.34	5836.69	7948.81	8346.83	5886.92	4909.61	6494.9	8041.69	6438.85	8511.66	7863.28	7357.19	7468.47	8409.94	6321.8	6868.8	6111.87	8753.47	7705.65	3913.01	5798.77	6439.79	6089.38	5516.71	5649.11	6150.29	7561.26	4410.1	5631.42	7599.85	3590.38
P11940;Q13310	P11940;Q13310	PABP1_HUMAN;PABP4_HUMAN	PABPC1;PABPC4	Polyadenylate-binding protein 1	1028.67	1434.95	2915.16	2756.28	2679.35	2216.9	2557.63	2523.21	3163.65	1522.43	1049.51	1538.31	1155.82	1420.67	1334.54	2219.46	1765.09	1409.01	985.3	1072.41	1945.59	1167.66	1902.45	814.131	1446.75	1501.96	1405	2371.26	2274.39	1884.13	3547.22	1812.52	1256.76	1641.64	1648.89	1558.56	1391.06	1386.65	2377.93	1672.52	2850.8	1021.31	962.469	1299.02	1778.85
P11940;Q13310;Q9H361	P11940;Q9H361;Q13310;Q4VXU2	PABP1_HUMAN;PABP3_HUMAN;PABP4_HUMAN	PABPC1;PABPC3;PABPC4	Polyadenylate-binding protein 1	1540.29	572.82		2305.47	2376.29		1421.69	292.02		1555.91	844.604	1026.84	1908.82	169.337	879.193	547.694	535.734	525.519	582.947	269.273	534.795	668.651		970.414	481.643	1312.24	551.695	367.48	212.439	309.504	604.487	362.123	326.286	2204.64	675.15	2765.61	656.026	584.411	1484.81		356.688		330.572	1214.54	373.333
P11940;Q96DU9	P11940;Q4VXU2;Q96DU9	PABP1_HUMAN;PABP5_HUMAN	PABPC1;PABPC5	Polyadenylate-binding protein 1	4534.11	4272.34	3404.78	4518.19	4108.85	3003.37	3683.51	3468.54	3818.57	4844.78	5287.07	3971.77	2037.88	3116.04	3624.49	4708.58	4624.85	4173.32	4096.09	2804.91	5180.83	4101.1	3469.74	4692.59	4629.86	3681.29	5364.38	5014.2	4043.56	3189.45	4283.92	3204.9	1505.77	2850.09	4934.65	3776.34	4185.01	6552.09	3882.99	5241.03	5328.25	8199.58	5808.05	4320.71	3245.02
P11940;Q9H361	P11940;Q9H361	PABP1_HUMAN;PABP3_HUMAN	PABPC1;PABPC3	Polyadenylate-binding protein 1	9028.36	11741.5	9525.42	9965.17	10587.5	8495.46	8733.55	9999.32	12847.2	12300.9	13976.1	9860.62	11430.5	12809.5	10887.9	14902.3	12451.6	12680.8	9002.21	8040.13	10196.5	11831.7	9131.13	13633.4	12553.5	12204.6	14076.9	11633.5	6276.75	10609.7	11820.7	13140	7248.09	9291.74	13286.1	12757.9	8666.75	11203.4	9814.12	3964.85	7121.25	8076.74	7885.09	11884.5	9445.76
P12004	P12004	PCNA_HUMAN	PCNA	Proliferating cell nuclear antigen	14177.1	12843	13651.7	9190.84	15339.2	14312.5	14401.1	10520.2	14294.9	17655.8	10265.2	9703.74	11894.2	14293.7	8191.18	10826	12350.3	10561.5	1437.49	4492.2	15406.8	15567.4	15080.8	15366.4	14551.1	13695.1	11112.5	22876.6	11484.9	16948.5	15150.3	11518.9	11219.7	11235.8	13054.7	18691.1	17859.5	13980.9	17840.3	15423.7	11174.9	8144.77	10654.3	8889.7	18490.3
P12035	P12035	K2C3_HUMAN	KRT3	Keratin, type II cytoskeletal 3			131.843			9277.12						50.8696	13352.3																							326.922					93.2529
P12035;P35908	P12035;P35908;Q01546	K22E_HUMAN;K2C3_HUMAN	KRT2;KRT3	Keratin, type II cytoskeletal 3	675.822		1536.3			142808			1609.82				80642.3																							1451.56				544.347	890.418			745.018	1481.5
P12035;Q7RTS7;Q8N1N4	P19013;P12035;Q8N1N4;Q3SY84;Q86Y46;Q7RTS7	K2C3_HUMAN;K2C74_HUMAN;K2C78_HUMAN	KRT3;KRT74;KRT78	Keratin, type II cytoskeletal 3					655.247	21974.4							52746.7																							1100.44								179.473
P12081	P12081	HARS1_HUMAN	HARS1	Histidine--tRNA ligase, cytoplasmic	6061.71	4076.19	4610.84	1314.74		4613.75	2517.03	4440.57	2892.99	3302.79	3144.13	2677.59	4546	4324.88	2064.63	3625.04	3325.71	2491.83	981.89	705.112	4983.97	2199.71	3745.02	2714.39	3459.75	2876.28	3535.13	839.679	1271.74	820.27	1869.72	695.058	1551.32	1200.43	4568.39	1681.32	1480.9	763.517	1743.92	2606.89	2798.15	2003.64	932.138	5146.85	4363.22
P12081;P49590	P12081;P49590	HARS1_HUMAN;SYHM_HUMAN	HARS1;HARS2	Histidine--tRNA ligase, cytoplasmic	5618.5	5506.06	4108.12	2735.17	3755.18	6200.64	4338.88	5282.37	5194.06	4686.92	5097.33	5228.97	6666.23	6280.15	4477.24	6241.64	5061.73	4291.45	3083	2148.69	4474.63	3897.21	5107.13	5536.02	4503.94	4045.1	4752.66	782.435	1258.55	1039.91	2088.05	876.536		735.439	4509.7	2851.06	1755.93	1653.21	2282.75	1568.69	1545.26	1733.3	1290.65	4820.93	3514.18
P12107	P12107	COBA1_HUMAN	COL11A1	Collagen alpha-1(XI) chain				254.207						692.203		845.851			1206.18		761.108	1105.29		654.122		724.003		713.79	756.213											416.756		722.528					349.066		1257.41
P12109	P12109	CO6A1_HUMAN	COL6A1	Collagen alpha-1(VI) chain	116.658																										478.022											140.065							114
P12235;P12236	P12236;P12235	ADT1_HUMAN;ADT3_HUMAN	SLC25A4;SLC25A6	ADP/ATP translocase 1		2157.19	1703.62							488.897								291.979	487.923								1844.07	621.601			559.586						272.716							1404.51	785.107
P12236	P12236	ADT3_HUMAN	SLC25A6	ADP/ATP translocase 3	540.609	6117.88	1994.66							3979.96	3335.81	2964.99	289.682	3113.44		4208.27	3113.4	5384.72	8207.24	5653.71	3855.09	2698.16		2451.68	3129.59	600.964	5361.61	1898.86	695.707	381.731	974.752		109.979	2892.56	3623.86	2184.19	645.091	631.083	800.314					2586.47	1113.7
P12259	P12259	FA5_HUMAN	F5	Coagulation factor V	289.159	248.601	435.521	486.978	679.488	931.6	928.769	1514.42	2202.97	1146.36	1256.77	1093.08	244.414	585.849	437.328	154.975	407.257	359.438	754.311	259.99	1815.02	899.543	2774.98	790.195	699.81	864.227	1927.42		801.556		409.617			649.701		279.607	381.181	741.547		252.207		406.835		494.979	2322.12
P12268	P12268	IMDH2_HUMAN	IMPDH2	Inosine-5'-monophosphate dehydrogenase 2	8785.98	3516.11	7392.29	7450.81	7194.65	10996	7538.36	8166.67	8852.85	5497.63	9122.69	5022.6	6204.18	9498.26	4855.74	8750.49	6025.82	7961.31	5028.67	3133.65	6552.45	7339.8	7823.25	6817.7	6768.16	6321.16	8096.05	7094.01	6851.78	6554.07	6873.84	3451.13	5500.75	3637.46	8536.33	6638.55	4266.92	4114.97	6952.93	5448.94	6247.87	4601.3	5476.06	6363.94	5347.68
P12268;P20839	P12268;P20839	IMDH1_HUMAN;IMDH2_HUMAN	IMPDH1;IMPDH2	Inosine-5'-monophosphate dehydrogenase 2	7779.22	6548.9	6650.84	5734.36	4372.36	7700.35	5904.36	7903.22	7471.68	5690.16	8514.52	4880.66	3544.13	7100.46	6067.31	6705.9	8344.46	7578.01	5567.26	3438.34	6116.28	6156.11	8208.71	7532.57	7333.15	7131.46	6077.02	6108.8	5695.07	6355.79	8125.8	5958.12	2998.24	2521.81	7667.04	7766.1	5006	5891.29	7855.69	3977.97	5974.95	3965.38	3447.08	6853.04	6439.77
P12270	P12270	TPR_HUMAN	TPR	Nucleoprotein TPR	1118.7	3475.4	2659.95	2990.27	1676.5	2011.79	1879.28	3163.35	2455.79	3310.29	3213.41	4184.27	3129.78	2220.32	4341.4	2855.55	3026.32	3828.64	3761.95	5014.63	2057.7	3226.76	2026.65	3323.4	3726.2	3904.54	3345.08	2387.39	1904.1	2190.3	3045.78	1655.09	1331.73	3886.71	2787.57	3336.35	3473.96	2833.92	2381.37	4596.69	2526.42	3721.51	4180.98	2277.46	1793.88
P12273	P12273	PIP_HUMAN	PIP	Prolactin-inducible protein					487.069	2360.04							13546.2											131.191				351.302
P12277	P12277	KCRB_HUMAN	CKB	Creatine kinase B-type	4278.81	653.122	5224.72	4951.41	4184.66	9362.1	10861.1	7313.41	11107.7	5419.35	1466.46	2233.65	4662.98	3359.8	2097.04	7715.77	6140.85	4478.06	758.966	1669.04	3556.96	6371.66	9858.38	5799.11	3670.44	5189.43	1997.5	9671.68	6918.36	2776.62	5869.56	3311.04	2902.87	2135.45	7533.73	3499.55	2318.57	1908.92	3601.98	786.103	5219.42	2684.39	2302.13	1563.99	1766.19
P12429	P12429	ANXA3_HUMAN	ANXA3	Annexin A3	5209.2	2973.1	5143.95	2202.87	4451.08	3113.1	2984.29	778.322	1487.63	4453.16	4246.11	3514.61	2768.41	3657.99	2524.5	2917.57	6205.42	2910.08		854.124	3658.42	4536.46	2515.83	4920.43	4142.38	3099.95	4073.08	3041.15	2076.8	1727.67	3282.18	1678.05	1394.19	1118.62	4170.32	3353.37	1380.35	1493.55	4498.08	894.892	1508.77	1834.49	468.623	5739.99	14097.4
P12532	P12532	KCRU_HUMAN	CKMT1B	Creatine kinase U-type, mitochondrial													5388.97
P12694	P12694	ODBA_HUMAN	BCKDHA	2-oxoisovalerate dehydrogenase subunit alpha, mitochondrial				886.622	898.309		1741.06	1211.07	723.579	335.54	572.546	755.245		835.02	286.86	189.077	476.77	380.927	436.207	576.109		525.151		423.806	371.66	724.704	229.217				479.642			372.336	1031.51	775.533	462.384	786.307	380.636				546.834	1138.76
P12814	P12814	ACTN1_HUMAN	ACTN1	Alpha-actinin-1	9786.29	4414.05	7905.53	5375.67	5849.63	8509.85	5085.84	5016.11	8704.55	8390.47	6355.12	5756.36	8607.98	5623.05	3954.76	6107.65	7902.86	4826.53	1752.91	3698.75	7971.94	7711.39	6052.44	5612.18	7902.94	7770.11	6620.23	5627.95	6875.47	7384.6	8186.77	5016.72	7468.72	5775.99	6976.5	7037.14	5788.81	6890.63	8794.51	6775.22	4875.71	5009.36	2078.92	8738.19	18888.1
P12882;Q9UKX2	Q9UKX2;P12882	MYH1_HUMAN;MYH2_HUMAN	MYH1;MYH2	Myosin-1													4450.25
P12955	P12955	PEPD_HUMAN	PEPD	Xaa-Pro dipeptidase	1130.72	845.116	1731.06	1063.36		1446.02	2119.26	810.993		872.117	1556.54		1259.32		868.594	1186.86	1815.84	718.26				1129.85	949.299	352.006	1051.45	438.22		2412.26	2480.57	2043.06	772.483	2443.7	888.917	1248	1286.26	1035.92	1342.72	1387.5	1614.06	586.065	1551.79	924.578		1006.08	603.65
P12956	P12956	XRCC6_HUMAN	XRCC6	X-ray repair cross-complementing protein 6	4823.3	16362	12414.8	13458.5	8227.88	14992.4	10759.3	11200.1	12507.9	12025.6	11880.9	9713.46	14654.3	14186	11846.8	16224.4	11338.1	12496.8	10674.3	8820.5	10358.8	9280.65	9770.79	9381.41	13581.7	11423.7	12616.3	9187.55	7673.32	9312.63	9115.44	7196.06	9580.1	8463.84	7555.75	9693	6546.64	6224.96	7254.54	2740.61	4737.43	3714.21	3151.71	8201.5	8587.21
P13010	P13010	XRCC5_HUMAN	XRCC5	X-ray repair cross-complementing protein 5	4271.39	18160.4	12490.2	14490.9	9166.14	16236.1	10424.6	14022.4	7837.7	10233.4	11828.4	9115.03	12636.3	13950.5	10066.7	14314.1	10089.1	10424.8	9690.48	7431.11	9835.78	10757.8	8945.81	10576.6	10414	11492.6	9576.04	6280.07	4596.96	6024.12	8868.58	4468.53	6323.06	11252.4	10461.3	12212.7	14242.3	13285.4	13877.2	12481.4	5224.1	12286.1	7078.03	9978.49	6938.61
P13051	P13051	UNG_HUMAN	UNG	Uracil-DNA glycosylase				200.525	271.361	402.814		127.531				158.754		632.962		442.561	93.6809	121.976				274.639		93.7686	147.149	210.834				83.2865	604.873	961.581	1264.39	257.246		490.262	414.736	649.925	267.495		144.236		783.865
P13073	P13073	COX41_HUMAN	COX4I1	Cytochrome c oxidase subunit 4 isoform 1, mitochondrial	1336.58	4454.07	3308.92	6404.46	6079.01	7259.77	5480.74	8685.26	2879.69	3619.18	2484.92	5600.13	3896.13	3169.56	6033.72	3171.7	3457.16	4336.38	8777.89	5162.15	3316.84	4453.75	1107	4305.09	4213.36	4306.55	2955.07	3957.7	2404.08	935.392	1723.62		1374.85	6202.09	1542.32	2868.74	4142.56	2078.33	2968.44	2493.31	2271.42	1905.68	932.996	5603.89	3885.92
P13473	P13473	LAMP2_HUMAN	LAMP2	Lysosome-associated membrane glycoprotein 2				18503.4	17697.1	929.062	1406.58	2237.84	1445.51	2291.64	2347.18	1910.53	2024.1			2744.67	4089.42	667.864	1623.18	953.8		893.741	1351.37	2529.51	700.886	2278.28	845.558	389.686	1253.46		1654.92	1526.93	1060.8		2088.56	297.423	1233.53	851.646
P13489	P13489	RINI_HUMAN	RNH1	Ribonuclease inhibitor	4724.06	1225.77	2731.91	1577.29	1365.88	2020.31	1034.59	2065.76	1998.78	2189.93	2226.23	1602.57	2859.27	2343.57	1266.75	2407.52	2412.05	1542.99		472.104	1359.03	1831.33	1948.36	2411.62	2395.59	2638.99	2110.28	1113.45	1693.1	1169.79	1767.42	369.723	517.499	637.076	2041.23	2349.8	1009.4	1163.75	2216.39	826.04	1879.89	850.692		1824.18	1602.92
P13497	P13497	BMP1_HUMAN	BMP1	Bone morphogenetic protein 1	96.4756	121.426									626.834				193.55				183.268																				339.267					558.541	1224.91
P13498	P13498	CY24A_HUMAN	CYBA	Cytochrome b-245 light chain											149.528	351.482						117	399.536	385.78		351.312		248.823	283.924	323.293			260.582		136.451			481.107		357.034	355.032	408.2	321.88
P13639	P13639	EF2_HUMAN	EEF2	Elongation factor 2	54517.5	26754.3	46685.6	30835	30937.2	55609.4	34725.1	39814.4	47613	48183.7	45155	28313	37387.2	38326.3	25443.5	37817.7	42755.2	29115.6	8570.92	10125	60568.3	30774.5	53754.7	43911.7	33835.7	43338.9	43792.7	35747.9	25982.1	36141.8	36778.6	26138.6	27341.7	9220.17	42073.3	45595.2	24236.2	32558.5	39591.3	19067.3	41923.2	22621.8	12808.1	47392.7	52064.9
P13639;Q15029	Q15029;P13639	EF2_HUMAN;U5S1_HUMAN	EEF2;EFTUD2	Elongation factor 2	61330.5	27918.4	57887.6	35986.3	33982.3	42226.1	44861.4	39712.4	51565.9	43378.9	40784.3	29086	45709.9	37605.4	28936.7	39746.2	39232.8	30562.7	12748.3	11330.3	63993.6	38595.7	60390.2	46390.5	35587.9	35566.1	41557.6	11723.2	11447.8	7921.24	23599.7	2039.29		5029.28	42836.3	44560.5	16404.1	36041.7	32485.3	24339.1	44724.8	24819.3	16711.9	48848.2	40965.2
P13645	P13645	K1C10_HUMAN	KRT10	Keratin, type I cytoskeletal 10	16428	11269	20556.1	3645.13	55508.4	2190000	28187.7	36199.9	56308.1	15047.3	16871.1	11331.3	1880000	61618.1	8712	16807.1	5566.14	3401.41	11287.1	5059.46	25969.9	10233.3	49132.3	5327.84	7186.97	6844.34	18960.4	1259.21	2599.58	1352.53	3347.28	1015.51	738.923	490.43	511.779	17081.9	2573.61	2655.31	2332.3	5608.12	16772.7	2133.04	1727.23	26736.2	15427.5
P13645;P13646	P13646;P13645	K1C10_HUMAN;K1C13_HUMAN	KRT10;KRT13	Keratin, type I cytoskeletal 10	552.031			112.529	15785.7	271084	1238.48	2252.94	665.625	519.612	579.078		188450	7527.96		795.219				85.1727	1206.47	464.478	1495.13		203.726	403.459	486.336									966.917								1264.86
P13645;P13646;P19012;Q2M2I5	P13646;Q7Z3Y7;Q2M2I5;P13645;P19012	K1C10_HUMAN;K1C13_HUMAN;K1C15_HUMAN;K1C24_HUMAN	KRT10;KRT13;KRT15;KRT24	Keratin, type I cytoskeletal 10	120.228					9034.9							6074.34								545.818															758.939					470.964
P13645;P13646;Q2M2I5	P13646;Q2M2I5;P13645	K1C10_HUMAN;K1C13_HUMAN;K1C24_HUMAN	KRT10;KRT13;KRT24	Keratin, type I cytoskeletal 10	879.861		1505.97		4383.07	274752	1381.31	2664.19	4158.09	1776.63	3088.64	1663.36	234284	6111.45	1175.77	2364.84			1509.95	695.297	2499.44	1326.39	8904.62	1265.94	1213.89	1418.91	2327.37									3411.81								3097.39	3223.9
P13646;P19012	P13646;P19012;Q99456	K1C13_HUMAN;K1C15_HUMAN	KRT13;KRT15	Keratin, type I cytoskeletal 13						2181.72							17028.7												404.614
P13647	P13647	K2C5_HUMAN	KRT5	Keratin, type II cytoskeletal 5	4504.73	2262.56	8128.67	558.654	19608.6	330184	3691.04	6979.46	7363.63	2804.48	2353.25	2124.93	549386	4900.37	1078.13	2509.05	879.184	261.034	1489.64	848.125	3456.76	1847.39	6523.51	954.81	1480.72	1370.34	2943.13		226.813	1507.26	962.328					23026.5	496.056	455.194	381.309	982.995	3617.88	190.987	417.704	4330.19	1423.09
P13667	P13667	PDIA4_HUMAN	PDIA4	Protein disulfide-isomerase A4	2773.49	8075.52	6723.81	6042.39	8465.71	6192.23	8863.29	5588.25	7625.65	8730.73	6473.01	7104.15	4914.38	5694.83	3978.56	3884.49	5294.58	5167.82	3697.9	6399.87	6694.17	5837.87	4388.71	4913.62	5199.5	5535.31	5212.53	5231.38	4680.21	4834.79	5441.64	5352.36	6545.98	2907.99	4736.63	5489.83	4887.47	4974.24	7004.11	5494.64	4109.06	4592.52	4920.99	6665.01	4952.13
P13674	P13674	P4HA1_HUMAN	P4HA1	Prolyl 4-hydroxylase subunit alpha-1		301.691	276.135	481.524		410.075	655.826	599.575	537.968	375.027	203.213	554.658		261.241	452.982	316.005	425.811	399.06	199.526	417.454		653.438		208.266	510.51	245.477	173.562	198.563		340.537	299.532			374.089	113.169	381.087	160.24	300.215	247.266	265.186	598.804	324.358		266.942	332.148
P13693	Q9HAU6;P13693	TCTP_HUMAN	TPT1	Translationally-controlled tumor protein	2322.22	594.348		929.47	457.162	197.856				537.268	458.23	312.73	1502.21				350.252	185.421		130.404		529.934		300.243	445.653	386.026	655.009	854.712	405.481	514.453	430.106	617.413	2082.72		613.152	373.145	257.588	293.197	330.626			119.332
P13716	P13716	HEM2_HUMAN	ALAD	Delta-aminolevulinic acid dehydratase				64.6293	195.788	611.224							406.168	382.085
P13796	P13796	PLSL_HUMAN	LCP1	Plastin-2													1482.79
P13796;P13797	P13797;P13796;Q14651	PLSL_HUMAN;PLST_HUMAN	LCP1;PLS3	Plastin-2	3762.86	3390.49	3228.75	2652.75	1477.41	1455.49	2979.83	2312.51	1369.38	1307.95	2258.79	1838.5	4942.66	1845.16	906.053	3630.13	2480.72	934.049	1079.64	588.25	4845.55	3295.36	2425.82	1641.9	2515.68	1988.83	1988.46	58.4152	169.971	161.109	98.1221			368.331	1283.02	1493.22	228.928	313.442	446.607					943.751	1391.33
P13797	P13797	PLST_HUMAN	PLS3	Plastin-3	3417.54	1419.84	1362.08	1952.84	3651.64	1454.5	2539.07	1923.64	1404.6	2717.96	2632.25	1980.66	4575.53	2055.35	1777.08	3092.53	2944.72	1727.55	2153.62	682.473	4452.79	2900.45	3054.73	2351.77	2547.1	2607.99	2914.48	1389.34	1925.28	2192.07	1939.52	2163.09	6347.92	986.86	1928.95	2157.83	2156.64	2304.78	2592.75	3704.33	1660.65	2269.52	1568.61	2985.28	3372.95
P13798	P13798	ACPH_HUMAN	APEH	Acylamino-acid-releasing enzyme	2916.07	3977.1	8364.58	2244.54	3610.78	5730.23	2731.48	2602.77	1531.76	3828.82	3680.18	3689.35	6411.96	5022.91	2440.29	4411.04	4969.97	3603.71	1144.37	2159.53	4428.33	3763.45	3333.3	5811.85	3993.51	4005.63	4251.21	5598.5	4383.99	3690.94	4383.87	3670.56	1576.37	2076.05	5276.21	1838.84	3410.28	2643.35	4240.87	3631.23	1329.14	3778.22	1258.31	2211.51	3405.27
P13804	P13804	ETFA_HUMAN	ETFA	Electron transfer flavoprotein subunit alpha, mitochondrial	3859.41	4785.55	3364.55	4362.54	6195.92	4716.4	6480.24	5794.71	3578.08	6921.88	5027.06	5945.36	4788.73	4833.65	2552.8	3355.27	4832.87	3312.28	4775.65	4357.4	3247.93	5341.16	3653.47	4531.73	3876.72	4815.13	4677.31	3915.13	4574.96	4157.5	3765.69	4889.39	2794.77	1741.01	3880.52	3430.81	3294.18	2811.97	4513.04	3103.24	4292.33	3426.09	8009.48	2994.68	1686.47
P13807	P13807	GYS1_HUMAN	GYS1	Glycogen [starch] synthase, muscle	294.166		599.06	906.318	783.757	1160.68	550.615	362.771	227.54	720.597	707.147	658.884	890.285	771.409	799.257	1100.16	870.146	538.166		282.666	576.396	1247.76		1064.21	620.551	812.035	776.696	405.659	1082.79	608.585	792.288		1482.83	389.061	801.932	557.139	499.195	765.015	657.875			280.042		842.901	759.755
P13861	P13861	KAP2_HUMAN	PRKAR2A	cAMP-dependent protein kinase type II-alpha regulatory subunit	1404.11	2543.03	1197.29	2845.28	893.697	1029.95	1877	1534.03	1663.09	1853.03	2930.6	2872.81	3182.03	1563.15	3990.77	2460.52	2611.18	2656.9	2548.6	2330.08	1511.63	865.421	3772.36	2783.19	2383.1	2864.99	1569.88	1178.23	1637.13	1860.41	1909.58	1496.95	1231.59	1948.85	1923.12	2069.23	1038.45	1885.8	1193.23	812.254	1225.17	1463.33	1280.82	2058.65	3007.62
P13928;Q5VT79	P13928;Q5VT79	ANXA8_HUMAN;AXA81_HUMAN	ANXA8;ANXA8L1	Annexin A8	2366.16		733.848	208.993		644.147	259.764		274.173	905.82	1505.63	272.5	3029.32	595.519	770.389	709.428	1295.77	750.702		121.144	817.072	584.691	323.453	378.665	1155.54	735.846	287.044	167.126	517.115	510.873	922.188					804.185			53.771					903.646	2854.46
P13929	P13929	ENOB_HUMAN	ENO3	Beta-enolase	3388.83	2346.51	7192.86	3082.29	14827.8	641.316	4781.34	4521.23	6988.39	3855.53	2634.81	2486.46	10868.2	2906.34	1973.31		3662.34	3514.46	405.894	773.878	6090.58	4384.11		3838.93	4560.09	4936.29	3275.45	6055.76	3831.3	3805.11	7260.74	4436.23	6420.85	1705.15	5123.32	3293.02	2397.61	2324.44	6352.53		5871.53	3317.66	1234.79		4172.75
P13984	P13984	T2FB_HUMAN	GTF2F2	General transcription factor IIF subunit 2	498.502	2151.15	1279.01	1026.8	866.861	498.642	1160.76	597.704	1139.66	575.923	1113.32	422.835	1108.12	260.147	509.083	1417.17	612.071	969.25	897.95	635.459	782.997	640.527	2203.81	1130.11	1087.23	668.366	678.584	1722.62	982.001	1528.64	1270.58		940.125	1062.85	1171.4	747.526	1062.99	564.28	1196.86		725.992	1080.2	1730.24	419.513	523.934
P13987	P13987	CD59_HUMAN	CD59	CD59 glycoprotein	1858.84	521.57	268.33	7975.66	11812.1	2691.04	1778.66	4373.9		1546.77	1117.61	1926.59	1682.9	2027.84	1669.81	1389.08	1317.69	1798.08	1945.71	894.47		369.144	860.125	1379.93	1326.92	1058.78	1096.72	582.177	1490.63	969.143	809.449			984.804	942.974	853.732	765.157	817.631	145.508	1079.24		1000.76	1165.56	1605.24	3772.71
P13995	P13995	MTDC_HUMAN	MTHFD2	Bifunctional methylenetetrahydrofolate dehydrogenase/cyclohydrolase, mitochondrial		952.947	1147.8	1110.94	968.471	1598.25		1829.69	240.381	2245.94	1571.9	1910.45	1208.19	987.171	802.918	1030.41	1998.29	1473.54	1576.72	1651.28	718.965	2232.19	1684.93	1534.33	1670.6	1874.29	1303.01	893.205	971.875	1487.41	792.544		947.552	808.769	934.177	1471.31	1280.76	1747.22	1038.33	953.182		569.639	1243.37	2363.4	1488.62
P14174	P14174	MIF_HUMAN	MIF	Macrophage migration inhibitory factor	65713.8	5082.6	3890.33	16779.6	16337.7	3930.04	9435.85	6621.63	11317.9	11729.3	5655.47	8024.01	1896.58	5885.96	4370.93	5250.9	4723.45	4791.68		1189.03	5793.01	5390.95	4676.08	7886.2	4699.54	10736.3	11342.1	16462.4	4593.48	8209.26	21712.8	4137.75	4223.46	6533.77	12217.7	14844.1	4499.66	4230.57	9609.82		11168.8	11687.4	3448.65	38127.4	19817.9
P14209	P14209	CD99_HUMAN	CD99	CD99 antigen	5149.31	3082.37	3300.37	3128.64		1875.49	2384.99	3833.18	6513.07	6335.64	5345.53	6436.11	2420.61	4184.65	6976.21	4104.66	5100.93	6420.21	6360.14	5995.08	3446.21	4996.86	7839.4	5440.08	4996.44	6337.1	6943.52	7397.36	8785.85	7590.13	6828.45	7626.01	4642.56	9451.44	8640.33	4842.56	6796.09	7825.05	6555.31	8868.32	7308.04	8253.11	10143.4	5957.33	7246.32
P14314	P14314	GLU2B_HUMAN	PRKCSH	Glucosidase 2 subunit beta	3704.74	9912.87	8811.43	11299.4	17464.5	18851.2	18037.7	10916.6	9581.68	13823.7	10161.2	13959.2	6889.24	9088.52	6241.29	9120.65	11927.1	10511.7	6712.65	9954.45	9814.71	12534.2	9849.66	8612.81	10548.8	9678.55	9826.98	10334	4855.05	8917.41	10612.6	5373.2	2005.96	4464.51	6427.37	11235.8	7795.23	8251.55	8061.86	9752.52	6567.89	6528.27	6201.51	5004.61	6032.1
P14324	P14324	FPPS_HUMAN	FDPS	Farnesyl pyrophosphate synthase	21845.7	4171.74	6549.54	6662.12	8035.13	14314.2	14802	6431.92	16566.5	11897	16385.4	9119.47	15703	12777.7	6486.34	5579.93	10946.1	6130.46	1538.9	2966.53	15856.1	9467.84	15086.9	8245.91	10882.9	7911.62	7139.24	5372.33	7053.33	6353.11	9117.45	7979	9115.06	2143.16	6442.95	6396.07	2746.41	3863.35	5489.21	3200.5	3617.84	4053.52	1585.08	14643.8	13223
P14384	P14384	CBPM_HUMAN	CPM	Carboxypeptidase M				611.151	1454.51								2145.27																					259.862			367.406
P14406	P14406	CX7A2_HUMAN	COX7A2	Cytochrome c oxidase subunit 7A2, mitochondrial				3191.52	5290.8	2549.84	1191.62	2401.9				507.125							555.945								142.798
P14550	P14550	AK1A1_HUMAN	AKR1A1	Aldo-keto reductase family 1 member A1	1455.62	1090.54	1507.1	2211.49	3225.88	704.975	2895	1428.46	2855.64	1605.01	1311.85	1063.13	1738.47	1702.72	857.776	1572.79	1634.32	924.077		648.18	1008.45	2823.45	2477.72	1547.29	1265.06	1224.51	1690.83	2077.48	2424.65	3620.32	2759.56	1550.83	5494.08	591.679	893.598	2156.15	1153.03	1150.12	3091.11	1344.77	779.088	536.666		1496.2	2364.69
P14618	P14618	KPYM_HUMAN	PKM	Pyruvate kinase PKM	253675	111593	162848	101629	112149	171511	196014	124053	162776	197155	166533	111646	127964	159875	76604.4	125068	168528	111870	26209.3	39722.1	185517	158550	155113	199131	142511	145960	147606	163370	154507	153126	184318	64909.3	116365	64138.8	192332	172008	103533	152603	218878	103122	154038	125795	52913.8	187274	202511
P14625	P14625	ENPL_HUMAN	HSP90B1	Endoplasmin	14100.4	49034.2	38919.8	52591.6	77659.1	45695.8	91954.5	59064.2	40266.4	68426.7	46956.3	69159	39642	49915.5	36566.2	40633.5	48703.9	45362	38694.7	51027.9	34679.6	50503.8	39610.3	33159.5	44035	42302.7	47286.5	37688.3	42526.9	37965.4	40682	27160.6	24423.2	25067.4	32289.8	37999.9	45469.4	49144.7	43235.2	29378.2	16283.5	44846.8	28695.7	45489.5	46606
P14635	P14635	CCNB1_HUMAN	CCNB1	G2/mitotic-specific cyclin-B1	298.576	1388.92	1429.19				704.474	804.007	1485.3		654.634			923.779	109.293	451.82	415.62	158.152				417.784		716.976	246.74	511.317	482.464							300.142		360.4			76.6547					513.649
P14649	P14649	MYL6B_HUMAN	MYL6B	Myosin light chain 6B												239.909			696.623	886.277	529.486			511.344			530.036			742.974		457.272	927.689	913.437	666.113	1154.77	2604.51	611.718		979.486		800.446	1118.69		631.09
P14649;P60660	P14649;P60660	MYL6B_HUMAN;MYL6_HUMAN	MYL6;MYL6B	Myosin light chain 6B	19714.6	27925.1	23002.1	964.437		2910.52	2091.78	1407.4	936.612	20094.5	6680.74	8446.27	538.702	12914.1	11757.2	13830.9	18158	17182.8	22472.5	10616.5	15410	4971.74	15681.5	7708.7	17320	11146.8	24098.1	13263.8	11610.9	12461.5	17109.8	7237.13	4415.4	13840.9	18042.2	12055	17886	22727	16067.5	20145.6	13205.5	14553.7	24977.4	23253.6	20152.5
P14735	P14735	IDE_HUMAN	IDE	Insulin-degrading enzyme	2777.4	1294.21	1215.97	1110.36		2036.76	1473.23	2324.03		1677.25	1452.59	1128.11	8246.81	3012.95	1252.88	1706.21	1601.58	1018.86	447.536	653.549	1380.4	1765.73	1913	1757.2	1392.73	1519.22	1785.58	1688.9	1302.17	1706.64	1472.79	1066.52	810.377	850.278	1942.25	2204.57	1146.76	1657.83	2606.25	1145.81	1470.31	1527.92	626.963	1325.58	1331.48
P14854	P14854	CX6B1_HUMAN	COX6B1	Cytochrome c oxidase subunit 6B1	1447.67	2704.91		614.086	1069.01		2708.71	2461.16	946.221	1482.14	2725.32	2805			3302.62	1396.17	1990.79	2241.52	4180.46	3110.87		1611.12		934.239	2652.79	3080.68	1989.63			3181.59	2163.83	1254.78	4006.75	3172.56		1250.98	1111.18		2563.17			694.429	1531.2
P14859	P14859	PO2F1_HUMAN	POU2F1	POU domain, class 2, transcription factor 1										13.8892		36.2113				29.7826									29.3792	30.1444		96.2218	243.562	231.943	233.254	189.625	18.4495	310.623	146.675	112.01	41.7133						71.2728
P14866	P14866	HNRPL_HUMAN	HNRNPL	Heterogeneous nuclear ribonucleoprotein L	4349.07	16854.5	18503.5	34451.4	28270.4	11112.5	16735.5	19468.9	15900	17504.6	16631.4	18580	11266.4	12169.5	11644.5	9895.93	11917.9	15991.8	12103.2	20555.3	10806.1	12550	12847.9	12580.3	15476	18299.5	18379.8	10544.7	8361.94	7212.91	20853.4	13065.8	5157.65	22689.7	16244.9	17511	19590.6	20749	14079.6	20646.9	16891.9	17747.9	25287.1	15816.2	10169.1
P14866;Q8WVV9	Q8WVV9;P14866	HNRLL_HUMAN;HNRPL_HUMAN	HNRNPL;HNRNPLL	Heterogeneous nuclear ribonucleoprotein L				3514.17	4355.12					1177.23	1353.22	1607.61	1870.2		658.817		573.826	923.022	416.251	932.993		1304.92		1671.01	1397.57	1714.43	1102.36			791.101	433.33			1189.56		1204.74	1376.15	1048.67	878.041		643.862		1395.55	1225.4	619.544
P14868	P14868	SYDC_HUMAN	DARS1	Aspartate--tRNA ligase, cytoplasmic	4409.43	6047.21	5035.6	5888.17	6999.36	4813.01	3514.54	3737.25	4430.34	4090.9	5590.38	4378.08	5735.67	3584.49	4624.85	5250.63	4500.37	3960.64	4340.77	2558.54	4129.21	5475.23	5462.62	4793.14	5113.27	4288.41	4889.44	2676.18	3638.13	3691.89	3887.13	2199.42	4136.17	2678.5	3535.53	2836.19	2849.8	2736.76	2455.92	2264.27	2365.72	2403.52	2367.25	4833.39	3030.3
P14923	P14923	PLAK_HUMAN	JUP	Junction plakoglobin	4005.86	4078.25	2161.85	3577.94	4402.21	26764.3	4298.38	2571.16	4885.99	3362.63	4437.95	3991.05	79818.2	5968.35	4708.28	3861.4	4936.18	4379.58	4705.83	4798.48	4840.57	3898.2	5034.09	4068.1	4176.63	4083.22	4710.8	2242.8	2452.68	2180.22	3777.37	1132.39	297.697	3403.4	3429.45	8094.09	3637.05	2975.05	2607.8	2627.21	2693.4	3120.45	3228.38	5025.34	3125.62
P14923;P35222	P14923;P35222	CTNB1_HUMAN;PLAK_HUMAN	CTNNB1;JUP	Junction plakoglobin	113.981			421.238	632.493	1944.11	402.384	191.995		502.283	218.986	102.319	5378.43	557.213	107.179	208.338	95.0954	167.722	445.79	140.761	115.309				153.755		41.0594				70.2999			271.808		128.722			61.2235
P14927	P14927	QCR7_HUMAN	UQCRB	Cytochrome b-c1 complex subunit 7				1344.15	1419.34	293.177	530.386	581.431		221.541	368.153	814.12			558.796	429.783	472.523	392.743	761.043	1070.42		426.286		370.607	445.486	758.774					147.939					340.523	483.272	520.406
P15104	P15104	GLNA_HUMAN	GLUL	Glutamine synthetase				99.7796		1730.6		1584.18	1060.46				13137.8												372.545	681.236					501.607					628.219			529.785
P15121	P15121	ALDR_HUMAN	AKR1B1	Aldo-keto reductase family 1 member B1	33662.4	21238.8	20470.7	16317.8	17755.4	16495.8	18577.5	8591.38	13392.4	16766	17492.8	11544.1	9156.77	19089.7	9350.84	12263.4	15580.9	10107.6	2987	5943.43	32576.9	17477.2	19401.8	16674.9	15016.9	13794.9	14758.8	8101	10882.6	6541.07	14295.1	3879.95	12035.6	4461.54	22427.2	18328.3	9713.39	15738	18527.4	16232.7	10533.3	11645.4	5312.42	14347.6	21034
P15144	P15144	AMPN_HUMAN	ANPEP	Aminopeptidase N	498.469	1835.66	1011.18	2078.07	3550.63	2472.61	4171.39	1543.37	2092.02	1309.13	1754.67	1663.99	3120.38	2271.97	1805.36	1038.78	1259.86	1489.8	2070.81	1365.92	1141.18	792.835	726.153	1086.57	1601.05	1336.57	1469.82	1149.39	526.89	1320.67	852.613	1093.04	441.183	1033.38	2314.07	901.511	806.803	833.925	643.882			504.714		1332.68	2632.28
P15151	P15151	PVR_HUMAN	PVR	Poliovirus receptor	264.642	161.989		648.109	353.469		316.567	332.996		369.94	608.119	387.234			804.987		340.324	744.335	454.77	292	582.746			351.057	250.499	392.506	885.013	366.536	649.366	414.299	171.9	353.732	333.926	397.266	382.925	429.524	190.105	362.403	343.455			220.078	408.987
P15170	P15170;Q8IYD1	ERF3A_HUMAN	GSPT1	Eukaryotic peptide chain release factor GTP-binding subunit ERF3A	7661.58	4025.55	7656.94	3261.49	8181.57	4335.21	3011.65	4860	4190.05	4085.02	6156.3	5302.74	4509.88	6510.27	6461.91	7367.68	8057.4	5853.43	4570.76	2874.44	7272.7	5524.19	6076.21	6009.12	6232.62	5649.93	6901.99	6896.4	10755.5	6455.33	8819.02	9432.34	10320.4	3309.27	8272.49	7356.54	6455.19	9540.07	8799.53	3870.07	13290.5	8316.59	6844.97	9477.51	7023.79
P15170;Q8IYD1	P15170;Q8IYD1	ERF3A_HUMAN;ERF3B_HUMAN	GSPT1;GSPT2	Eukaryotic peptide chain release factor GTP-binding subunit ERF3A	1236.2	1590.61	2534.45	2028.07	1374.68	2355.06	2266.09	2337.58	2534.32	1793.85	2263.46	1486.15	1947.83	1090.02	1763.43	2444.38	2475.86	1956.67	924.169	956.44	1156.33	1916.67	1914.28	1885.42	2441.36	1901.01	1597.5	802.096	1386.63	1166.14	1944.36	1247.85	497.449	1062.24	1792.89	2862.63	2224.13	3216.95	2788.66	2561.01	2842.88	1945.52	1519.14	2465.44	1981.73
P15291	P15291	B4GT1_HUMAN	B4GALT1	Beta-1,4-galactosyltransferase 1	989.387	2658.71	1487.44	286.347	991.737	1691.12			2665.52	2812.31	3111.01	3566.3	4097.16	1999.07	1804.34	1747.81	2991.77	3343.29	4969.66	3305.26	2237.5	2496.2	1727.65	3240.1	2917.18	2383.19	1434.36	775.991	442.408	492.569				555.067	1450.15	2034.84			899.573	152.472			254.637	2015.16	6353.86
P15309	P15309	PPAP_HUMAN	ACP3	Prostatic acid phosphatase													2662.12
P15311	P15311	EZRI_HUMAN	EZR	Ezrin	14117.8	3830.47	12975.6	5148.59	7137.07	10174.4	10016.9	8310.12	10052	12362.8	11475	7442.58	9005.9	10933.7	6988.87	13576.1	15743.8	10235.7	2767.4	4310.48	14770.9	10501.9	16691.1	12680.6	9189.83	11403.7	13145	7389.45	8505.44	6620.77	11454.4	6420.6	11659.1	5083.78	15595.7	8700.86	6655.33	8433.68	11755.3	7864	10802.1	9507.29	5318.46	12276.3	15654.5
P15311;P26038;P35241	P26038;P15311;P35241	EZRI_HUMAN;MOES_HUMAN;RADI_HUMAN	EZR;MSN;RDX	Ezrin	13498	7986.34	11203.3	8252	8116.4	16138	9303.68	14048.8	16946.5	15395.2	14299.4	9693.54	10350.8	13582.6	8816.81	12425.8	13159.3	9696.07	3134	3806.98	20832.5	13546.2	16971	15241.8	10947.2	11014.1	16407.1	3519.73	2785.16	2496.58	9129.28	3318.54	3586.09	2893.46	12134.4	9951.22	5591.51	6981.62	9829.66	6889.86	7440.64	7328.18	3090.92	13114.1	16412.7
P15311;P35241	P15311;P35241	EZRI_HUMAN;RADI_HUMAN	EZR;RDX	Ezrin	4964.04	776.869	4911.54	3390.87		4076.6	4852.92	3963.42	4843.78	3780.17	4401.94	2972.43	2130.07	4641.54	3043.97	4606.66	5653.71	3893.84	824.742	1692.95	7238.57	4933.42	7713.47	5953.58	3809.58	4240.78	5013.96	3341.72	2610.93	2776.41	5855.66	931.083	2302.75	2584.9	8467.03	5097.94	4746.36	5515.11	7439.74	3496.93	6206.69	4816.39	2071.87	4805.2	4140.46
P15328	P15328	FOLR1_HUMAN	FOLR1	Folate receptor alpha	439.488	3254.45	3208.94	8476.34	10553.5	2219.09	2364.73	2451.09	985.383	480.224	2444.68	2599.3		3194.99		1742.76	950.634	1242.59	2033.05	2189.52		472.394	1463.79	1977.19	1705.89	1815.94	753.248		1335.45	1613.13			762.391	1283.7				265.02					843.226		2888.94
P15336	P15336	ATF2_HUMAN	ATF2	Cyclic AMP-dependent transcription factor ATF-2											80.4539	40.2479				77.1635		63.5635		27.7665		163.978		57.9124	46.3842	39.0227								89.2194		128.911	42.3472	178.841			191.205
P15336;P17544	P17544;P15336	ATF2_HUMAN;ATF7_HUMAN	ATF2;ATF7	Cyclic AMP-dependent transcription factor ATF-2											119.784														18.3195											41.8743	72.5799	169.246	86.4332
P15374	P15374	UCHL3_HUMAN	UCHL3	Ubiquitin carboxyl-terminal hydrolase isozyme L3	1406.19		1341.11	793.496	1222.88	1229.76		696.187		722.359	845.386		2997.61			417.45	1107.56	817.344			2523.45	906.483		563.327	630.23	743.261	851.118	841.165		219.386	2006.48			690.1	1038.65	893.207	907.127	1507.53	1563.68	754.279	428.723			847.637	656.922
P15408	P15408	FOSL2_HUMAN	FOSL2	Fos-related antigen 2	123.79										234.212				381.635		272.976	131.542	126.654		245.064	221.245		164.626	111.034		155.986		304.245	226.59		253.262	338.636	486.479			228.405		70.0668
P15529	P15529	MCP_HUMAN	CD46	Membrane cofactor protein		954.835									1761.88		531.995	273.476	1721.48	576.55	939.236	1395.74	1169.02	477.278						642.703	646.943							687.7				342.767							538.207
[truncated: 4,007 more rows]
[truncated: 44 more columns]

## Sheet: Protein&Peptide
Quantified Proteins and unique pepteides from single HeLa cells in the scratch assay.
[truncated: 32,642 more rows]
[truncated: 49 more columns]

## Sheet: stats
Data statistics for single HeLa cells in the scratch assay.
[truncated: 90 more rows]
