# Supplementary material for: Pick-up single-cell proteomic analysis for quantifying up to 3000 proteins in a Mammalian cell
Source: Nat Commun. 2024 Feb 10;15:1279. doi: 10.1038/s41467-024-45659-4 (PMC10858870; doi:10.1038/s41467-024-45659-4)
Supplement: Supplementary file 7 — Source data [file 41467_2024_45659_MOESM7_ESM.xlsx]

## Sheet: Fig.2a
Fig.2a
m(enzyme)/m(protein) = 0			m(enzyme)/m(protein) = 1:20			m(enzyme)/m(protein) = 1:1			m(enzyme)/m(protein) = 10:1
sample list	Protein Groups		sample list	Protein Groups		sample list	Protein Groups		sample list	Protein Groups
HeLa_0_1_B1_1_3058.d	186		HeLa_0.05_1_B4_1_3061.d	342		HeLa_1_1_B7_1_3064.d	453		HeLa_10_1_C2_1_3067.d	991
HeLa_0_2_B2_1_3059.d	285		HeLa_0.05_2_B5_1_3062.d	302		HeLa_1_2_B8_1_3065.d	423		HeLa_10_2_C3_1_3068.d	850
HeLa_0_3_B3_1_3060.d	281		HeLa_0.05_3_B6_1_3063.d	291		HeLa_1_3_C1_1_3066.d	474		HeLa_10_3_C4_1_3069.d	855
Mean	250.667		Mean	311.667		Mean	450		Mean	898.667
STD	56.0387		STD	26.839		STD	25.632		STD	80.0021
Min	186		Min	291		Min	423		Min	850
Max	285		Max	342		Max	474		Max	991
Median	281		Median	302		Median	453		Median	855
m(enzyme)/m(protein) = 20:1			m(enzyme)/m(protein) = 40:1			m(enzyme)/m(protein) = 60:1			m(enzyme)/m(protein) = 100:1
sample list	Protein Groups		sample list	Protein Groups		sample list	Protein Groups		sample list	Protein Groups
HeLa_20_1_C5_1_3070.d	850		HeLa_40_1_C8_1_3073.d	1013		HeLa_60_1_D3_1_3076.d	1099		HeLa_100_1_D6_1_3079.d	1004
HeLa_20_2_C6_1_3071.d	935		HeLa_40_2_D1_1_3074.d	1008		HeLa_60_2_D4_1_3077.d	1042		HeLa_100_2_D7_1_3080.d	1070
HeLa_20_3_C7_1_3072.d	949		HeLa_40_3_D2_1_3075.d	1044		HeLa_60_3_D5_1_3078.d	1030		HeLa_100_3_D8_1_3081.d	995
Mean	911.333		Mean	1021.67		Mean	1057		Mean	1023
STD	53.5755		STD	19.5021		STD	36.8646		STD	40.9512
Min	850		Min	1008		Min	1030		Min	995
Max	949		Max	1044		Max	1099		Max	1070
Median	935		Median	1013		Median	1042		Median	1004

## Sheet: Fig.2b
Fig.2b
LC gradient = 14 min			LC gradient = 18 min			LC gradient = 21 min
sample list	Protein Groups		sample list	Protein Groups		sample list	Protein Groups
14min_B7_1_4334.d	554		18min_B7_1_4335.d	595		21min_B7_1_4336.d	640
14min_B7_1_4340.d	506		18min_B7_1_4341.d	617		21min_B7_1_4342.d	621
14min_B7_1_4346.d	526		18min_B7_1_4347.d	593		21min_B7_1_4348.d	594
Mean	528.667		Mean	601.667		Mean	618.333
STD	24.1109		STD	13.3167		STD	23.1157
Min	506		Min	593		Min	594
Max	554		Max	617		Max	640
Median	526		Median	595		Median	621
LC gradient = 28 min			LC gradient = 48 min			LC gradient = 68 min
sample list	Protein Groups		sample list	Protein Groups		sample list	Protein Groups
28min_B7_1_4337.d	611		48min_B7_1_4338.d	525		68min_B7_1_4339.d	451
28min_B7_1_4343.d	602		48min_B7_1_4344.d	534		68min_B7_1_4345.d	405
28min_B7_1_4349.d	618		48min_B7_1_4350.d	488		68min_B7_1_4351.d	381
Mean	610.333		Mean	515.667		Mean	412.333
STD	8.02081		STD	24.379		STD	35.5715
Min	602		Min	488		Min	381
Max	618		Max	534		Max	451
Median	611		Median	525		Median	405

## Sheet: Fig.2c
Fig.2c
DDA	Protein Groups		DIA	Protein Groups
QC_200pg_20220124_5360.d	649		QC_200pg_DIA_20220123_5334.d	1558
QC_200pg_20220124_5361.d	617		QC_200pg_DIA_20220123_5335.d	1541
QC_200pg_20220124_5362.d	619		QC_200pg_DIA_20220123_5336.d	1541
QC_200pg_20220124_5363.d	627		QC_200pg_DIA_20220123_5337.d	1447
QC_200pg_20220124_5364.d	630		QC_200pg_DIA_20220123_5338.d	1504
QC_200pg_20220124_5365.d	609		QC_200pg_DIA_20220123_5339.d	1495
QC_200pg_20220124_5366.d	611		QC_200pg_DIA_20220123_5340.d	1454
QC_200pg_20220124_5367.d	612		QC_200pg_DIA_20220123_5341.d	1355
QC_200pg_20220124_5368.d	609		QC_200pg_DIA_20220123_5342.d	1395
QC_200pg_20220124_5369.d	600		QC_200pg_DIA_20220123_5343.d	1404
Mean	618.3		Mean	1469.4
STD	13.9766		STD	69.5976
CV	0.0226048		CV	0.0473646
Max	649		Max	1558
Min	600		Min	1355
Median	614.5		Median	1474.5

## Sheet: Fig.2d
Fig.2d
QC_DDA_Pearson Correlation Coefficient
	QC_5360	QC_5361	QC_5362	QC_5363	QC_5364	QC_5365	QC_5366	QC_5367	QC_5368	QC_5369
QC_5360	1	0.910636	0.916534	0.893966	0.95789	0.93835	0.911964	0.952447	0.939306	0.928154
QC_5361	0.910636	1	0.939266	0.876203	0.90184	0.932521	0.955769	0.917538	0.92571	0.926799
QC_5362	0.916534	0.939266	1	0.851241	0.925302	0.918041	0.913704	0.922322	0.917242	0.921207
QC_5363	0.893966	0.876203	0.851241	1	0.888841	0.919392	0.875883	0.914635	0.874788	0.908861
QC_5364	0.95789	0.90184	0.925302	0.888841	1	0.948778	0.905563	0.932482	0.944011	0.935475
QC_5365	0.93835	0.932521	0.918041	0.919392	0.948778	1	0.946835	0.940553	0.933419	0.939253
QC_5366	0.911964	0.955769	0.913704	0.875883	0.905563	0.946835	1	0.915278	0.915987	0.915865
QC_5367	0.952447	0.917538	0.922322	0.914635	0.932482	0.940553	0.915278	1	0.923604	0.940934
QC_5368	0.939306	0.92571	0.917242	0.874788	0.944011	0.933419	0.915987	0.923604	1	0.942574
QC_5369	0.928154	0.926799	0.921207	0.908861	0.935475	0.939253	0.915865	0.940934	0.942574	1
QC_DDA_Pearson Correlation Coefficient
	QC_5334	QC_5335	QC_5336	QC_5337	QC_5338	QC_5339	QC_5340	QC_5341	QC_5342	QC_5343
QC_5334	1	0.997857	0.998599	0.997982	0.997485	0.998275	0.997912	0.996746	0.997841	0.997132
QC_5335	0.997857	1	0.998354	0.997799	0.997666	0.997484	0.998244	0.996026	0.998161	0.997182
QC_5336	0.998599	0.998354	1	0.998656	0.998343	0.998654	0.998614	0.997635	0.998378	0.998145
QC_5337	0.997982	0.997799	0.998656	1	0.998722	0.998611	0.998444	0.997637	0.99819	0.998602
QC_5338	0.997485	0.997666	0.998343	0.998722	1	0.998649	0.998429	0.997652	0.997913	0.998553
QC_5339	0.998275	0.997484	0.998654	0.998611	0.998649	1	0.99855	0.99786	0.998463	0.998716
QC_5340	0.997912	0.998244	0.998614	0.998444	0.998429	0.99855	1	0.997982	0.998233	0.998302
QC_5341	0.996746	0.996026	0.997635	0.997637	0.997652	0.99786	0.997982	1	0.997237	0.997452
QC_5342	0.997841	0.998161	0.998378	0.99819	0.997913	0.998463	0.998233	0.997237	1	0.998159
QC_5343	0.997132	0.997182	0.998145	0.998602	0.998553	0.998716	0.998302	0.997452	0.998159	1

## Sheet: Fig.3a
Fig.3a
DIA_MBR
A549	Protein Groups	HeLa	Protein Groups	U2OS	Protein Groups
A549_1_DIA_400nL_60_20_21min_10cmJYR_2h_20210629_C8_1_3165.d	2878	HeLa_1_DIA_400nL_60_20_21min_10cmJYR_2h_20210628_D1_1_3139.d	2942	U2OS_1_DIA_400nL_60_20_21min_10cmJYR_2h_20210629_F4_1_3175.d	2386
A549_3_DIA_400nL_60_20_21min_10cmJYR_2h_20210629_D2_1_3167.d	3141	HeLa_3_DIA_400nL_60_20_21min_10cmJYR_2h_20210628_D3_1_3141.d	2909	U2OS_1_DIA_400nL_60_20_25min_10cmJYR_2h_20210709_C7_1_3340.d	1771
A549_4_DIA_400nL_60_20_21min_10cmJYR_2h_20210629_D3_1_3168.d	2844	HeLa_5_DIA_400nL_60_20_21min_10cmJYR_2h_20210628_D5_1_3143.d	2575	U2OS_2_DIA_400nL_60_20_25min_10cmJYR_2h_20210709_C8_1_3341.d	1778
A549_6_DIA_400nL_60_20_21min_10cmJYR_2h_20210629_D5_1_3170.d	2753	HeLa_6_DIA_400nL_60_20_21min_10cmJYR_2h_20210628_D6_1_3144.d	2681	U2OS_5_DIA_400nL_60_20_21min_10cmJYR_2h_20210629_F8_1_3183.d	2411
A549_8_DIA_400nL_60_20_21min_10cmJYR_2h_20210629_D7_1_3172.d	3123	HeLa_7_DIA_400nL_60_20_21min_10cmJYR_2h_20210628_D7_1_3145.d	3257	U2OS_5_DIA_400nL_60_20_25min_10cmJYR_2h_20210709_D3_1_3350.d	2088
A549_10_DIA_400nL_60_20_21min_10cmJYR_2h_20210629_E1_1_3174.d	2748	HeLa_11_DIA_400nL_60_20_21min_10cmJYR_2h_20210628_E3_1_3149.d	2533	U2OS_SC_1_DIA_60_20_21min_10cmJYR_2h_20210608_D3_1_2802.d	2740
A549_SC_1_DIA_400nL_60_20_21min_10cmJYR_2h_20210615_D3_1_2897.d	3286	HeLa_12_DIA_400nL_60_20_21min_10cmJYR_2h_20210628_E4_1_3150.d	2719	U2OS_SC_2_DIA_60_20_21min_10cmJYR_2h_20210608_D4_1_2803.d	2821
A549_SC_1_DIA_400nL_60_20_21min_10cmJYR_2h_20210618_C4_1_2951.d	3155	HeLa_SC_1_DIA_60_20_21min_10cmJYR_2h_20210608_C5_1_2796.d	2995	U2OS_SC_3_DIA_60_20_21min_10cmJYR_2h_20210608_D5_1_2804.d	2548
A549_SC_2_DIA_60_20_21min_10cmJYR_2h_20210608_C3_1_2794.d	2972	HeLa_SC_1_DIA_400nL_60_20_21min_10cmJYR_2h_20210615_C8_1_2884.d	2737	U2OS_SC_3_DIA_400nL_60_20_21min_10cmJYR_2h_20210622_B3_1_3014.d	1899
A549_SC_2_DIA_400nL_60_20_21min_10cmJYR_2h_20210615_D4_1_2898.d	3321	HeLa_SC_1_DIA_400nL_60_20_21min_10cmJYR_2h_20210618_D8_1_2963.d	3085	U2OS_SC_4_DIA_60_20_21min_10cmJYR_2h_20210608_D6_1_2805.d	2481
A549_SC_2_DIA_400nL_60_20_21min_10cmJYR_2h_20210618_C5_1_2952.d	3375	HeLa_SC_1_DIA_400nL_60_20_21min_10cmJYR_2h_20210622_C7_1_3026.d	2813	U2OS_SC_5_DIA_60_20_21min_10cmJYR_2h_20210608_D7_1_2806.d	2904
A549_SC_2_DIA_400nL_60_20_21min_10cmJYR_2h_20210622_C2_1_3021.d	2566	HeLa_SC_2_DIA_60_20_21min_10cmJYR_2h_20210608_C6_1_2797.d	3112	U2OS_SC_5_DIA_400nL_60_20_21min_10cmJYR_2h_20210622_B5_1_3016.d	1621
A549_SC_3_DIA_60_20_21min_10cmJYR_2h_20210608_C4_1_2795.d	2930	HeLa_SC_2_DIA_400nL_60_20_21min_10cmJYR_2h_20210618_E1_1_2964.d	2937	U2OS_SC_6_DIA_60_20_21min_10cmJYR_2h_20210608_D8_1_2807.d	2810
A549_SC_3_DIA_400nL_60_20_21min_10cmJYR_2h_20210615_D5_1_2899.d	3013	HeLa_SC_2_DIA_400nL_60_20_21min_10cmJYR_2h_20210622_C8_1_3027.d	2855	U2OS_SC_6_DIA_400nL_60_20_21min_10cmJYR_2h_20210622_B6_1_3017.d	2160
A549_SC_3_DIA_400nL_60_20_21min_10cmJYR_2h_20210618_C6_1_2953.d	3461	HeLa_SC_3_DIA_60_20_21min_10cmJYR_2h_20210608_C7_1_2798.d	2636	U2OS_SC_7_DIA_400nL_60_20_21min_10cmJYR_2h_20210622_B7_1_3018.d	2200
A549_SC_4_DIA_400nL_60_20_21min_10cmJYR_2h_20210618_C7_1_2954.d	3293	HeLa_SC_3_DIA_400nL_60_20_21min_10cmJYR_2h_20210618_E7_1_2965.d	3216	U2OS_SC_8_DIA_400nL_60_20_21min_10cmJYR_2h_20210622_B8_1_3019.d	1961
A549_SC_5_DIA_400nL_60_20_21min_10cmJYR_2h_20210615_D7_1_2901.d	3076	HeLa_SC_4_DIA_60_20_21min_10cmJYR_2h_20210608_C8_1_2799.d	3053	U2OS_SC_DIA_1_60_20_21min_10cmJYR_2h_20210604_C2_1_2730.d	1970
A549_SC_6_DIA_400nL_60_20_21min_10cmJYR_2h_20210618_D1_1_2956.d	3484	HeLa_SC_4_DIA_400nL_60_20_21min_10cmJYR_2h_20210618_E8_1_2966.d	3008	U2OS_SC_DIA_2_60_20_21min_10cmJYR_2h_20210604_C3_1_2731.d	1812
A549_SC_6_DIA_400nL_60_20_21min_10cmJYR_2h_20210622_C6_1_3025.d	2623	HeLa_SC_4_DIA_400nL_60_20_21min_10cmJYR_2h_20210622_D2_1_3029.d	3160	U2OS_SC_DIA_3_60_20_21min_10cmJYR_2h_20210604_C4_1_2732.d	2192
A549_SC_7_DIA_400nL_60_20_21min_10cmJYR_2h_20210618_D2_1_2957.d	3048	HeLa_SC_5_DIA_60_20_21min_10cmJYR_2h_20210608_D1_1_2800.d	2907	U2OS_SC5_DIA_60_20_21min_10cmJYR_2h_20210527_B5_1_2614.d	2074
A549_SC_8_DIA_400nL_60_20_21min_10cmJYR_2h_20210618_D3_1_2958.d	3500	HeLa_SC_5_DIA_400nL_60_20_21min_10cmJYR_2h_20210618_F1_1_2967.d	3118	U2OS_SC5_DIA_60_20_21min_10cmYWX_2h_20210517_D1_1_2434.d	2846
A549_SC_9_DIA_400nL_60_20_21min_10cmJYR_2h_20210618_D4_1_2959.d	3468	HeLa_SC_5_DIA_400nL_60_20_21min_10cmJYR_2h_20210622_D3_1_3030.d	2952	U2OS_SC6_DIA_60_20_21min_10cmJYR_2h_20210527_B6_1_2615.d	2404
A549_SC_10_DIA_400nL_60_20_21min_10cmJYR_2h_20210618_D5_1_2960.d	3420	HeLa_SC_6_DIA_60_20_21min_10cmJYR_2h_20210608_D2_1_2801.d	3044	U2OS_SC6_DIA_60_20_21min_10cmYWX_2h_20210517_D2_1_2435.d	2400
A549_SC_11_DIA_400nL_60_20_21min_10cmJYR_2h_20210618_D6_1_2961.d	3345	HeLa_SC_6_DIA_400nL_60_20_21min_10cmJYR_2h_20210618_F2_1_2968.d	3037	U2OS_SC7_DIA_60_20_21min_10cmJYR_2h_20210527_B7_1_2616.d	1736
A549_SC_12_DIA_400nL_60_20_21min_10cmJYR_2h_20210618_D7_1_2962.d	3282	HeLa_SC_6_DIA_400nL_60_20_21min_10cmJYR_2h_20210622_D4_1_3031.d	2783	U2OS_SC7_DIA_60_20_21min_10cmYWX_2h_20210517_D3_1_2436.d	2326
A549_SC_DIA_3_60_20_21min_10cmJYR_2h_20210603_B6_1_2710.d	2812	HeLa_SC_7_DIA_400nL_60_20_21min_10cmJYR_2h_20210618_F3_1_2969.d	2937	U2OS_SC8_DIA_60_20_21min_10cmJYR_2h_20210527_B8_1_2617.d	2023
A549_SC_DIA_4_60_20_21min_10cmJYR_2h_20210603_B7_1_2711.d	2642	HeLa_SC_8_DIA_400nL_60_20_21min_10cmJYR_2h_20210618_F4_1_2970.d	3068	U2OS_SC8_DIA_60_20_21min_10cmYWX_2h_20210517_D4_1_2437.d	2625
A549_SC_DIA_5_60_20_21min_10cmJYR_2h_20210603_B8_1_2712.d	2764	HeLa_SC_9_DIA_400nL_60_20_21min_10cmJYR_2h_20210618_F5_1_2971.d	3021	Mean	2258.78
A549_SC4_DIA_60_20_21min_10cmJYR_2h_20210527_C4_1_2621.d	2570	HeLa_SC_12_DIA_400nL_60_20_21min_10cmJYR_2h_20210618_F8_1_2974.d	3192	Max	2904
A549_SC4_DIA_60_20_21min_10cmJYR_2h_20210527_D6_1_2591.d	2847	HeLa_SC_DIA_1_60_20_21min_10cmJYR_2h_20210603_C4_1_2717.d	2941	Min	1621
A549_SC5_DIA_60_20_21min_10cmJYR_2h_20210527_D7_1_2592.d	2449	HeLa_SC_DIA_1_60_20_21min_10cmJYR_2h_20210604_E6_1_2742.d	2755	Median	2200
A549_SC5_DIA_60_20_21min_10cmYWX_2h_20210517_D5_1_2438.d	3020	HeLa_SC_DIA_2_60_20_21min_10cmJYR_2h_20210603_C5_1_2718.d	2494
A549_SC6_DIA_60_20_21min_10cmJYR_2h_20210527_D8_1_2593.d	3080	HeLa_SC_DIA_3_60_20_21min_10cmJYR_2h_20210603_C6_1_2719.d	2278
A549_SC6_DIA_60_20_21min_10cmYWX_2h_20210517_D6_1_2439.d	2806	HeLa_SC_DIA_4_60_20_21min_10cmJYR_2h_20210603_D5_1_2720.d	2897
A549_SC7_DIA_60_20_21min_10cmYWX_2h_20210517_D7_1_2440.d	2792	HeLa_SC_DIA_5_60_20_21min_10cmJYR_2h_20210603_D6_1_2721.d	2851
A549_SC8_DIA_60_20_21min_10cmJYR_2h_20210527_C8_1_2625.d	2528	HeLa_SC4_DIA_60_20_21min_10cmJYR_2h_20210527_D4_1_2629.d	2949
A549_SC8_DIA_60_20_21min_10cmYWX_2h_20210517_D8_1_2441.d	2867	HeLa_SC5_DIA_60_20_21min_10cmJYR_2h_20210527_D5_1_2630.d	2567
Mean	3007.62	HeLa_SC5_DIA_60_20_21min_10cmYWX_2h_20210517_C5_1_2430.d	3133
Max	3500	HeLa_SC6_DIA_60_20_21min_10cmJYR_2h_20210527_D6_1_2631.d	2979
Min	2449	HeLa_SC6_DIA_60_20_21min_10cmYWX_2h_20210517_C6_1_2431.d	3029
Median	3013	HeLa_SC7_DIA_60_20_21min_10cmJYR_2h_20210527_D7_1_2632.d	3193
		HeLa_SC7_DIA_60_20_21min_10cmYWX_2h_20210517_C7_1_2432.d	2928
		HeLa_SC8_DIA_60_20_21min_10cmJYR_2h_20210527_F5_1_2633.d	3237
		HeLa_SC8_DIA_60_20_21min_10cmYWX_2h_20210517_C8_1_2433.d	3240
		Mean	2926.2
		Max	3257
		Min	2278
		Median	2945.5
DIA
A549	Protein Groups	HeLa	Protein Groups	U2OS	Protein Groups
A549_1_DIA_400nL_60_20_21min_10cmJYR_2h_20210629_C8_1_3165.d	2102	HeLa_1_DIA_400nL_60_20_21min_10cmJYR_2h_20210628_D1_1_3139.d	2299	U2OS_1_DIA_400nL_60_20_21min_10cmJYR_2h_20210629_F4_1_3175.d	1770
A549_3_DIA_400nL_60_20_21min_10cmJYR_2h_20210629_D2_1_3167.d	2638	HeLa_3_DIA_400nL_60_20_21min_10cmJYR_2h_20210628_D3_1_3141.d	2363	U2OS_1_DIA_400nL_60_20_25min_10cmJYR_2h_20210709_C7_1_3340.d	1174
A549_4_DIA_400nL_60_20_21min_10cmJYR_2h_20210629_D3_1_3168.d	2198	HeLa_5_DIA_400nL_60_20_21min_10cmJYR_2h_20210628_D5_1_3143.d	1920	U2OS_2_DIA_400nL_60_20_25min_10cmJYR_2h_20210709_C8_1_3341.d	1192
A549_6_DIA_400nL_60_20_21min_10cmJYR_2h_20210629_D5_1_3170.d	2087	HeLa_6_DIA_400nL_60_20_21min_10cmJYR_2h_20210628_D6_1_3144.d	2161	U2OS_5_DIA_400nL_60_20_21min_10cmJYR_2h_20210629_F8_1_3183.d	1905
A549_8_DIA_400nL_60_20_21min_10cmJYR_2h_20210629_D7_1_3172.d	2663	HeLa_7_DIA_400nL_60_20_21min_10cmJYR_2h_20210628_D7_1_3145.d	2886	U2OS_5_DIA_400nL_60_20_25min_10cmJYR_2h_20210709_D3_1_3350.d	1594
A549_10_DIA_400nL_60_20_21min_10cmJYR_2h_20210629_E1_1_3174.d	2050	HeLa_11_DIA_400nL_60_20_21min_10cmJYR_2h_20210628_E3_1_3149.d	1841	U2OS_SC_1_DIA_60_20_21min_10cmJYR_2h_20210608_D3_1_2802.d	2142
A549_SC_1_DIA_400nL_60_20_21min_10cmJYR_2h_20210615_D3_1_2897.d	2963	HeLa_12_DIA_400nL_60_20_21min_10cmJYR_2h_20210628_E4_1_3150.d	2160	U2OS_SC_2_DIA_60_20_21min_10cmJYR_2h_20210608_D4_1_2803.d	2213
A549_SC_1_DIA_400nL_60_20_21min_10cmJYR_2h_20210618_C4_1_2951.d	2661	HeLa_SC_1_DIA_60_20_21min_10cmJYR_2h_20210608_C5_1_2796.d	2463	U2OS_SC_3_DIA_60_20_21min_10cmJYR_2h_20210608_D5_1_2804.d	1869
A549_SC_2_DIA_60_20_21min_10cmJYR_2h_20210608_C3_1_2794.d	2371	HeLa_SC_1_DIA_400nL_60_20_21min_10cmJYR_2h_20210615_C8_1_2884.d	2035	U2OS_SC_3_DIA_400nL_60_20_21min_10cmJYR_2h_20210622_B3_1_3014.d	1330
A549_SC_2_DIA_400nL_60_20_21min_10cmJYR_2h_20210615_D4_1_2898.d	2857	HeLa_SC_1_DIA_400nL_60_20_21min_10cmJYR_2h_20210618_D8_1_2963.d	2426	U2OS_SC_4_DIA_60_20_21min_10cmJYR_2h_20210608_D6_1_2805.d	1813
A549_SC_2_DIA_400nL_60_20_21min_10cmJYR_2h_20210618_C5_1_2952.d	3027	HeLa_SC_1_DIA_400nL_60_20_21min_10cmJYR_2h_20210622_C7_1_3026.d	2187	U2OS_SC_5_DIA_60_20_21min_10cmJYR_2h_20210608_D7_1_2806.d	2192
A549_SC_2_DIA_400nL_60_20_21min_10cmJYR_2h_20210622_C2_1_3021.d	1809	HeLa_SC_2_DIA_60_20_21min_10cmJYR_2h_20210608_C6_1_2797.d	2599	U2OS_SC_5_DIA_400nL_60_20_21min_10cmJYR_2h_20210622_B5_1_3016.d	1074
A549_SC_3_DIA_60_20_21min_10cmJYR_2h_20210608_C4_1_2795.d	2248	HeLa_SC_2_DIA_400nL_60_20_21min_10cmJYR_2h_20210618_E1_1_2964.d	2267	U2OS_SC_6_DIA_60_20_21min_10cmJYR_2h_20210608_D8_1_2807.d	2109
A549_SC_3_DIA_400nL_60_20_21min_10cmJYR_2h_20210615_D5_1_2899.d	2242	HeLa_SC_2_DIA_400nL_60_20_21min_10cmJYR_2h_20210622_C8_1_3027.d	2224	U2OS_SC_6_DIA_400nL_60_20_21min_10cmJYR_2h_20210622_B6_1_3017.d	1399
A549_SC_3_DIA_400nL_60_20_21min_10cmJYR_2h_20210618_C6_1_2953.d	3141	HeLa_SC_3_DIA_60_20_21min_10cmJYR_2h_20210608_C7_1_2798.d	2070	U2OS_SC_7_DIA_400nL_60_20_21min_10cmJYR_2h_20210622_B7_1_3018.d	1569
A549_SC_4_DIA_400nL_60_20_21min_10cmJYR_2h_20210618_C7_1_2954.d	2704	HeLa_SC_3_DIA_400nL_60_20_21min_10cmJYR_2h_20210618_E7_1_2965.d	2597	U2OS_SC_8_DIA_400nL_60_20_21min_10cmJYR_2h_20210622_B8_1_3019.d	1381
A549_SC_5_DIA_400nL_60_20_21min_10cmJYR_2h_20210615_D7_1_2901.d	2474	HeLa_SC_4_DIA_60_20_21min_10cmJYR_2h_20210608_C8_1_2799.d	2511	U2OS_SC_DIA_1_60_20_21min_10cmJYR_2h_20210604_C2_1_2730.d	1751
A549_SC_6_DIA_400nL_60_20_21min_10cmJYR_2h_20210618_D1_1_2956.d	3198	HeLa_SC_4_DIA_400nL_60_20_21min_10cmJYR_2h_20210618_E8_1_2966.d	2261	U2OS_SC_DIA_2_60_20_21min_10cmJYR_2h_20210604_C3_1_2731.d	1464
A549_SC_6_DIA_400nL_60_20_21min_10cmJYR_2h_20210622_C6_1_3025.d	1804	HeLa_SC_4_DIA_400nL_60_20_21min_10cmJYR_2h_20210622_D2_1_3029.d	2906	U2OS_SC_DIA_3_60_20_21min_10cmJYR_2h_20210604_C4_1_2732.d	1860
A549_SC_7_DIA_400nL_60_20_21min_10cmJYR_2h_20210618_D2_1_2957.d	2304	HeLa_SC_5_DIA_60_20_21min_10cmJYR_2h_20210608_D1_1_2800.d	2196	U2OS_SC5_DIA_60_20_21min_10cmJYR_2h_20210527_B5_1_2614.d	1455
A549_SC_8_DIA_400nL_60_20_21min_10cmJYR_2h_20210618_D3_1_2958.d	3349	HeLa_SC_5_DIA_400nL_60_20_21min_10cmJYR_2h_20210618_F1_1_2967.d	2398	U2OS_SC5_DIA_60_20_21min_10cmYWX_2h_20210517_D1_1_2434.d	2487
A549_SC_9_DIA_400nL_60_20_21min_10cmJYR_2h_20210618_D4_1_2959.d	3157	HeLa_SC_5_DIA_400nL_60_20_21min_10cmJYR_2h_20210622_D3_1_3030.d	2472	U2OS_SC6_DIA_60_20_21min_10cmJYR_2h_20210527_B6_1_2615.d	1796
A549_SC_10_DIA_400nL_60_20_21min_10cmJYR_2h_20210618_D5_1_2960.d	2911	HeLa_SC_6_DIA_60_20_21min_10cmJYR_2h_20210608_D2_1_2801.d	2456	U2OS_SC6_DIA_60_20_21min_10cmYWX_2h_20210517_D2_1_2435.d	1920
A549_SC_11_DIA_400nL_60_20_21min_10cmJYR_2h_20210618_D6_1_2961.d	2925	HeLa_SC_6_DIA_400nL_60_20_21min_10cmJYR_2h_20210618_F2_1_2968.d	2453	U2OS_SC7_DIA_60_20_21min_10cmJYR_2h_20210527_B7_1_2616.d	1142
A549_SC_12_DIA_400nL_60_20_21min_10cmJYR_2h_20210618_D7_1_2962.d	2701	HeLa_SC_6_DIA_400nL_60_20_21min_10cmJYR_2h_20210622_D4_1_3031.d	2376	U2OS_SC7_DIA_60_20_21min_10cmYWX_2h_20210517_D3_1_2436.d	1771
A549_SC_DIA_3_60_20_21min_10cmJYR_2h_20210603_B6_1_2710.d	2162	HeLa_SC_7_DIA_400nL_60_20_21min_10cmJYR_2h_20210618_F3_1_2969.d	2234	U2OS_SC8_DIA_60_20_21min_10cmJYR_2h_20210527_B8_1_2617.d	1426
A549_SC_DIA_4_60_20_21min_10cmJYR_2h_20210603_B7_1_2711.d	1952	HeLa_SC_8_DIA_400nL_60_20_21min_10cmJYR_2h_20210618_F4_1_2970.d	2290	U2OS_SC8_DIA_60_20_21min_10cmYWX_2h_20210517_D4_1_2437.d	2250
A549_SC_DIA_5_60_20_21min_10cmJYR_2h_20210603_B8_1_2712.d	2203	HeLa_SC_9_DIA_400nL_60_20_21min_10cmJYR_2h_20210618_F5_1_2971.d	2317	Mean	1705.48
A549_SC4_DIA_60_20_21min_10cmJYR_2h_20210527_C4_1_2621.d	2059	HeLa_SC_12_DIA_400nL_60_20_21min_10cmJYR_2h_20210618_F8_1_2974.d	2675	Max	2487
A549_SC4_DIA_60_20_21min_10cmJYR_2h_20210527_D6_1_2591.d	2150	HeLa_SC_DIA_1_60_20_21min_10cmJYR_2h_20210603_C4_1_2717.d	2833	Min	1074
A549_SC5_DIA_60_20_21min_10cmJYR_2h_20210527_D7_1_2592.d	1808	HeLa_SC_DIA_1_60_20_21min_10cmJYR_2h_20210604_E6_1_2742.d	2544	Median	1770
A549_SC5_DIA_60_20_21min_10cmYWX_2h_20210517_D5_1_2438.d	2677	HeLa_SC_DIA_2_60_20_21min_10cmJYR_2h_20210603_C5_1_2718.d	2282
A549_SC6_DIA_60_20_21min_10cmJYR_2h_20210527_D8_1_2593.d	2631	HeLa_SC_DIA_3_60_20_21min_10cmJYR_2h_20210603_C6_1_2719.d	1918
A549_SC6_DIA_60_20_21min_10cmYWX_2h_20210517_D6_1_2439.d	2661	HeLa_SC_DIA_4_60_20_21min_10cmJYR_2h_20210603_D5_1_2720.d	2789
A549_SC7_DIA_60_20_21min_10cmYWX_2h_20210517_D7_1_2440.d	2146	HeLa_SC_DIA_5_60_20_21min_10cmJYR_2h_20210603_D6_1_2721.d	2688
A549_SC8_DIA_60_20_21min_10cmJYR_2h_20210527_C8_1_2625.d	1848	HeLa_SC4_DIA_60_20_21min_10cmJYR_2h_20210527_D4_1_2629.d	2386
A549_SC8_DIA_60_20_21min_10cmYWX_2h_20210517_D8_1_2441.d	2409	HeLa_SC5_DIA_60_20_21min_10cmJYR_2h_20210527_D5_1_2630.d	1778
Mean	2467.3	HeLa_SC5_DIA_60_20_21min_10cmYWX_2h_20210517_C5_1_2430.d	2808
Max	3349	HeLa_SC6_DIA_60_20_21min_10cmJYR_2h_20210527_D6_1_2631.d	2420
Min	1804	HeLa_SC6_DIA_60_20_21min_10cmYWX_2h_20210517_C6_1_2431.d	2799
Median	2409	HeLa_SC7_DIA_60_20_21min_10cmJYR_2h_20210527_D7_1_2632.d	2884
		HeLa_SC7_DIA_60_20_21min_10cmYWX_2h_20210517_C7_1_2432.d	2454
		HeLa_SC8_DIA_60_20_21min_10cmJYR_2h_20210527_F5_1_2633.d	2849
		HeLa_SC8_DIA_60_20_21min_10cmYWX_2h_20210517_C8_1_2433.d	3049
		Mean	2421
		Max	3049
		Min	1778
		Median	2409
DDA
A549	Protein Groups	HeLa	Protein Groups	U2OS	Protein Groups
A549_SC10_60_20_21min_10cmYWX_2h_20210513_E8_1_2404.d	746	HeLa_1C_1_400nL_60_20_21min_10cmJYR_2h_20210617_D1_1_2919.d	1234	U2OS_SC1_60_20_21min_10cmJYR_2h_20210527_B7_1_2576.d	687
A549_SC10_zh_60_20_21min_10cmYWX_2h_20210519_E3_1_2480.d	1982	HeLa_1C_1_400nL_60_20_21min_10cmJYR_2h_20210701_D1_1_3211.d	1254	U2OS_SC1_60_20_21min_10cmYWX_2h_20210508_B7_1_2290.d	734
A549_SC11_60_20_21min_10cmYWX_2h_20210513_F1_1_2405.d	761	HeLa_1C_2_400nL_60_20_21min_10cmJYR_2h_20210617_D2_1_2920.d	1657	U2OS_SC1_60_20_21min_10cmYWX_2h_20210511_C1_1_2340.d	936
A549_SC11_zh_60_20_21min_10cmYWX_2h_20210519_E4_1_2481.d	1657	HeLa_1C_2_400nL_60_20_21min_10cmJYR_2h_20210701_D2_1_3212.d	1031	U2OS_SC2_21min_10cmYWX_2h_20210506_C2_1_2253.d	577
A549_SC12_60_20_21min_10cmYWX_2h_20210513_F2_1_2406.d	712	HeLa_1C_3_400nL_60_20_21min_10cmJYR_2h_20210617_D3_1_2921.d	1389	U2OS_SC2_60_20_21min_10cmJYR_2h_20210527_B2_1_2611.d	1184
A549_SC12_zh_60_20_21min_10cmYWX_2h_20210519_E5_1_2482.d	1639	HeLa_1C_3_400nL_60_20_21min_10cmJYR_2h_20210701_D3_1_3213.d	850	U2OS_SC2_60_20_21min_10cmYWX_2h_20210508_B8_1_2291.d	1519
A549_SC13_zh_60_20_21min_10cmYWX_2h_20210519_E6_1_2483.d	1533	HeLa_1C_4_400nL_60_20_21min_10cmJYR_2h_20210617_D4_1_2922.d	1927	U2OS_SC2_60_20_21min_10cmYWX_2h_20210511_C2_1_2341.d	973
A549_SC1_21min_10cmYWX_2h_20210506_B5_1_2248.d	917	HeLa_3_60_20_21min_10cmYWX_2h_20210508_D5_1_2310.d	1594	U2OS_SC2_60_20_21min_10cmYWX_2h_20210517_B6_1_2422.d	1236
A549_SC1_60_20_21min_10cmJYR_2h_20210527_C1_1_2618.d	1319	HeLa_4_60_20_21min_10cmYWX_2h_20210508_D6_1_2311.d	1114	U2OS_SC3_21min_10cmYWX_2h_20210506_C3_1_2254.d	690
A549_SC1_60_20_21min_10cmJYR_2h_20210527_D3_1_2588.d	966	HeLa_SC10_60_20_21min_10cmYWX_2h_20210510_D2_1_2326.d	1392	U2OS_SC3_60_20_21min_10cmYWX_2h_20210508_C1_1_2292.d	1127
A549_SC1_60_20_21min_10cmYWX_2h_20210508_B1_1_2284.d	1462	HeLa_SC11_60_20_21min_10cmYWX_2h_20210510_D3_1_2327.d	1363	U2OS_SC3_60_20_21min_10cmYWX_2h_20210511_C3_1_2342.d	891
A549_SC1_60_20_21min_10cmYWX_2h_20210513_D7_1_2393.d	1160	HeLa_SC12_60_20_21min_10cmYWX_2h_20210510_D4_1_2328.d	1167	U2OS_SC3_60_20_21min_10cmYWX_2h_20210517_B7_1_2423.d	1175
A549_SC1_60_20_21min_10cmYWX_2h_20210517_C1_1_2425.d	1278	HeLa_SC1_21min_10cmYWX_2h_20210506_B1_1_2256.d	1184	U2OS_SC4_21min_10cmYWX_2h_20210506_C4_1_2255.d	536
A549_SC2_60_20_21min_10cmJYR_2h_20210527_C2_1_2619.d	915	HeLa_SC1_60_20_21min_10cmJYR_2h_20210527_C5_1_2582.d	956	U2OS_SC4_60_20_21min_10cmYWX_2h_20210508_C2_1_2293.d	729
A549_SC2_60_20_21min_10cmJYR_2h_20210527_D4_1_2589.d	1543	HeLa_SC1_60_20_21min_10cmYWX_2h_20210508_C5_1_2296.d	871	U2OS_SC4_60_20_21min_10cmYWX_2h_20210511_C4_1_2343.d	1160
A549_SC2_60_20_21min_10cmYWX_2h_20210507_D2_1_2274.d	1587	HeLa_SC1_60_20_21min_10cmYWX_2h_20210510_C1_1_2317.d	1407	U2OS_SC4_60_20_21min_10cmYWX_2h_20210517_B8_1_2424.d	1424
A549_SC2_60_20_21min_10cmYWX_2h_20210513_D8_1_2394.d	1285	HeLa_SC1_60_20_21min_10cmYWX_2h_20210511_D5_1_2352.d	1124	U2OS_SC5_60_20_21min_10cmYWX_2h_20210508_C3_1_2294.d	1312
A549_SC2_60_20_21min_10cmYWX_2h_20210517_C2_1_2426.d	1319	HeLa_SC1_60_20_21min_10cmYWX_2h_20210513_D1_1_2387.d	1016	U2OS_SC6_60_20_21min_10cmYWX_2h_20210511_C6_1_2345.d	954
A549_SC2_60_20_21min_10cmYWX_2h_20210519_D3_1_2472.d	1711	HeLa_SC1_60_20_21min_10cmYWX_2h_20210517_B1_1_2417.d	1776	U2OS_SC7_60_20_21min_10cmYWX_2h_20210511_C7_1_2346.d	995
A549_SC3_21min_10cmYWX_2h_20210506_B7_1_2250.d	1101	HeLa_SC1_60_20_21min_10cmYWX_2h_20210519_C1_1_2462.d	1405	U2OS_SC8_60_20_21min_10cmYWX_2h_20210511_C8_1_2347.d	957
A549_SC3_60_20_21min_10cmJYR_2h_20210527_C3_1_2620.d	806	HeLa_SC2_21min_10cmYWX_2h_20210506_B2_1_2257.d	984	U2OS_SC9_60_20_21min_10cmYWX_2h_20210511_D1_1_2348.d	774
A549_SC3_60_20_21min_10cmJYR_2h_20210527_D5_1_2590.d	1133	HeLa_SC2_60_20_21min_10cmJYR_2h_20210527_C6_1_2583.d	970	U2OS_SC_1_60_20_21min_10cmJYR_2h_20210604_B7_1_2727.d	1237
A549_SC3_60_20_21min_10cmYWX_2h_20210507_D3_1_2275.d	1618	HeLa_SC2_60_20_21min_10cmJYR_2h_20210527_D2_1_2627.d	1221	U2OS_SC_2_60_20_21min_10cmJYR_2h_20210604_B8_1_2728.d	1092
A549_SC3_60_20_21min_10cmYWX_2h_20210508_B3_1_2286.d	2129	HeLa_SC2_60_20_21min_10cmYWX_2h_20210508_C6_1_2297.d	1181	U2OS_SC_3_60_20_21min_10cmJYR_2h_20210604_C1_1_2729.d	1213
A549_SC3_60_20_21min_10cmYWX_2h_20210513_2_E1_1_2397.d	961	HeLa_SC2_60_20_21min_10cmYWX_2h_20210510_C2_1_2318.d	1128	Mean	1004.67
A549_SC3_60_20_21min_10cmYWX_2h_20210517_C3_1_2427.d	1800	HeLa_SC2_60_20_21min_10cmYWX_2h_20210511_D6_1_2353.d	1220	Max	1519
A549_SC3_60_20_21min_10cmYWX_2h_20210519_D4_1_2473.d	1624	HeLa_SC2_60_20_21min_10cmYWX_2h_20210513_D2_1_2388.d	1052	Min	536
A549_SC4_21min_10cmYWX_2h_20210506_B8_1_2251.d	896	HeLa_SC2_60_20_21min_10cmYWX_2h_20210517_B2_1_2418.d	1266	Median	984
A549_SC4_60_20_21min_10cmYWX_2h_20210508_B4_1_2287.d	1900	HeLa_SC2_60_20_21min_10cmYWX_2h_20210519_C2_1_2463.d	2198
A549_SC4_60_20_21min_10cmYWX_2h_20210513_E2_1_2398.d	990	HeLa_SC3_60_20_21min_10cmJYR_2h_20210527_C7_1_2584.d	982
A549_SC4_60_20_21min_10cmYWX_2h_20210517_C4_1_2428.d	2017	HeLa_SC3_60_20_21min_10cmJYR_2h_20210527_D3_1_2628.d	683
A549_SC4_60_20_21min_10cmYWX_2h_20210519_D5_1_2474.d	1579	HeLa_SC3_60_20_21min_10cmYWX_2h_20210508_C7_1_2298.d	1281
A549_SC4_95_20_21min_10cmYWX_2h_20210507_D4_1_2276.d	1297	HeLa_SC3_60_20_21min_10cmYWX_2h_20210510_C3_1_2319.d	1085
A549_SC5_60_20_21min_10cmYWX_2h_20210508_B5_1_2288.d	1557	HeLa_SC3_60_20_21min_10cmYWX_2h_20210511_D7_1_2354.d	1041
A549_SC5_60_20_21min_10cmYWX_2h_20210519_D6_1_2475.d	2071	HeLa_SC3_60_20_21min_10cmYWX_2h_20210513_D3_1_2389.d	1462
A549_SC5_95_20_21min_10cmYWX_2h_20210507_D5_1_2277.d	1276	HeLa_SC3_60_20_21min_10cmYWX_2h_20210517_B3_1_2419.d	1205
A549_SC6_60_20_21min_10cmYWX_2h_20210508_B6_1_2289.d	1409	HeLa_SC4_21min_10cmYWX_2h_20210506_B4_1_2259.d	1010
A549_SC6_60_20_21min_10cmYWX_2h_20210513_E4_1_2400.d	994	HeLa_SC4_60_20_21min_10cmYWX_2h_20210508_C8_1_2299.d	1024
A549_SC6_60_20_21min_10cmYWX_2h_20210519_D7_1_2476.d	1673	HeLa_SC4_60_20_21min_10cmYWX_2h_20210510_C4_1_2320.d	1326
A549_SC6_95_20_21min_10cmYWX_2h_20210507_D6_1_2278.d	1081	HeLa_SC4_60_20_21min_10cmYWX_2h_20210511_D8_1_2355.d	1417
A549_SC7_60_20_21min_10cmYWX_2h_20210513_E5_1_2401.d	988	HeLa_SC4_60_20_21min_10cmYWX_2h_20210513_D4_1_2390.d	965
A549_SC7_60_20_21min_10cmYWX_2h_20210519_D8_1_2477.d	1864	HeLa_SC4_60_20_21min_10cmYWX_2h_20210517_B4_1_2420.d	1823
A549_SC7_95_15_21min_10cmYWX_2h_20210507_D7_1_2279.d	1559	HeLa_SC5_60_20_21min_10cmYWX_2h_20210508_D1_1_2300.d	1401
A549_SC8_60_20_21min_10cmYWX_2h_20210513_E6_1_2402.d	1090	HeLa_SC5_60_20_21min_10cmYWX_2h_20210510_C5_1_2321.d	1560
A549_SC8_95_15_21min_10cmYWX_2h_20210507_D8_1_2280.d	1464	HeLa_SC5_60_20_21min_10cmYWX_2h_20210511_F2_1_2356.d	1726
A549_SC8_zh_60_20_21min_10cmYWX_2h_20210519_E1_1_2478.d	1693	HeLa_SC5_60_20_21min_10cmYWX_2h_20210513_D5_1_2391.d	1503
A549_SC9_60_20_21min_10cmYWX_2h_20210513_E7_1_2403.d	1027	HeLa_SC5_zh_60_20_21min_10cmYWX_2h_20210519_C5_1_2466.d	1972
A549_SC9_95_15_21min_10cmYWX_2h_20210507_E1_1_2281.d	1165	HeLa_SC6_60_20_21min_10cmYWX_2h_20210508_D2_1_2301.d	1455
A549_SC_1_60_20_21min_10cmJYR_2h_20210604_D1_1_2733.d	1369	HeLa_SC6_60_20_21min_10cmYWX_2h_20210510_C6_1_2322.d	1124
A549_SC_1_60_20_21min_10cmJYR_2h_20210608_B7_1_2790.d	1048	HeLa_SC6_60_20_21min_10cmYWX_2h_20210511_F3_1_2357.d	905
A549_SC_2_60_20_21min_10cmJYR_2h_20210603_B2_1_2706.d	1179	HeLa_SC6_60_20_21min_10cmYWX_2h_20210513_D6_1_2392.d	1354
A549_SC_2_60_20_21min_10cmJYR_2h_20210604_D2_1_2734.d	1226	HeLa_SC7_60_20_21min_10cmYWX_2h_20210510_C7_1_2323.d	1186
A549_SC_2_60_20_21min_10cmJYR_2h_20210608_B8_1_2791.d	1056	HeLa_SC7_60_20_21min_10cmYWX_2h_20210511_D2_1_2349.d	1461
A549_SC_3_60_20_21min_10cmJYR_2h_20210603_B3_1_2707.d	1038	HeLa_SC7_zh_60_20_21min_10cmYWX_2h_20210519_C7_1_2468.d	2176
A549_SC_3_60_20_21min_10cmJYR_2h_20210604_D3_1_2735.d	1160	HeLa_SC8_60_20_21min_10cmYWX_2h_20210510_C8_1_2324.d	1074
A549_SC_3_60_20_21min_10cmJYR_2h_20210608_C1_1_2792.d	1034	HeLa_SC8_60_20_21min_10cmYWX_2h_20210511_D3_1_2350.d	1854
Mean	1327.93	HeLa_SC8_zh_60_20_21min_10cmYWX_2h_20210519_C8_1_2469.d	1863
Max	2129	HeLa_SC9_60_20_21min_10cmYWX_2h_20210510_D1_1_2325.d	664
Min	712	HeLa_SC9_60_20_21min_10cmYWX_2h_20210511_D4_1_2351.d	1689
Median	1281.5	HeLa_SC_1_400nL_60_20_21min_10cmJYR_2h_20210615_C5_1_2881.d	892
		HeLa_SC_1_60_20_21min_10cmJYR_2h_20210603_C1_1_2713.d	1267
		HeLa_SC_1_60_20_21min_10cmJYR_2h_20210604_E3_1_2739.d	1290
		HeLa_SC_2_400nL_60_20_21min_10cmJYR_2h_20210615_C6_1_2882.d	1020
		HeLa_SC_2_60_20_21min_10cmJYR_2h_20210603_C2_1_2715.d	1367
		HeLa_SC_2_60_20_21min_10cmJYR_2h_20210604_E4_1_2740.d	1369
		HeLa_SC_3_400nL_60_20_21min_10cmJYR_2h_20210615_C7_1_2883.d	1030
		HeLa_SC_3_60_20_21min_10cmJYR_2h_20210603_C3_1_2716.d	1109
		HeLa_SC_3_60_20_21min_10cmJYR_2h_20210604_E5_1_2741.d	1185
		Mean	1290.16
		Max	2198
		Min	664
		Median	1227.5

## Sheet: Fig.3b
Fig.3b
Recurrence percentage distributions of the protein groups quantified in single A549, HeLa, and U2OS cells.
	A549-MBR	HeLa-MBR	U2OS-MBR	A549-DIA	HeLa-DIA	U2OS-DIA	A549-DDA	HeLa-DDA	U2OS-DDA
1	1699	1616	1021	1206	1168	724	318	285	253
80%-100%	1170	1156	868	832	862	587	438	458	260
60%-80%	675	656	602	516	523	382	296	290	275
40%-60%	642	658	740	625	507	532	344	272	276
20%-40%	531	567	775	644	672	596	420	476	398
10%-20%	338	324	611	572	489	633	414	445	286
5%-10%	182	185	219	416	330	342	443	325	217
0-5%	118	213	273	282	497	490	613	768	392
Total	5355	5375	5109	5093	5048	4286	3286	3319	2357

## Sheet: Fig.3c
Fig.3c
DIA			DDA
Protein Group Name	Average		Protein Group Name	Average
NUD4B_HUMAN;NUDT4_HUMAN	495.347		PABP2_HUMAN	5012.33
KV228_HUMAN;KV229_HUMAN;KV230_HUMAN;KV240_HUMAN;KVD26_HUMAN;KVD28_HUMAN;KVD29_HUMAN;KVD30_HUMAN;KVD40_HUMAN	539.836		RL4_HUMAN	39536.6
GAL3A_HUMAN;GAL3B_HUMAN	1105.23		IPO9_HUMAN	541.806
CENL1_HUMAN;CENL2_HUMAN;CENL3_HUMAN	601.332		SCFD1_HUMAN	887.059
UBA6_HUMAN	1043.09		SGT1_HUMAN	7820.92
ESYT2_HUMAN	1976.89		BL1S2_HUMAN	416.5
UH1BL_HUMAN	863.505		MCA3_HUMAN	1763.29
SHOT1_HUMAN	1677.07		PSMD4_HUMAN	6860.85
SPD2B_HUMAN	308.168		SPCS2_HUMAN	1726.83
NBAS_HUMAN	382.24		PSD11_HUMAN	6288.76
VWA8_HUMAN	90.5701		2AAA_HUMAN	13005.7
SBNO1_HUMAN	346.675		PFD4_HUMAN	5677.11
SBNO1_HUMAN;SBNO2_HUMAN	720.797		ADK_HUMAN	1873.23
GTPBA_HUMAN	867.88		FUMH_HUMAN	12069.4
WDR91_HUMAN	138.762		TLN1_HUMAN	3165.95
EFCB5_HUMAN	3266.3		TOM70_HUMAN	2924.64
VP37C_HUMAN	266.851		PIGS_HUMAN	505.067
CNOT1_HUMAN	622.029		EFHD2_HUMAN	11353
MLP3A_HUMAN;MLP3B_HUMAN;MP3B2_HUMAN	1742.35		RAB21_HUMAN	5625.88
KR87P_HUMAN;KRT81_HUMAN;KRT85_HUMAN	1363.78		G45IP_HUMAN	764.364
KR87P_HUMAN;KRT81_HUMAN	1299.3		STIP1_HUMAN	15932.1
PGP_HUMAN	2176.85		RBM39_HUMAN	6688.02
CE051_HUMAN	395.743		RBX1_HUMAN	2072.67
FBLL1_HUMAN	10600.2		MIC19_HUMAN	4515.61
FBLL1_HUMAN;FBRL_HUMAN	492.418		ICAL_HUMAN	3271.33
SMHD1_HUMAN	387.313		CLPT1_HUMAN	1249.48
MET15_HUMAN	688.114		SEP11_HUMAN	3220.02
P121A_HUMAN;P121C_HUMAN	110.287		NP1L4_HUMAN	12569.3
RUXGL_HUMAN;RUXG_HUMAN	7369.84		SLTM_HUMAN	6779.44
NUD19_HUMAN	377.138		PEPD_HUMAN	1226.29
HACD1_HUMAN	395.159		NDUV2_HUMAN	999.571
ESPN_HUMAN	424.262		PELP1_HUMAN	528.688
EIF3C_HUMAN;EIFCL_HUMAN	6054.37		TPM3_HUMAN	51764.9
GPHRA_HUMAN;GPHRB_HUMAN	168.256		RCN1_HUMAN	31961.8
WASH2_HUMAN;WASH3_HUMAN	1153.96		YBOX1_HUMAN	34313.7
UMAD1_HUMAN	53.8632		GCN1_HUMAN	3078.08
NACAM_HUMAN	6845.33		BASP1_HUMAN	70272.4
CK098_HUMAN	783.849		MPU1_HUMAN	1273
PAL4D_HUMAN;PPIA_HUMAN	12287.5		MAP1B_HUMAN	18396.5
ASURF_HUMAN	253.185		PTMA_HUMAN	128362
DCDC1_HUMAN	1257.27		PTMS_HUMAN	30362.5
ADAS_HUMAN	1223.17		OTUB1_HUMAN	2233.91
KIF2A_HUMAN	800.476		PHB_HUMAN	24513
KIF2A_HUMAN;KIF2C_HUMAN	2197.16		COPB2_HUMAN	8112.4
DX39A_HUMAN	346.247		1433E_HUMAN	78441.6
DX39A_HUMAN;DX39B_HUMAN	9887.91		DFFA_HUMAN	1409.32
PDLI1_HUMAN	8672.75		SDHA_HUMAN	8455.38
BACH_HUMAN	6196.07		CC124_HUMAN	2463.89
MYO1C_HUMAN	3038.23		SPEE_HUMAN	7156.49
SNP23_HUMAN	709.53		ITA3_HUMAN	4090.25
HAX1_HUMAN	760.631		GLRX3_HUMAN	4698.35
AIP_HUMAN	1768.13		KTN1_HUMAN	5115.96
GTPB1_HUMAN	329.748		FLNB_HUMAN	25468.1
STXB3_HUMAN	500.094		NPM3_HUMAN	2780.88
SMAP_HUMAN	287.829		JAGN1_HUMAN	1375.04
RB27B_HUMAN	1191.49		HNRPM_HUMAN	23788.5
AP3B1_HUMAN	1096.79		RLA1_HUMAN	5553.8
PSD11_HUMAN	3307.78		TCPB_HUMAN	36981.7
PSD12_HUMAN	3004.62		RRBP1_HUMAN	8463.34
PSMD9_HUMAN	1392.42		ANM5_HUMAN	1619.53
ATOX1_HUMAN	1108.54		SYCM_HUMAN	175
PGRC1_HUMAN	2204.12		EMAL4_HUMAN	1895.08
PGRC1_HUMAN;PGRC2_HUMAN	1581.52		PLEC_HUMAN	17106
SPT5H_HUMAN	1509.76		VTA1_HUMAN	1213.11
DFFA_HUMAN	1397.09		SYQ_HUMAN	5375.96
HIP1_HUMAN	490.05		GLYM_HUMAN	6123.86
CLIC1_HUMAN	14011.5		CELF1_HUMAN	1421.73
EIF3F_HUMAN	5109.14		RM12_HUMAN	2069.5
ODPX_HUMAN	658.772		K1C19_HUMAN	49596.2
ACATN_HUMAN	391.595		HARS1_HUMAN	6958.62
WASL_HUMAN	938.636		NGDN_HUMAN	2044.6
IPO5_HUMAN	2298.86		VMA21_HUMAN	301.812
SAP18_HUMAN	2256.57		RS25_HUMAN	38671.1
EMAL1_HUMAN	459.555		AIFM1_HUMAN	11669.3
IF2B3_HUMAN	1918.92		IF4G1_HUMAN	8865.8
IF2B1_HUMAN;IF2B3_HUMAN	686.446		ECHB_HUMAN	7482.08
DNM1L_HUMAN	2321.94		TBB6_HUMAN	6814.66
RTCA_HUMAN	733.09		PYR1_HUMAN	3249.13
P3C2A_HUMAN	283.831		ABCF1_HUMAN	5202.33
GOLI4_HUMAN	760.981		LSM5_HUMAN	4449.75
AGRIN_HUMAN	237.39		PSA2_HUMAN	9789.05
PLOD2_HUMAN	1223.88		HYOU1_HUMAN	7377.24
EXOC5_HUMAN	675.937		SOSSC_HUMAN	184.667
NDUA4_HUMAN	2330.2		STK24_HUMAN	991.35
PSDE_HUMAN	3994.31		THUM1_HUMAN	1937.63
BIN1_HUMAN	840.675		PCAT1_HUMAN	2108.87
AMPH_HUMAN;BIN1_HUMAN	1192.29		NONO_HUMAN	35301.5
IMA4_HUMAN	477.629		NEP1_HUMAN	2349.33
IMA3_HUMAN;IMA4_HUMAN	536.856		PYM1_HUMAN	2890.27
VMA5A_HUMAN	1131.96		PFD1_HUMAN	2245.87
PESC_HUMAN	2243.98		C1TC_HUMAN	17095.9
SDCB1_HUMAN	965.913		TALDO_HUMAN	20911.7
MPP10_HUMAN	189.669		ALDOA_HUMAN	102486
NOP56_HUMAN	1818		RAN_HUMAN	110710
DDX3X_HUMAN	4439.61		IGBP1_HUMAN	1553.67
DDX3X_HUMAN;DDX3Y_HUMAN	7078.66		TIF1B_HUMAN	11073.5
PODXL_HUMAN	7018.69		ADAS_HUMAN	1010.7
PIR_HUMAN	2849.09		H2AY_HUMAN	7571.55
IMA3_HUMAN	915.504		BACH_HUMAN	3420.15
NFIB_HUMAN;NFIC_HUMAN	2718.98		ANXA4_HUMAN	9374.91
PPP6_HUMAN	185.584		SP16H_HUMAN	6137.21
EST2_HUMAN	1431.18		MBOA7_HUMAN	1851.8
P3C2B_HUMAN	361.889		STRAP_HUMAN	12290.1
UBE2C_HUMAN	1245.37		M2OM_HUMAN	2969.68
ACACA_HUMAN;ACACB_HUMAN	882.673		PSMG1_HUMAN	834.488
PDXK_HUMAN	3218.4		ACOT1_HUMAN	828.8
SCD_HUMAN	2212.96		DYHC1_HUMAN	30407.9
ARI1A_HUMAN	386.706		UBA1_HUMAN	17061.3
NEMP1_HUMAN	987.913		ETFA_HUMAN	6449.28
TXND9_HUMAN	360.086		CH60_HUMAN	129241
TRAD1_HUMAN	313.512		IMB1_HUMAN	15400.8
COX7R_HUMAN	637.811		PSMD1_HUMAN	2958.6
ACPM_HUMAN	964.998		DDX21_HUMAN	25989.1
UBFD1_HUMAN	1242.31		TPR_HUMAN	4179.32
CTRO_HUMAN	225.25		ENOG_HUMAN	17286.7
COPE_HUMAN	2459.85		ENOA_HUMAN	161589
IF1AX_HUMAN;IF1AY_HUMAN	7406.88		SYK_HUMAN	8849.44
AP3D1_HUMAN	675.81		PSN1_HUMAN	187
CCS_HUMAN	802.751		LMNA_HUMAN	96700.4
ABLM1_HUMAN	347.561		ADT2_HUMAN	39293.7
DVL2_HUMAN;DVL3_HUMAN	158.933		ADT1_HUMAN	1331.63
CHD1_HUMAN	1294.71		ANXA1_HUMAN	77089.8
TOR1A_HUMAN	666.397		SYRC_HUMAN	8164
TOR1B_HUMAN	809.941		PGK1_HUMAN	90598.5
ADA10_HUMAN	1707.54		LASP1_HUMAN	52490.4
EI24_HUMAN	318.877		LEG1_HUMAN	29543
PTGES_HUMAN	8367.92		PRS7_HUMAN	12881
IMPA2_HUMAN	1224.23		ACTN4_HUMAN	52319.7
ACOT8_HUMAN	879.802		DC1I2_HUMAN	3007.86
PDCD5_HUMAN	1004.89		VAMP2_HUMAN	771.957
ANM5_HUMAN	3531.17		SND1_HUMAN	24874.3
NHRF1_HUMAN	4041.64		FAS_HUMAN	14422.6
CHK1_HUMAN	296.759		PDCD5_HUMAN	5254.04
TPP1_HUMAN	316.092		PRDX1_HUMAN	190062
TCRG1_HUMAN	1372.48		CAZA1_HUMAN	19120.5
NDC80_HUMAN	449.548		GSHR_HUMAN	1383.86
RPC1_HUMAN	367.411		ACSL3_HUMAN	2257.92
PSA7_HUMAN	13305.2		DAD1_HUMAN	4744.94
SCAM3_HUMAN	2305.03		SPB6_HUMAN	1257.78
OPLA_HUMAN	205.673		ZO1_HUMAN	2540.6
IFIT3_HUMAN	1090.38		PP1B_HUMAN	2346.71
MGST3_HUMAN	186.678		DLDH_HUMAN	9855.72
TX1B3_HUMAN	2006.2		SYFA_HUMAN	4946.31
GIPC1_HUMAN	943.921		HUWE1_HUMAN	2679.24
IKKB_HUMAN	828.781		RS8_HUMAN	47757.8
TIM23_HUMAN	952.812		PRS10_HUMAN	4531.3
HAT1_HUMAN	292.303		HS90B_HUMAN	177938
CSKP_HUMAN	388.066		AHNK_HUMAN	26169.8
QCR8_HUMAN	1446.8		AT1A1_HUMAN	8077.07
ML12A_HUMAN;ML12B_HUMAN	4390.91		ATPG_HUMAN	6131.75
HGS_HUMAN	1083.46		TYB10_HUMAN	34449.6
AURKA_HUMAN	999.676		UB2L3_HUMAN	3863.54
AURKA_HUMAN;AURKB_HUMAN	979.565		CAZA2_HUMAN	2155.96
RAB7L_HUMAN	595.942		4F2_HUMAN	28033.1
MYPT1_HUMAN	1670.3		ILEU_HUMAN	3362.17
S27A2_HUMAN	585.21		MAP4_HUMAN	17369.8
GAK_HUMAN	382.065		EI2BA_HUMAN	1425.21
HNRDL_HUMAN	7391.95		SYTC_HUMAN	40661.3
HNRDL_HUMAN;HNRPD_HUMAN	1022.25		CAP1_HUMAN	11656.2
HNRDL_HUMAN;ROAA_HUMAN	6327.9		KS6A3_HUMAN	6111.79
XPO1_HUMAN	1659.4		CALM1_HUMAN;CALM2_HUMAN;CALM3_HUMAN	29959.9
BTAF1_HUMAN	412.59		RS14_HUMAN	44092.9
ARHGA_HUMAN	661.9		APT_HUMAN	4724.58
SPTN2_HUMAN	318.067		PRS6B_HUMAN	5991.12
SPTB1_HUMAN;SPTB2_HUMAN;SPTN2_HUMAN	1918.08		SEPT9_HUMAN	10039.8
SPTB2_HUMAN;SPTN2_HUMAN	544.607		RBM8A_HUMAN	3621.75
GWL_HUMAN;KS6A1_HUMAN;KS6A3_HUMAN;MAST4_HUMAN	699.128		CATA_HUMAN	6487.9
SC16A_HUMAN	2106.05		AHNK2_HUMAN	3356.23
PLXB2_HUMAN	830.477		PYC_HUMAN	1640.45
SR140_HUMAN	1785.35		K2C8_HUMAN	154655
SYNEM_HUMAN	742.977		RS10_HUMAN	29439.6
PUR4_HUMAN	2078.39		EFTU_HUMAN	60033.2
NPC1_HUMAN	747.03		FLNA_HUMAN	73671.3
PLCB_HUMAN	276.635		MARCS_HUMAN	13286.4
SCAM1_HUMAN	508.98		TBCA_HUMAN	13325.5
SCAM2_HUMAN	306.739		ANXA2_HUMAN	129922
ARC1B_HUMAN	3362.88		MYOF_HUMAN	8100.03
ARPC2_HUMAN	2812.61		ESYT1_HUMAN	1760.82
ARPC3_HUMAN	3182.81		PCNA_HUMAN	21236.8
BET1_HUMAN	867.74		RS12_HUMAN	23657.4
RPAC1_HUMAN	1732.76		TGM2_HUMAN	3131.43
TIF1A_HUMAN	523.533		CLIC1_HUMAN	38977.5
PGRC2_HUMAN	1893.51		GDIR1_HUMAN	12451.5
PFD6_HUMAN	2578.14		ENOPH_HUMAN	536.5
WDR46_HUMAN	450.278		AMPB_HUMAN	2376.69
NKRF_HUMAN	1202.97		TPM4_HUMAN	38925.8
GNPAT_HUMAN	389.366		FUBP3_HUMAN	3732.1
LAMA5_HUMAN	535.779		UBP15_HUMAN	1679.4
CASC3_HUMAN	160.06		KPYM_HUMAN	108469
RT12_HUMAN	1272.44		F120A_HUMAN	1059.92
CLIC2_HUMAN	766.705		CX6B1_HUMAN	1607.77
RER1_HUMAN	1423.86		PPP5_HUMAN	1364.6
SURF4_HUMAN	3766.71		TM9S2_HUMAN	820.026
MK09_HUMAN;MK13_HUMAN	1268.04		VPS25_HUMAN	849.364
SPTC1_HUMAN	858.475		COPG2_HUMAN	1585.88
SPTC2_HUMAN	264.259		CCDC6_HUMAN	5289.79
FANCG_HUMAN	85.437		MAP7_HUMAN	2996.12
OGT1_HUMAN	1139.88		NEUL_HUMAN	959.889
PMM2_HUMAN	2792.99		TIM8B_HUMAN	373.643
TM9S1_HUMAN	428.418		RS3_HUMAN	54038.2
HMGB3_HUMAN	4058.31		SPS2L_HUMAN	1488.6
PPM1G_HUMAN	4409.89		UBP5_HUMAN	2743.94
SHIP2_HUMAN	637.895		MACF1_HUMAN	3521.32
EIF3D_HUMAN	2374.42		TPD53_HUMAN	3373.5
EIF3H_HUMAN	6346		HXK1_HUMAN	4562.35
NVL_HUMAN	400.815		ARPC4_HUMAN	5355.31
BCAT2_HUMAN	1267.28		HEXI1_HUMAN	1703.43
IPO8_HUMAN	232.186		BAP31_HUMAN	8178.7
STX7_HUMAN	1018.34		EXOS3_HUMAN	793.179
MOT4_HUMAN	6325.23		ARP3_HUMAN	3737.09
MRP3_HUMAN	507.001		SQOR_HUMAN	31866.9
RPA34_HUMAN	1017.83		STML2_HUMAN	3276.95
P4HA2_HUMAN	1197.27		LUC7L_HUMAN	6275.55
YKT6_HUMAN	1842.84		G6PD_HUMAN	16753.2
ARPC5_HUMAN	4051.39		HSP74_HUMAN	17163.9
RPB4_HUMAN	124.344		PEPL_HUMAN	4617.12
PDPK1_HUMAN	109.283		CSN1_HUMAN	1376.13
TPSN_HUMAN	1891.54		SC23A_HUMAN	2095.05
DHX15_HUMAN	4810.49		IF2P_HUMAN	6379.36
MCES_HUMAN	554.392		ARHG1_HUMAN	7389.11
ZZEF1_HUMAN	137.906		DLRB1_HUMAN	2490.69
TTI1_HUMAN	496.727		BZW1_HUMAN	5782.91
RRP8_HUMAN	584.586		HS74L_HUMAN	3857.66
CYB5B_HUMAN	4196.31		RL13A_HUMAN	20421
PRP4_HUMAN	1053.06		EIF3E_HUMAN	4346.92
SERA_HUMAN	12333.1		PUR6_HUMAN	16088.8
NDUS4_HUMAN	1275.46		RADI_HUMAN	26074.4
IRAK2_HUMAN	655.515		TCPD_HUMAN	20517
DC1L2_HUMAN	1166.24		PGDH_HUMAN	348
PSMD3_HUMAN	2760.79		LPPRC_HUMAN	12881.1
RFOX1_HUMAN;RFOX2_HUMAN	358.102		PTGES_HUMAN	1534.59
PAPS1_HUMAN	940.928		JIP4_HUMAN	1215.82
ZW10_HUMAN	398.298		ACLY_HUMAN	11742
B4GT5_HUMAN	775.443		GANAB_HUMAN	8553.59
SNUT1_HUMAN	768.593		PSA_HUMAN	4238.75
DAPK3_HUMAN	336.831		PA2G4_HUMAN	47649.6
TGFI1_HUMAN	530.14		SRSF3_HUMAN	27218.8
HS12A_HUMAN	291.769		TCPA_HUMAN	18347.5
VIP2_HUMAN	506.502		IDE_HUMAN	1599.53
M3K7_HUMAN	147.896		RLA0_HUMAN	38151.7
MCA3_HUMAN	1553.14		NDUB9_HUMAN	214.143
RIPK2_HUMAN	278.638		GSTP1_HUMAN	30575.6
HNRPR_HUMAN	7184.81		TRAP1_HUMAN	12188.4
HNRPQ_HUMAN;HNRPR_HUMAN	11743.3		RL34_HUMAN	30024.9
PRPF3_HUMAN	1527.52		RAB10_HUMAN	2871.61
TXNL1_HUMAN	3432.32		RL3_HUMAN	32843.6
TPD54_HUMAN	7790.97		HS105_HUMAN	18614.3
EMC8_HUMAN	1097.53		RAGP1_HUMAN	5918.42
ERI3_HUMAN	1063.96		DNJC2_HUMAN	578.25
IF4G3_HUMAN	502.662		GNS_HUMAN	2352.62
IF4G1_HUMAN;IF4G3_HUMAN	617.67		ESTD_HUMAN	1968.56
PPIH_HUMAN	1933.11		S61A1_HUMAN	12938.2
HTRA2_HUMAN	675.244		SAMD9_HUMAN	545
KLF4_HUMAN	337.014		RS2_HUMAN	24731
ARK72_HUMAN	929.718		C1QBP_HUMAN	11451.2
E41L2_HUMAN	1340.44		TBA1B_HUMAN	124274
TGON2_HUMAN	378.705		PCNP_HUMAN	4274.1
B4GA1_HUMAN	118.541		SNAPN_HUMAN	1071.5
WIPF1_HUMAN	578.524		MDHM_HUMAN	47084.1
CAH12_HUMAN	622.743		MBB1A_HUMAN	2452.67
AKA10_HUMAN	222.611		DCTN4_HUMAN	1257.33
DENR_HUMAN	2415.73		ITA2_HUMAN	510
XPOT_HUMAN	952.535		OGFR_HUMAN	1243.73
DNPH1_HUMAN	933.297		YBOX3_HUMAN	8779.37
TIM44_HUMAN	1150.82		SQSTM_HUMAN	2788.71
TPPC3_HUMAN	941.363		RS18_HUMAN	67906.2
CHM2A_HUMAN	507.434		VINC_HUMAN	36658.6
PLRG1_HUMAN	827.792		ACTG_HUMAN	448878
PRC1_HUMAN	1234.24		ACTZ_HUMAN	2941.83
RGS10_HUMAN	623.017		RCC2_HUMAN	5617.05
ZN207_HUMAN	4754.65		COTL1_HUMAN	18704
NDUB5_HUMAN	1181.14		IF2G_HUMAN	32899.2
NDUB3_HUMAN	1308.53		LRRF1_HUMAN	3115.45
NDUA2_HUMAN	618.071		RAB32_HUMAN	787.5
GET3_HUMAN	1927.65		PSB1_HUMAN	8821.62
BUB3_HUMAN	4753.13		RPAB3_HUMAN	2650.37
ACTN4_HUMAN	19971		DKC1_HUMAN	1503.27
ACTN1_HUMAN;ACTN4_HUMAN	14015.8		PSMF1_HUMAN	1365.86
HTSF1_HUMAN	1676.18		DDAH1_HUMAN	481
AP1G1_HUMAN	704.491		ACADV_HUMAN	2862.29
STX6_HUMAN	438.486		VP33B_HUMAN	1680.27
SNG2_HUMAN	4509.76		H2A2C_HUMAN;H2A2A_HUMAN	187514
SNG3_HUMAN	473.439		DDX54_HUMAN	829.6
SGTA_HUMAN	1071.97		ATP5H_HUMAN	7819.82
ENSA_HUMAN	3154.57		GSTK1_HUMAN	935.455
MCAT_HUMAN	714.851		SYWC_HUMAN	4708.52
SYNC_HUMAN	3408.48		RL7_HUMAN	38567.7
MYO1B_HUMAN	1421.21		SLK_HUMAN	4811.77
SSNA1_HUMAN	797.933		STK3_HUMAN	1973.33
CPSF5_HUMAN	1940.7		RL22_HUMAN	46892.1
LANC1_HUMAN	936.523		ATPMK_HUMAN	1358.34
STRN_HUMAN	822.408		HNRPQ_HUMAN	20398
U3IP2_HUMAN	2207.73		6PGD_HUMAN	20100.2
SCO2_HUMAN	842.193		CNN2_HUMAN	6380.98
AKAP8_HUMAN	938.903		CNN3_HUMAN	3212.45
GTPB6_HUMAN	211.376		CN37_HUMAN	1091.56
IDH3B_HUMAN	770.778		CLIC4_HUMAN	4717.75
NRDC_HUMAN	1210.93		SERA_HUMAN	22952.7
CALU_HUMAN	13181.2		ACTN1_HUMAN	16146.9
EDIL3_HUMAN	398.223		NAGK_HUMAN	6397.46
SAHH2_HUMAN	420.719		GBB2_HUMAN	9466.22
SAHH2_HUMAN;SAHH3_HUMAN	1086.18		MYH9_HUMAN	24443.1
KIF1A_HUMAN;KIF1C_HUMAN	589.11		RL7A_HUMAN	39600.8
NDUS5_HUMAN	952.458		DREB_HUMAN	11546.2
ORC4_HUMAN	607.136		HEM6_HUMAN	296.333
RAD21_HUMAN	577.251		ODPA_HUMAN	1586.81
AK1BA_HUMAN	3757.33		TWF2_HUMAN	1540.86
TIM8A_HUMAN	559.392		CNTN1_HUMAN	996.5
DHX16_HUMAN	679.442		RL18A_HUMAN	19728.6
ZNRD2_HUMAN	1120.67		UGPA_HUMAN	3090.7
GMFB_HUMAN;GMFG_HUMAN	1419.23		CTNA1_HUMAN	4906.36
KPRB_HUMAN	904.958		TCPQ_HUMAN	34922.3
KPRA_HUMAN;KPRB_HUMAN	1368.52		ATPB_HUMAN	31959.7
SMCA5_HUMAN	2456.25		PUR2_HUMAN	5283.93
SMCA1_HUMAN;SMCA5_HUMAN	2005.15		TERA_HUMAN	17328.5
JIP4_HUMAN	1266.2		PFKAM_HUMAN	3204.23
KIF5C_HUMAN;KINH_HUMAN	3157.84		F10A1_HUMAN	4463.16
NPA1P_HUMAN	1367.26		SAFB1_HUMAN	2542.87
ZC3H1_HUMAN	170.881		GSHB_HUMAN	3061.91
AQR_HUMAN	1100.93		IFIT3_HUMAN	22240.6
OPA1_HUMAN	1904.84		SRP72_HUMAN	2536.44
KDM1A_HUMAN	793.42		DHX9_HUMAN	21301.1
TBCD4_HUMAN	723.708		COR1C_HUMAN	7529.4
NDK8_HUMAN	17231.4		IPO7_HUMAN	3756.49
NDK8_HUMAN;NDKA_HUMAN	24271.2		ALDR_HUMAN	25632.3
FADS1_HUMAN	676.628		PSA5_HUMAN	19107.8
PEPL_HUMAN	1218.19		NFS1_HUMAN	962
GSDME_HUMAN	968.151		PFKAL_HUMAN	5527.56
MA1A2_HUMAN	671.213		SCRN1_HUMAN	1723.59
ACSL4_HUMAN	528.036		RS7_HUMAN	21674.5
ACSL3_HUMAN;ACSL4_HUMAN	1227.02		LKHA4_HUMAN	4301.84
SNX3_HUMAN	2083.3		AIMP1_HUMAN	3626.12
SNX12_HUMAN;SNX3_HUMAN	979.203		TBB2A_HUMAN	15135.6
STX10_HUMAN	326.42		ARL1_HUMAN	1185.25
OGA_HUMAN	2404.33		PSA6_HUMAN	17844.4
VINEX_HUMAN	529.044		FUBP2_HUMAN	20983.8
HNRPQ_HUMAN	8624.18		EDF1_HUMAN	13348.2
PRP17_HUMAN	477.8		HNRPL_HUMAN	19773.5
B4GT4_HUMAN	466.316		PCBP1_HUMAN	27380.9
NEMF_HUMAN	529.198		DPYL2_HUMAN	5534.76
GMDS_HUMAN	907.679		RB11B_HUMAN	11468.7
CCNT1_HUMAN	248.478		RSSA_HUMAN	46512.6
BUB1B_HUMAN	546.79		IPYR_HUMAN	9320.08
PLOD3_HUMAN	2904.83		SRPRB_HUMAN	9214.18
DIAP1_HUMAN	2923.45		PA1B3_HUMAN	1433.76
EXOC3_HUMAN	646.572		MAOX_HUMAN	1024
PLIN3_HUMAN	7228.92		PSB5_HUMAN	11242.6
MOT2_HUMAN	202.502		BIP_HUMAN	85914.9
MAFK_HUMAN	826.758		SAE1_HUMAN	3788.88
ANM3_HUMAN	1109.52		ODO2_HUMAN	3423.36
IMA7_HUMAN	1692.43		PEX19_HUMAN	3473.5
UGDH_HUMAN	20564.9		K2C7_HUMAN	92417
CTND1_HUMAN	1915.59		PAIRB_HUMAN	42976
EIF1B_HUMAN;EIF1_HUMAN	2941.65		H12_HUMAN	100485
SNX2_HUMAN	1581.67		RS19_HUMAN	54517.2
SNX1_HUMAN;SNX2_HUMAN	1780.41		ARPC5_HUMAN	2687.32
DPM1_HUMAN	1323.83		LAT1_HUMAN	16117.7
USO1_HUMAN	1283.93		APOL2_HUMAN	4192.14
RT14_HUMAN	105.173		ESYT2_HUMAN	980.391
TOM1_HUMAN	727.202		ORN_HUMAN	2772.58
F262_HUMAN	636.174		INF2_HUMAN	2588.06
CCD22_HUMAN	722.854		PRS8_HUMAN	7592.09
PQBP1_HUMAN	2183.82		SAHH_HUMAN	15423.3
TI17B_HUMAN	370.426		PABP1_HUMAN	21060.2
PRAF2_HUMAN	2406.54		STIM1_HUMAN	872
DKC1_HUMAN	2073.22		S10A4_HUMAN	58299.5
IF2P_HUMAN	4580.78		ACPH_HUMAN	1560.73
EDF1_HUMAN	10240.1		PPM1G_HUMAN	5833.93
DNJA2_HUMAN	2623.95		MYH10_HUMAN	514.5
BRD4_HUMAN	987.215		K1C10_HUMAN	305579
BRD3_HUMAN;BRD4_HUMAN	1244.4		KLC1_HUMAN	1993
CUTA_HUMAN	2043.15		FKBP4_HUMAN	25657.7
PFD1_HUMAN	2949.17		MOES_HUMAN	51364
NBN_HUMAN	466.013		SERC_HUMAN	5744.84
NOL3_HUMAN	456.165		NUCL_HUMAN	98231.2
MCE1_HUMAN	593.277		PLST_HUMAN	20429.3
ABCB7_HUMAN	1038.43		NDUA2_HUMAN	429.667
MITF_HUMAN	558.144		TMOD3_HUMAN	3107.41
KI21A_HUMAN;KI21B_HUMAN	187.222		CRK_HUMAN	1896
SRGP2_HUMAN	507.203		PUR9_HUMAN	6478.92
IGSF3_HUMAN	162.652		CISY_HUMAN	10537.2
XYLK_HUMAN	368.737		MYL6_HUMAN	38940.2
WDR1_HUMAN	7093.13		AK1BA_HUMAN	11913.1
SLIT1_HUMAN	6483.18		EF1G_HUMAN	34703.8
LRP4_HUMAN	312.491		CO6A3_HUMAN	136
ATP9A_HUMAN	314.744		SPTN1_HUMAN	11808
ROCK2_HUMAN	1086.79		UN45A_HUMAN	979.302
ROCK1_HUMAN;ROCK2_HUMAN	1385.49		NQO1_HUMAN	25192.2
CLAP2_HUMAN	382.512		RT23_HUMAN	1710.61
PTCD1_HUMAN	485.03		TMM33_HUMAN	1085.95
COBL_HUMAN	106.883		SYSM_HUMAN	350.429
CPNE3_HUMAN	2117.25		TRI25_HUMAN	1318.39
CPNE2_HUMAN;CPNE3_HUMAN;CPNE8_HUMAN	502.371		MVP_HUMAN	2642.19
HIP1R_HUMAN	525.89		PSA7_HUMAN	13980.3
BRE1B_HUMAN	522.065		RM46_HUMAN	713.333
BRE1A_HUMAN;BRE1B_HUMAN	143.901		FWCH2_HUMAN	3429.12
ZC11A_HUMAN	612.646		ANXA3_HUMAN	6628.59
CLU_HUMAN	1320.93		PARP4_HUMAN	313.5
DJC13_HUMAN	322.207		PRP8_HUMAN	5224.15
CNOT3_HUMAN	471.096		PRDX5_HUMAN	16159.8
ANR17_HUMAN	692.823		PGAM1_HUMAN	40663.5
ANKH1_HUMAN;ANR17_HUMAN	1276.21		HP1B3_HUMAN	1550.72
DNJB6_HUMAN	317.819		TCPZ_HUMAN	19179.7
DNJB2_HUMAN;DNJB6_HUMAN	847.392		DNM1L_HUMAN	1226.82
COQ9_HUMAN	1358.34		AP2B1_HUMAN	5557.09
GGCT_HUMAN	3079.72		HGS_HUMAN	753.091
NDUS7_HUMAN	902.585		ELOV1_HUMAN	1603.24
NDUS2_HUMAN	589.061		IQGA1_HUMAN	23070.9
ZPR1_HUMAN	617.03		PSA1_HUMAN	12629.6
NIPS2_HUMAN	767.914		CTND1_HUMAN	2029.15
HMMR_HUMAN	680.245		GSDME_HUMAN	1250.05
PDCD6_HUMAN	1441.36		CD44_HUMAN	16666
LX12B_HUMAN	884.616		UBQL1_HUMAN	1205.8
TBCA_HUMAN	9821.33		SNX1_HUMAN	2565.48
VATG1_HUMAN	1586.63		RPN1_HUMAN	26699.9
VPS4B_HUMAN	854.305		MAOM_HUMAN	1200.57
VPS4A_HUMAN;VPS4B_HUMAN	1980.82		TBB4B_HUMAN	129756
MPU1_HUMAN	566.757		TBB5_HUMAN	52836.8
H2AY_HUMAN	9189.8		SPTB2_HUMAN	10110.9
H2AW_HUMAN;H2AY_HUMAN	13619.4		MRP1_HUMAN	1209.14
SH3L1_HUMAN	905.424		DDX60_HUMAN	3897.47
FLNB_HUMAN	9036.95		H1X_HUMAN	2546.91
FLNA_HUMAN;FLNB_HUMAN;FLNC_HUMAN	14499.8		NDUA7_HUMAN	735
FLNB_HUMAN;FLNC_HUMAN	3524.5		CAV1_HUMAN	5832
NDUS6_HUMAN	270.825		MYG1_HUMAN	1386.34
PEX14_HUMAN	385.271		CSN3_HUMAN	3884.56
TRIM3_HUMAN	218.965		DHSO_HUMAN	3315.22
CISY_HUMAN	8789.86		H2B1K_HUMAN;H2B1D_HUMAN;H2B1C_HUMAN;H2B2F_HUMAN;H2B1H_HUMAN;H2B1N_HUMAN;H2B1M_HUMAN;H2B1L_HUMAN	202111
SPAG7_HUMAN	611.213		IF5_HUMAN	5265.12
SC22B_HUMAN	6262.76		AT2A2_HUMAN	7318.76
PR40A_HUMAN	1633.08		ELOC_HUMAN	12442.4
TACC1_HUMAN	670.078		GRP75_HUMAN	67564.8
CDC45_HUMAN	749.496		ITPR3_HUMAN	1240.69
MTX2_HUMAN	1014.61		CPT1A_HUMAN	1745.43
VP26A_HUMAN	5986.26		LRRF2_HUMAN	2567.44
MPPB_HUMAN	1992.76		FBRL_HUMAN	4275.33
MPPB_HUMAN;QCR1_HUMAN	3113.88		AL9A1_HUMAN	5468.12
PAGE1_HUMAN	2920.6		SYLC_HUMAN	3929.56
PSIP1_HUMAN	971.153		RL26_HUMAN	45532.8
HDGF_HUMAN;HDGR2_HUMAN;HDGR3_HUMAN;PSIP1_HUMAN	1621.13		PNPH_HUMAN	3208.47
ERLN1_HUMAN	793.255		AP2A1_HUMAN	1658.67
ERLN1_HUMAN;ERLN2_HUMAN	1658.71		RAB8A_HUMAN	2866.07
NDUS3_HUMAN	889.886		AMPL_HUMAN	7999.37
SRS10_HUMAN	1050.21		KINH_HUMAN	8890.45
HSBP1_HUMAN	909.551		EPS8_HUMAN	730.5
ECI2_HUMAN	809.291		NRDC_HUMAN	947.375
EED_HUMAN	893.47		PDLI5_HUMAN	1933.08
BAF_HUMAN	2315.16		AL1A1_HUMAN	26009
SF3B1_HUMAN	3105.18		RS23_HUMAN	21904.7
CSDE1_HUMAN	3320.22		XRCC5_HUMAN	14869.7
PRKRA_HUMAN	331.612		U520_HUMAN	6502.65
MYCB2_HUMAN	1035.55		SH3K1_HUMAN	4152
NPM3_HUMAN	934.889		DESP_HUMAN	22266.6
LYPA1_HUMAN	2361.64		SDCB1_HUMAN	1424.06
ERAL1_HUMAN	880.722		ACOC_HUMAN	2197.71
U520_HUMAN	4184.91		RS3A_HUMAN	48879.4
TIPRL_HUMAN	2040.32		XRP2_HUMAN	386.333
TM1L1_HUMAN	852.317		VIGLN_HUMAN	6760.83
SURF6_HUMAN	1075.28		MK01_HUMAN	3736
PPM1B_HUMAN	302.36		HS90A_HUMAN	144583
PPM1A_HUMAN;PPM1B_HUMAN	1157.14		NDUS2_HUMAN	1636.5
UTP20_HUMAN	749.494		IFIT2_HUMAN	6376.5
NU155_HUMAN	1649.36		NCK1_HUMAN	623.167
XRP2_HUMAN	466.023		DDX5_HUMAN	25311.9
WDHD1_HUMAN	610.072		PSME1_HUMAN	3234.64
CRTAP_HUMAN	1391.65		PYGL_HUMAN	1140.9
CMC1_HUMAN	403.369		AATC_HUMAN	2492.14
CMC1_HUMAN;CMC2_HUMAN	3463.55		PRS4_HUMAN	6025.57
PALM_HUMAN	173.464		PRS6A_HUMAN	4987.02
RENR_HUMAN	677.034		EIF2A_HUMAN	3419.37
RNH2A_HUMAN	414.007		SYCC_HUMAN	1244
CD123_HUMAN	1677.76		CALX_HUMAN	23707.2
BCAR3_HUMAN	524.99		PSMD2_HUMAN	11824.2
POP7_HUMAN	239.907		RL29_HUMAN	19493.2
EIF3G_HUMAN	4351.94		ATPD_HUMAN	8893.12
EIF3J_HUMAN	7151.27		TBCB_HUMAN	3110.14
CBR3_HUMAN	5456.09		EIF3B_HUMAN	10984.6
CBR1_HUMAN;CBR3_HUMAN	2766.09		RS5_HUMAN	23551.2
PSD10_HUMAN	773.606		RM11_HUMAN	767.87
FACE1_HUMAN	2256.45		EZRI_HUMAN	21367.3
IDHC_HUMAN	6888.32		PRKDC_HUMAN	7081.33
IDHC_HUMAN;IDHP_HUMAN	4880.17		ECHM_HUMAN	4496.23
SCO1_HUMAN	1216.02		K1C18_HUMAN	117979
RBBP9_HUMAN	572.769		HS71A_HUMAN;HS71B_HUMAN	79069
STAM2_HUMAN	237.791		AMPN_HUMAN	2223.31
STAM1_HUMAN;STAM2_HUMAN	280.794		THTM_HUMAN	2141.5
CCNK_HUMAN	137.957		UBP14_HUMAN	6572.57
PAK1_HUMAN;PAK2_HUMAN;PAK3_HUMAN	4055.71		TFG_HUMAN	7301.58
PAK2_HUMAN;PAK3_HUMAN	516.103		HSPB1_HUMAN	84888.1
PRAF3_HUMAN	1208.83		RUFY1_HUMAN	253
SPF27_HUMAN	637.572		RBM14_HUMAN	5520.36
DCTN3_HUMAN	935.115		PLPL6_HUMAN	2819.5
DNJC8_HUMAN	4044.53		UBR4_HUMAN	2086.28
SPF30_HUMAN	1460.76		HINT2_HUMAN	603.333
ATP5H_HUMAN	5568.43		PEBB_HUMAN	939.905
F155B_HUMAN	934.553		SCAM3_HUMAN	1602.52
FLOT1_HUMAN	1604.38		TACC2_HUMAN	793
TRIO_HUMAN	616.43		GLU2B_HUMAN	10202.8
ATP5L_HUMAN	3423.9		HINT1_HUMAN	7481.36
CBPD_HUMAN	594.972		DHX29_HUMAN	223
GLRX3_HUMAN	5610.78		PHB2_HUMAN	14125
KT33A_HUMAN	489.886		NEMO_HUMAN	632.857
K1C10_HUMAN;K1C14_HUMAN;K1C16_HUMAN;K1C17_HUMAN;K1C18_HUMAN;K1C19_HUMAN;K1C24_HUMAN;KRT37_HUMAN;KRT38_HUMAN;KT33B_HUMAN	146296		KRT81_HUMAN	29977.7
RL1D1_HUMAN	5733.53		HSP72_HUMAN	92264.3
WFS1_HUMAN	590.793		EF2_HUMAN	109979
CLPX_HUMAN	1060.07		VIME_HUMAN	109755
NEBL_HUMAN	157.472		TPD52_HUMAN	8292.9
ERG24_HUMAN	389.632		AATM_HUMAN	6680.4
SYUG_HUMAN	1590.15		PDLI7_HUMAN	2032.64
CIAO1_HUMAN	1820.38		C10_HUMAN	728.818
SRP72_HUMAN	1488.77		CLU_HUMAN	2410
DDAH1_HUMAN	788.921		TENS3_HUMAN	736.75
DDAH1_HUMAN;DDAH2_HUMAN	432.631		MY15B_HUMAN	342.818
RMP_HUMAN	326.662		IF6_HUMAN	9156.2
B3GA3_HUMAN	691.334		LYPA1_HUMAN	1456.38
MTA2_HUMAN	3329.38		ZW10_HUMAN	860.6
MTA1_HUMAN;MTA2_HUMAN;MTA3_HUMAN	1153.12		RL8_HUMAN	50932.5
STK10_HUMAN	299.057		STMN1_HUMAN	22454.9
SLK_HUMAN;STK10_HUMAN	678.048		COF1_HUMAN	105945
GFPT2_HUMAN	1057.94		DEST_HUMAN	12498.4
GFPT1_HUMAN;GFPT2_HUMAN	1471.37		COF2_HUMAN	2321
TOM70_HUMAN	2103.26		SEPT2_HUMAN	4445.4
TOX4_HUMAN	552.086		RL6_HUMAN	41980.2
MICA2_HUMAN	440.409		ZCCHV_HUMAN	2684.78
SC24D_HUMAN	974.641		EPN4_HUMAN	2989.78
UFL1_HUMAN	879.932		EI2BD_HUMAN	1041.6
UBXN7_HUMAN	767.297		VATG1_HUMAN	1731.6
SUN1_HUMAN	515.258		VTI1B_HUMAN	1183.06
PLPHP_HUMAN	1208.71		ARC1B_HUMAN	4587.6
ERLN2_HUMAN	800.141		COA3_HUMAN	1378.2
PRP6_HUMAN	2362.92		NSF1C_HUMAN	2166.13
FRYL_HUMAN	300.204		CLIP1_HUMAN	1466.12
NFAT5_HUMAN	107.375		ENAH_HUMAN	3323.89
ENDD1_HUMAN	134.815		OGT1_HUMAN	931
GLCE_HUMAN	391.03		CRIP2_HUMAN	3301.9
GLSK_HUMAN	1904.3		UGDH_HUMAN	32836.7
SOGA1_HUMAN	708.888		CKAP4_HUMAN	11735.8
UBP19_HUMAN	296.507		QCR2_HUMAN	3631.82
AP2A2_HUMAN	303.785		GRB2_HUMAN	3370.58
AP2A1_HUMAN;AP2A2_HUMAN	3117.02		DECR_HUMAN	1866.61
SC31A_HUMAN	4105.25		RFA1_HUMAN	3563.13
HEXI1_HUMAN	220.168		EF1D_HUMAN	41708.5
CCNB2_HUMAN	1248.32		PSA4_HUMAN	8256
YIF1A_HUMAN	586.292		TPM2_HUMAN	13095.3
UBR5_HUMAN	556.523		IDHC_HUMAN	9078.42
AGFG2_HUMAN	386.742		PACN2_HUMAN	823.571
SCAF4_HUMAN	515.058		CAVN1_HUMAN	4511.65
MFN2_HUMAN	465.752		HNRH3_HUMAN	26150.5
SPN1_HUMAN	671.894		HNRH1_HUMAN	50702.7
UBE4B_HUMAN	731.793		RM04_HUMAN	654.333
ELP1_HUMAN	846.632		SARNP_HUMAN	12639
NDUB4_HUMAN	1218.84		PDC6I_HUMAN	6705.68
NDUB8_HUMAN	412.461		COPG1_HUMAN	3422.07
NDUA7_HUMAN	474.825		SF01_HUMAN	4333.69
RTN3_HUMAN	2039.58		RBM12_HUMAN	1638.31
LETM1_HUMAN	1799.14		H15_HUMAN	48214.1
STBD1_HUMAN	1035.2		RAB7A_HUMAN	21334.8
ZRAB2_HUMAN	1775.54		CHM2B_HUMAN	3509.5
SNX4_HUMAN	313.866		TCPH_HUMAN	22401.8
ZWINT_HUMAN	633.425		ANM1_HUMAN	3251.86
LC7L3_HUMAN	1570.1		ANXA7_HUMAN	7352.79
KI20A_HUMAN	554.546		NCBP1_HUMAN	1710.12
KIF4A_HUMAN	595.559		CSDE1_HUMAN	7324.71
KIF4A_HUMAN;KIF4B_HUMAN	398.769		DSG2_HUMAN	1831.96
GOSR1_HUMAN	702.661		ML12B_HUMAN;ML12A_HUMAN	7474.59
KAT7_HUMAN	290.316		LMNB2_HUMAN	39095.8
PDE8B_HUMAN	55.4583		NUMA1_HUMAN	31908.9
VAPB_HUMAN	1318.18		DHB4_HUMAN	2852.95
VAPA_HUMAN;VAPB_HUMAN	3656.07		IF4A3_HUMAN	20030.3
MPZL1_HUMAN	686.297		PICAL_HUMAN	3667.88
NDUC2_HUMAN	1038.3		NCPR_HUMAN	4588.39
NDUAA_HUMAN	1153.06		TOLIP_HUMAN	583.333
FKBP9_HUMAN	1398.52		IF4E_HUMAN	2324.86
6PGL_HUMAN	4992.41		PRP19_HUMAN	13834.3
PAPS2_HUMAN	1437.76		REEP5_HUMAN	1246.39
SMC2_HUMAN	3303.51		FABP5_HUMAN	16932.7
ATG7_HUMAN	259.729		NUCKS_HUMAN	6231.97
TACC2_HUMAN	288.717		1433G_HUMAN	48523.3
TRI16_HUMAN	1650		CAND1_HUMAN	4166.64
SYFM_HUMAN	292.843		PHP14_HUMAN	3876.21
LYPA2_HUMAN	1491.31		TCPG_HUMAN	21098.2
IPO7_HUMAN	4076.53		WAC2A_HUMAN;WAC2C_HUMAN	831
ARI2_HUMAN	381.175		PNPT1_HUMAN	2013.33
SLU7_HUMAN	2407.82		PSDE_HUMAN	1553.53
AGM1_HUMAN	2269.74		MIC60_HUMAN	8226.91
MOCS3_HUMAN	266.354		RL10A_HUMAN	8692
CD2B2_HUMAN	1746.95		ATPA_HUMAN	51383.1
SVIL_HUMAN	414.999		EIF3A_HUMAN	4733.51
AHSA1_HUMAN	4902.13		TKT_HUMAN	57365.8
PARN_HUMAN	717.815		ENOB_HUMAN	1328.46
PSMG1_HUMAN	2350.09		PSA3_HUMAN	13240
FMNL1_HUMAN	627.498		SYAC_HUMAN	8862.13
SGPL1_HUMAN	1020.25		AP3D1_HUMAN	524.857
NSA2_HUMAN	803.969		TBA4A_HUMAN	14669.3
SC24A_HUMAN	504.868		TM245_HUMAN	371.2
SC24B_HUMAN	123.117		U2AF5_HUMAN;U2AF1_HUMAN	6980.69
TYDP2_HUMAN	234.038		SYIM_HUMAN	1102.24
SFT2B_HUMAN	1303.71		TFR1_HUMAN	27797.3
ETHE1_HUMAN	1655.41		G6PI_HUMAN	51264.2
ACSL3_HUMAN	2960.93		RUVB2_HUMAN	10965.2
RPA1_HUMAN	577.496		RUVB1_HUMAN	9388.92
STABP_HUMAN	465.722		KAD2_HUMAN	4405.82
K22E_HUMAN;K2C1B_HUMAN;K2C1_HUMAN;K2C3_HUMAN;K2C5_HUMAN;K2C6A_HUMAN;K2C6B_HUMAN;K2C6C_HUMAN;K2C75_HUMAN;K2C79_HUMAN;K2C8_HUMAN	5218.3		RHOG_HUMAN	644.476
K22E_HUMAN;K2C1B_HUMAN;K2C1_HUMAN;K2C3_HUMAN;K2C5_HUMAN;K2C6A_HUMAN;K2C6B_HUMAN;K2C6C_HUMAN;K2C75_HUMAN;K2C8_HUMAN	62254.1		SF3B3_HUMAN	7778.26
K2C3_HUMAN;K2C5_HUMAN;K2C6A_HUMAN;K2C6B_HUMAN;K2C6C_HUMAN;K2C75_HUMAN;K2C78_HUMAN;K2C79_HUMAN;K2C7_HUMAN;K2C8_HUMAN;KRT81_HUMAN;KRT84_HUMAN;KRT85_HUMAN;VIME_HUMAN	94753.6		PLOD3_HUMAN	1374.72
K22E_HUMAN;K2C1B_HUMAN;K2C3_HUMAN;K2C4_HUMAN;K2C5_HUMAN;K2C6A_HUMAN;K2C6B_HUMAN;K2C6C_HUMAN;K2C71_HUMAN;K2C72_HUMAN;K2C73_HUMAN;K2C74_HUMAN;K2C75_HUMAN;K2C79_HUMAN;K2C7_HUMAN;K2C8_HUMAN;KRT84_HUMAN	18927.7		SNX2_HUMAN	1943.44
K22E_HUMAN;K2C5_HUMAN;K2C6A_HUMAN;K2C6B_HUMAN;K2C6C_HUMAN;K2C73_HUMAN;K2C74_HUMAN;K2C75_HUMAN;K2C78_HUMAN	37927		MARE1_HUMAN	7155.56
K2C6A_HUMAN;K2C6C_HUMAN;K2C75_HUMAN	37019.7		NAMPT_HUMAN	2939.18
K2C75_HUMAN;K2C8_HUMAN	70823.2		DNJC7_HUMAN	2955.85
CEP43_HUMAN	306.162		PSMD3_HUMAN	3776.88
RPP29_HUMAN	233.501		AGO2_HUMAN;AGO1_HUMAN	106845
RAB3D_HUMAN	673.699		MBNL1_HUMAN	3782.93
RAB13_HUMAN;RAB3A_HUMAN;RAB3B_HUMAN;RAB3D_HUMAN;RAB8A_HUMAN;RAB8B_HUMAN	2637.16		GOPC_HUMAN	427.667
RAB10_HUMAN;RAB14_HUMAN;RAB1A_HUMAN;RAB35_HUMAN;RAB3D_HUMAN;RAB4A_HUMAN;RAB8A_HUMAN;RAB8B_HUMAN	8118.84		1433F_HUMAN	9333.75
RAB3D_HUMAN;RAP1B_HUMAN	1251.44		1433T_HUMAN	24729.6
SNP29_HUMAN	1707.99		1433B_HUMAN	95960.6
OXSR1_HUMAN	3379.86		PBDC1_HUMAN	360
GGPPS_HUMAN	530.146		IF1AY_HUMAN	9483.53
HS74L_HUMAN	2160.69		AT1B1_HUMAN	1048.67
HS74L_HUMAN;HSP74_HUMAN	187.903		TBA1C_HUMAN	1022.38
HS105_HUMAN;HS74L_HUMAN;HSP74_HUMAN	2444.45		RTN4_HUMAN	2399.02
HS105_HUMAN;HS74L_HUMAN	3101.24		QCR8_HUMAN	1290.5
PTBP3_HUMAN	3524.86		SYEP_HUMAN	29989.1
PTBP1_HUMAN;PTBP3_HUMAN	9794.57		MT1X_HUMAN	6847.42
STR3N_HUMAN	812.411		ALBU_HUMAN	53303.3
LSM8_HUMAN	3594.37		PEBP1_HUMAN	19871.6
AP2A1_HUMAN	1302.84		ISG15_HUMAN	12965.2
WIZ_HUMAN	484.54		FETUA_HUMAN	45861.1
DDX58_HUMAN	873.379		TMED9_HUMAN	5411.32
STAU1_HUMAN	821.423		CNBP_HUMAN	6471.96
STAU1_HUMAN;STAU2_HUMAN	741.364		PDLI1_HUMAN	13423.5
TTC4_HUMAN	862.556		S10AB_HUMAN	14468
CAVN2_HUMAN	531.653		THIO_HUMAN	87414.2
BAG2_HUMAN	4212.76		HSP7C_HUMAN	87789.2
BAG3_HUMAN	1369.48		ZYX_HUMAN	3588.2
M4K4_HUMAN;MINK1_HUMAN	416.74		RS11_HUMAN	23289.3
DCMC_HUMAN	1207.83		CSRP1_HUMAN	25128.8
QORL1_HUMAN	471.028		RL12_HUMAN	35516.5
AIFM1_HUMAN	3942.94		RAC1_HUMAN	4040.8
CLIC3_HUMAN	1326.14		PROF1_HUMAN	141595
EMAL2_HUMAN	1428.81		ULA1_HUMAN	969.5
UCP4_HUMAN	3759.71		LMNB1_HUMAN	19317.9
BPNT1_HUMAN	1542.12		FCL_HUMAN	1374
DDAH2_HUMAN	988.011		COR1B_HUMAN	972.667
ABHGA_HUMAN	607.073		COPA_HUMAN	5884.52
TXD12_HUMAN	1979.75		ECI1_HUMAN	3327.14
TRUB2_HUMAN	414.583		SRSF2_HUMAN	7353.79
ECD_HUMAN	957.641		PRP16_HUMAN	569
SG1D2_HUMAN	1709.53		CYRIB_HUMAN	1834.76
MBD3_HUMAN	280.464		TB182_HUMAN	2378.36
NUDT3_HUMAN	669.802		NUDC_HUMAN	30406.5
PTTG1_HUMAN	576.901		RD23B_HUMAN	22030.2
NDUBA_HUMAN	1548.9		ANXA6_HUMAN	14942.2
CLPT1_HUMAN	1139.57		STT3A_HUMAN	2047.89
ZBED1_HUMAN	436.381		EIFCL_HUMAN;EIF3C_HUMAN	8375.59
TOM40_HUMAN	791.199		NIPS2_HUMAN	679.833
PAK4_HUMAN	663.083		APC7_HUMAN	276
ACL6A_HUMAN	4173.57		PP2BA_HUMAN	3155.57
CYB5_HUMAN	1209.84		RS4X_HUMAN	42036.9
LDHA_HUMAN	118287		PAWR_HUMAN	3005.04
LDHA_HUMAN;LDHB_HUMAN	31247.3		ANX11_HUMAN	3503.67
AL1A1_HUMAN	9069.69		UBE4A_HUMAN	409
AL1A1_HUMAN;ALDH2_HUMAN	4071		PRC2C_HUMAN	1877.56
AL1A1_HUMAN;AL1A3_HUMAN;AL1B1_HUMAN;ALDH2_HUMAN	1411.86		IMA3_HUMAN	585.2
DHE3_HUMAN	3752.4		IF2B_HUMAN	23229.4
DYR_HUMAN	1676.04		PDIA3_HUMAN	57133.2
NB5R3_HUMAN	3540.16		EMC8_HUMAN	3704.79
GSHR_HUMAN	1984.28		RAB9A_HUMAN	585.211
COX2_HUMAN	8349.38		DCD_HUMAN	63840.5
COX3_HUMAN	326.86		PALLD_HUMAN	2016.09
SODC_HUMAN	1546.35		ARF3_HUMAN;ARF1_HUMAN	28460.3
PNPH_HUMAN	1941.12		PSB3_HUMAN	6870.96
HPRT_HUMAN	4243.76		H4_HUMAN	193602
AATM_HUMAN	4239.67		ACTB_HUMAN	46687
EGFR_HUMAN	2336.85		MESD_HUMAN	1500.89
PGK1_HUMAN	41127.7		ARPC2_HUMAN	2617.95
KAD1_HUMAN	8809.57		LDHB_HUMAN	104380
KAD1_HUMAN;KAD5_HUMAN	5330.69		BT3L4_HUMAN	1144.13
ADA_HUMAN	147.679		ELOB_HUMAN	5009.66
ATP6_HUMAN	683.061		RL1D1_HUMAN	6197.28
ASSY_HUMAN	100219		CCAR2_HUMAN	3407.48
ANT3_HUMAN	1738.14		CALR_HUMAN	31897.5
A2MG_HUMAN	2199.31		SERPH_HUMAN	17400.8
CO3_HUMAN	481.221		2ABA_HUMAN	4492.19
TIMP1_HUMAN	812.654		NPM_HUMAN	157207
CYTC_HUMAN	275.616		RL9_HUMAN	12833.1
CYTS_HUMAN	494.692		KYNU_HUMAN	5242
CYTS_HUMAN;CYTT_HUMAN	664.098		IF2A_HUMAN	19824
CYTA_HUMAN	4539.21		VASP_HUMAN	9081.63
RASN_HUMAN	1741.13		RL35A_HUMAN	18653
RASH_HUMAN;RASN_HUMAN	3222.41		AKT2_HUMAN	513.4
RASH_HUMAN	721.62		SYYC_HUMAN	10540.7
LDLR_HUMAN	235.661		STAM1_HUMAN	1550.14
TGFB1_HUMAN	212.768		COX6C_HUMAN	2590.35
IGJ_HUMAN	1109.72		CAN1_HUMAN	854.241
PIGR_HUMAN	1022.02		G3BP1_HUMAN	17820.6
IGKC_HUMAN	269.977		TMX1_HUMAN	3378.98
IGHG1_HUMAN	1468.19		ADT3_HUMAN	5249.95
IGHA1_HUMAN	1534.61		DX39A_HUMAN	14352.9
IGHA1_HUMAN;IGHA2_HUMAN	5867.34		LGUL_HUMAN	3505.53
HLAB_HUMAN	1658.96		RL38_HUMAN	2883.82
HLAA_HUMAN;HLAB_HUMAN;HLAC_HUMAN;HLAH_HUMAN	2241.22		PPIB_HUMAN	58304.3
HLAB_HUMAN;HLAC_HUMAN;HLAH_HUMAN	622.386		PPIL1_HUMAN	1602.15
HLAA_HUMAN;HLAB_HUMAN;HLAC_HUMAN	595.538		NSF_HUMAN	1883.06
HLAB_HUMAN;HLAC_HUMAN	4220.07		TCPE_HUMAN	30781.8
HLAA_HUMAN;HLAC_HUMAN;HLAH_HUMAN	2541.37		PTBP3_HUMAN	8004.09
HBB_HUMAN;HBE_HUMAN	314.268		ATPK_HUMAN	1073.5
CO1A1_HUMAN	4273.61		PGRC1_HUMAN	976.433
CRYAB_HUMAN	1427.06		PRDX6_HUMAN	24467.1
K1C14_HUMAN	13982.3		ACACA_HUMAN	1629.73
K1C10_HUMAN;K1C14_HUMAN;K1C16_HUMAN;K1C17_HUMAN;K1C19_HUMAN;K1C9_HUMAN	21831.6		IF4A1_HUMAN	28597.7
K1C10_HUMAN;K1C14_HUMAN;K1C16_HUMAN;K1C17_HUMAN;K1C19_HUMAN	1845.17		CD123_HUMAN	1531.15
K1C14_HUMAN;K1C16_HUMAN;K1C17_HUMAN;K1C19_HUMAN	87323		PMVK_HUMAN	1319.95
K1C14_HUMAN;K1C17_HUMAN;K1C19_HUMAN	4214.67		MPRI_HUMAN	657.3
K1C14_HUMAN;K1C16_HUMAN	35811		HSDL2_HUMAN	2277.5
K1C10_HUMAN;K1C14_HUMAN;K1C16_HUMAN	56744.3		PDIA4_HUMAN	26858.1
K1C14_HUMAN;K1C16_HUMAN;K1C17_HUMAN	1712.32		ERP29_HUMAN	9532.68
K1C14_HUMAN;K1C17_HUMAN	15608.9		HLAC_HUMAN	2747.06
K2C6A_HUMAN	21544.6		FKB10_HUMAN	1633.33
K2C6A_HUMAN;K2C6B_HUMAN	3542.33		PAK2_HUMAN	4764.29
K2C1_HUMAN;K2C5_HUMAN;K2C6A_HUMAN;K2C6B_HUMAN;K2C6C_HUMAN;K2C79_HUMAN;K2C8_HUMAN	10361.8		CALU_HUMAN	22784.3
K2C3_HUMAN;K2C5_HUMAN;K2C6A_HUMAN;K2C6B_HUMAN;K2C6C_HUMAN;K2C78_HUMAN;K2C79_HUMAN;K2C7_HUMAN;K2C8_HUMAN;KRT81_HUMAN;KRT85_HUMAN;VIME_HUMAN	2085.62		PSB7_HUMAN	4004.31
K22E_HUMAN;K2C1B_HUMAN;K2C3_HUMAN;K2C4_HUMAN;K2C5_HUMAN;K2C6A_HUMAN;K2C6B_HUMAN;K2C6C_HUMAN;K2C71_HUMAN;K2C72_HUMAN;K2C73_HUMAN;K2C74_HUMAN;K2C79_HUMAN;K2C7_HUMAN;K2C8_HUMAN;KRT84_HUMAN	454.587		PARK7_HUMAN	21834.2
K2C6A_HUMAN;K2C6B_HUMAN;K2C6C_HUMAN;K2C8_HUMAN	6340.5		COASY_HUMAN	1452.75
K22E_HUMAN;K2C3_HUMAN;K2C5_HUMAN;K2C6A_HUMAN;K2C6B_HUMAN;K2C6C_HUMAN;K2C79_HUMAN	3073.44		EF1A1_HUMAN	327678
K2C3_HUMAN;K2C6A_HUMAN;K2C6B_HUMAN;K2C6C_HUMAN	21225.7		DD19A_HUMAN	2628.36
K22E_HUMAN;K2C5_HUMAN;K2C6A_HUMAN;K2C6B_HUMAN	3006.15		GLSK_HUMAN	1818.98
K22E_HUMAN;K2C5_HUMAN;K2C6A_HUMAN;K2C6B_HUMAN;K2C6C_HUMAN	2395.13		ECHA_HUMAN	6601.9
K22E_HUMAN;K2C5_HUMAN;K2C6A_HUMAN;K2C6B_HUMAN;K2C6C_HUMAN;K2C79_HUMAN	3032.73		LRC47_HUMAN	2165.3
K2C5_HUMAN;K2C6A_HUMAN;K2C6B_HUMAN;K2C6C_HUMAN	420.377		THIK_HUMAN	282.333
K2C5_HUMAN;K2C6A_HUMAN;K2C6B_HUMAN;K2C6C_HUMAN;K2C72_HUMAN	2365.93		ZCHC8_HUMAN	439.364
K2C5_HUMAN;K2C6A_HUMAN;K2C6B_HUMAN;K2C6C_HUMAN;K2C79_HUMAN	18551.8		SRSF1_HUMAN	18609
K22E_HUMAN;K2C4_HUMAN;K2C6A_HUMAN;K2C6B_HUMAN;K2C6C_HUMAN	61660.7		MYO1C_HUMAN	2245.82
K2C6A_HUMAN;K2C6B_HUMAN;K2C6C_HUMAN	33866.7		TAGL2_HUMAN	94641.1
K2C5_HUMAN;K2C6A_HUMAN;K2C6C_HUMAN	34650.3		THIM_HUMAN	7425.12
K2C6A_HUMAN;K2C6C_HUMAN	15012.8		RS21_HUMAN	16871.9
LMNA_HUMAN	45920.3		CD151_HUMAN	167
LMNA_HUMAN;LMNB1_HUMAN;LMNB2_HUMAN	40042.9		DNJA1_HUMAN	6017.5
FINC_HUMAN	1003.34		LMAN2_HUMAN	4817.27
FETUA_HUMAN	6290.48		PDIA1_HUMAN	64004.4
ALBU_HUMAN	28548.9		UBC9_HUMAN	2266
FETA_HUMAN	1191.85		QOR_HUMAN	2122.27
TFR1_HUMAN	14469.7		SH3L1_HUMAN	1222.4
TRFL_HUMAN	1051.1		1433Z_HUMAN	66528
FRIL_HUMAN	402.944		HNRPU_HUMAN	96584.8
FRIH_HUMAN	1215.17		LMAN1_HUMAN	3114.4
MT1G_HUMAN;MT1X_HUMAN;MT2_HUMAN	3475.26		ODP2_HUMAN	1192.13
PRPC_HUMAN	997.611		NACAM_HUMAN	23730.5
NU4M_HUMAN	2031.78		CSTF2_HUMAN	1217.35
NU5M_HUMAN	388.426		RS29_HUMAN	3584.94
CATA_HUMAN	4146.46		MYO1E_HUMAN	1653.25
RAF1_HUMAN	278.43		XRCC6_HUMAN	7920.53
ARAF_HUMAN;RAF1_HUMAN	610.705		RS16_HUMAN	36759.9
GLCM_HUMAN	430.72		NB5R3_HUMAN	1595.32
ALDOA_HUMAN	61960.9		PTN12_HUMAN	1935.33
ALDOA_HUMAN;ALDOC_HUMAN	2979.86		DHRS7_HUMAN	562
CYTB_HUMAN	12491.4		UBC12_HUMAN	4482.03
ANXA1_HUMAN	29432.5		PHS_HUMAN	1261.71
APOB_HUMAN	1436.79		RS6_HUMAN	32949.9
GCR_HUMAN	669.875		DDX42_HUMAN	1672.06
SODM_HUMAN	1409.71		RS26_HUMAN	13950.5
OAT_HUMAN	941.642		ARI1_HUMAN	1280.67
KITH_HUMAN	2341.51		ENPL_HUMAN	53629.8
K2C6B_HUMAN	14009.7		AK1C1_HUMAN	22894
K2C1_HUMAN;K2C6B_HUMAN	136684		AK1C3_HUMAN	1609.86
K2C6B_HUMAN;K2C6C_HUMAN	20561.2		CPNE3_HUMAN	992.438
K2C1_HUMAN	295849		LRC59_HUMAN	7130.55
K22E_HUMAN;K2C1_HUMAN	142202		DHB12_HUMAN	450.75
K22E_HUMAN;K2C1B_HUMAN;K2C1_HUMAN	10933.1		SRP54_HUMAN	1216.71
SEMG1_HUMAN	345.072		LDHA_HUMAN	188401
SEMG1_HUMAN;SEMG2_HUMAN	412.746		ERP44_HUMAN	4829.58
TBB4A_HUMAN;TBB4B_HUMAN;TBB5_HUMAN	38344.7		HNRPK_HUMAN	50756
TBB3_HUMAN;TBB4A_HUMAN;TBB4B_HUMAN;TBB5_HUMAN	26200.8		HCD2_HUMAN	10972.2
TBB2A_HUMAN;TBB3_HUMAN;TBB4A_HUMAN;TBB4B_HUMAN;TBB5_HUMAN	721.593		BOLA2_HUMAN	3677.42
TBB2A_HUMAN;TBB2B_HUMAN;TBB3_HUMAN;TBB4A_HUMAN;TBB4B_HUMAN;TBB5_HUMAN;TBB6_HUMAN	7820.97		3HIDH_HUMAN	1417.71
TBB1_HUMAN;TBB2A_HUMAN;TBB2B_HUMAN;TBB3_HUMAN;TBB4A_HUMAN;TBB4B_HUMAN;TBB5_HUMAN;TBB6_HUMAN	49254.4		GDIB_HUMAN	13099.9
TBB2A_HUMAN;TBB2B_HUMAN;TBB4A_HUMAN;TBB4B_HUMAN;TBB5_HUMAN;TBB6_HUMAN	2691.98		TCTP_HUMAN	3956.56
TBB2A_HUMAN;TBB2B_HUMAN;TBB4A_HUMAN;TBB4B_HUMAN;TBB5_HUMAN	7871.36		DDX3Y_HUMAN	20483.5
TBB4A_HUMAN;TBB4B_HUMAN	1759.2		SYFB_HUMAN	1912.47
TBB3_HUMAN;TBB4A_HUMAN;TBB4B_HUMAN	1328.02		RS27L_HUMAN	8261.5
TBB4A_HUMAN;TBB6_HUMAN	1034.53		RS27_HUMAN	8074.55
G3P_HUMAN	297432		TMEDA_HUMAN	4283.35
ARLY_HUMAN	432.792		ARP2_HUMAN	3929.24
HLAA_HUMAN	4404.27		AL7A1_HUMAN	854.815
CPNS1_HUMAN	2516.61		FINC_HUMAN	19833.7
AMY1A_HUMAN;AMY1B_HUMAN;AMY1C_HUMAN;AMY2B_HUMAN;AMYP_HUMAN	108.543		COPB_HUMAN	2815.96
HSPB1_HUMAN	48046.6		SC22B_HUMAN	8302.74
TYSY_HUMAN	3135.33		PFKAP_HUMAN	9560.59
RPN1_HUMAN	9730.72		MTREX_HUMAN	1580.04
RPN2_HUMAN	8259.16		NAA10_HUMAN	6473.53
GNAI2_HUMAN	1834.43		PRDX3_HUMAN	15422
GNAI1_HUMAN;GNAI2_HUMAN;GNAI3_HUMAN;GNAO_HUMAN	1640.14		FAF2_HUMAN	557.2
GNAI1_HUMAN;GNAI2_HUMAN;GNAI3_HUMAN;GNAO_HUMAN;GNAS1_HUMAN	16425.7		AL3A1_HUMAN	1388.6
GNAI1_HUMAN;GNAI2_HUMAN;GNAI3_HUMAN	612.865		NUP93_HUMAN	2719.22
H2A1B_HUMAN;H2A1C_HUMAN;H2A1D_HUMAN;H2A1H_HUMAN;H2A1J_HUMAN;H2A1_HUMAN;H2A2A_HUMAN;H2A2C_HUMAN;H2A3_HUMAN;H2AJ_HUMAN;H2AV_HUMAN;H2AZ_HUMAN	125360		RSU1_HUMAN	1307.3
H2A1B_HUMAN;H2A1C_HUMAN;H2A1D_HUMAN;H2A1H_HUMAN;H2A1J_HUMAN;H2A1_HUMAN;H2A2A_HUMAN;H2A2C_HUMAN;H2A3_HUMAN;H2AJ_HUMAN	4620.47		DPYL3_HUMAN	1690.5
B3A2_HUMAN	1138.99		ZNRD2_HUMAN	992.059
AT1A1_HUMAN	8370.32		RT36_HUMAN	1152.33
AT1A1_HUMAN;AT1A2_HUMAN	3027.95		5NT3A_HUMAN	267.143
AT12A_HUMAN;AT1A1_HUMAN	1428.89		DCTN2_HUMAN	1879.02
AT1B1_HUMAN	2314.1		CATD_HUMAN	5743.11
A4_HUMAN	620.819		TXD17_HUMAN	3595.76
ARGI1_HUMAN	3885.92		SUCB2_HUMAN	1702.67
APOD_HUMAN	4330.25		UCRI_HUMAN	2767.82
ALDH2_HUMAN	1656.12		NPL4_HUMAN	774.429
ITB3_HUMAN	355.093		DYN2_HUMAN	959.571
S10A8_HUMAN	3447		ATLA3_HUMAN	1715.74
HMGN1_HUMAN	4373.54		DCTN1_HUMAN	1252.44
PAI1_HUMAN	489.571		GOGB1_HUMAN	1200.48
ADT2_HUMAN	19155.6		STX6_HUMAN	625
ADT1_HUMAN;ADT2_HUMAN	282.266		BIEA_HUMAN	2086
ADT1_HUMAN;ADT2_HUMAN;ADT3_HUMAN	40820.5		MBOA5_HUMAN	1046
ADT2_HUMAN;ADT3_HUMAN	5072.23		IF2B1_HUMAN	1757
ISG15_HUMAN	1590.6		PROF2_HUMAN	6441.81
PCCA_HUMAN	280.571		NDKA_HUMAN	93379.6
PPBT_HUMAN	20923.2		NDKB_HUMAN	42018.8
PPB1_HUMAN;PPBI_HUMAN;PPBN_HUMAN	8939.26		ROCK2_HUMAN	1362.71
PPB1_HUMAN;PPBN_HUMAN	1359.31		RS13_HUMAN	22547
IF2A_HUMAN	8800.1		S10AD_HUMAN	5666.77
HMGN2_HUMAN	11765.5		DDX3X_HUMAN	7157.93
HMGN2_HUMAN;HMGN3_HUMAN	1686.99		AT131_HUMAN	1117.5
ICAM1_HUMAN	1196.95		ACON_HUMAN	1629.54
RLA1_HUMAN	950.937		OXSR1_HUMAN	4455.74
RLA2_HUMAN	18941.5		PEF1_HUMAN	2228.89
RLA0_HUMAN	9668.51		SMU1_HUMAN	805.286
JUN_HUMAN	272.933		EIF3G_HUMAN	7140.61
FABPH_HUMAN	6122.36		YTHD3_HUMAN	2861.5
LA_HUMAN	5056.26		PSMD7_HUMAN	6513.65
AP2A_HUMAN	420.694		PLIN3_HUMAN	14382
ITB1_HUMAN	4781.6		CY1_HUMAN	1194.64
K1C18_HUMAN	80332.6		ZC3HF_HUMAN	1202.54
K1C18_HUMAN;K1C19_HUMAN	99499.5		RM49_HUMAN	703
K2C8_HUMAN	71062.1		HYEP_HUMAN	1361.23
DESM_HUMAN;K2C7_HUMAN;K2C8_HUMAN;VIME_HUMAN	3900.37		RL27_HUMAN	23763.6
DESM_HUMAN;K2C7_HUMAN;K2C8_HUMAN;KRT84_HUMAN;VIME_HUMAN	151550		MDHC_HUMAN	29101.3
K2C4_HUMAN;K2C7_HUMAN;K2C80_HUMAN;K2C8_HUMAN	4539.05		PDIA6_HUMAN	24516.5
K2C7_HUMAN;K2C80_HUMAN;K2C8_HUMAN	372.812		MP2K2_HUMAN	4144.83
MYL1_HUMAN;MYL3_HUMAN	5382.41		NAA50_HUMAN	2977.76
DCUP_HUMAN	267.328		SNX6_HUMAN	1328.96
AGAL_HUMAN	328.361		RACK1_HUMAN	32235.4
GELS_HUMAN	2389.32		GPDM_HUMAN	852.2
RB_HUMAN	792.524		TEBP_HUMAN	16348.4
PTMA_HUMAN	17372.1		PA24A_HUMAN	158
CDK1_HUMAN	6835.51		CDC37_HUMAN	9946.34
CDK12_HUMAN;CDK13_HUMAN;CDK1_HUMAN;CDK2_HUMAN;CDK4_HUMAN;CDK5_HUMAN;CDK6_HUMAN;CDK9_HUMAN	11409.4		TIAR_HUMAN	2046.17
CDK1_HUMAN;CDK2_HUMAN	1880.56		WASF2_HUMAN	270.1
ATPB_HUMAN	35496.7		WDR1_HUMAN	4519.48
S10A9_HUMAN	2345.61		SRC8_HUMAN	10580.4
S10A6_HUMAN	123251		CTNB1_HUMAN	506
IF4E_HUMAN	2058.33		RL13_HUMAN	41511.1
KCRM_HUMAN	3863.33		RBBP4_HUMAN	12557.5
KCRB_HUMAN;KCRM_HUMAN	3332.56		APEX1_HUMAN	7590.2
ENOA_HUMAN	80978.9		SNUT1_HUMAN	1040.14
ENOA_HUMAN;ENOB_HUMAN;ENOG_HUMAN	41325.2		BAG2_HUMAN	11212.4
PYGL_HUMAN	1451.19		CALD1_HUMAN	10399.4
PYGB_HUMAN;PYGL_HUMAN	2993.51		M3K20_HUMAN	265.75
G6PI_HUMAN	14339.8		LIS1_HUMAN	3833.89
NPM_HUMAN	69009.5		TRI16_HUMAN	1428.06
TPM3_HUMAN	7736.55		PNPO_HUMAN	2011.93
TPM1_HUMAN;TPM2_HUMAN;TPM3_HUMAN;TPM4_HUMAN	19801.6		MP2K6_HUMAN	1810.94
TPM2_HUMAN;TPM3_HUMAN;TPM4_HUMAN	6674.26		CALL3_HUMAN	10248.6
TPM1_HUMAN;TPM3_HUMAN	2405.13		SYDC_HUMAN	3791.12
TPM3_HUMAN;TPM4_HUMAN	15827.3		CHM4A_HUMAN	2272.37
ITAV_HUMAN	971.584		CHM4B_HUMAN	5926.98
LIPL_HUMAN	852.066		GPX1_HUMAN	443
HEXA_HUMAN	1176.6		VP13C_HUMAN	10398.7
H2B1J_HUMAN	8863.4		IF4H_HUMAN	9650.65
H2B1C_HUMAN;H2B1D_HUMAN;H2B1H_HUMAN;H2B1J_HUMAN;H2B1L_HUMAN;H2B1M_HUMAN;H2B1N_HUMAN;H2B2F_HUMAN	366808		NOP56_HUMAN	3876.96
GDN_HUMAN	405.452		AT2B1_HUMAN	1120.18
HYEP_HUMAN	3908.97		SF3A2_HUMAN	2892.38
LDHB_HUMAN	50978.6		PCY1A_HUMAN	1325.22
AINX_HUMAN;DESM_HUMAN;NFL_HUMAN;NFM_HUMAN;VIME_HUMAN	23208.1		EIF3F_HUMAN	6232.72
CENPB_HUMAN	372.793		RS15_HUMAN	3926
GPX1_HUMAN	705.546		TM109_HUMAN	2078.55
PDIA1_HUMAN	29098		STOM_HUMAN	5845.47
H10_HUMAN	2660.83		ILF3_HUMAN	9210.02
ACYP1_HUMAN	368.444		AGM1_HUMAN	1266.31
CRGA_HUMAN;CRGB_HUMAN;CRGC_HUMAN	1048.3		P5CS_HUMAN	3057.56
CATD_HUMAN	4523.04		TSN_HUMAN	4112.33
ANXA2_HUMAN	50923.2		PLAP_HUMAN	2117.33
CAN1_HUMAN	2368.48		THIL_HUMAN	9609.95
TBB5_HUMAN	59626.2		RS27A_HUMAN	189769
TBB2A_HUMAN;TBB3_HUMAN;TBB4B_HUMAN;TBB5_HUMAN	506.38		HDGF_HUMAN	17630.1
TBB2A_HUMAN;TBB2B_HUMAN;TBB4B_HUMAN;TBB5_HUMAN	4123.88		RBM25_HUMAN	1254.82
TBB1_HUMAN;TBB2A_HUMAN;TBB2B_HUMAN;TBB4B_HUMAN;TBB5_HUMAN	16221.5		ZFR_HUMAN	3580.09
TBB2A_HUMAN;TBB3_HUMAN;TBB5_HUMAN	1041.42		HMGN1_HUMAN	11990.7
TBB2A_HUMAN;TBB2B_HUMAN;TBB3_HUMAN;TBB5_HUMAN	2090.33		IF5A1_HUMAN	24770.5
TRY1_HUMAN	28907.7		COX5B_HUMAN	6395.47
HEXB_HUMAN	1812.79		GSTO1_HUMAN	5277.75
CATL1_HUMAN	397.414		ROA1_HUMAN	73429.7
PROF1_HUMAN	92231.2		ROA3_HUMAN	21503.7
PMGE_HUMAN	117.851		PREP_HUMAN	2246.5
APT_HUMAN	6863.2		MCM7_HUMAN	7678.83
SYEP_HUMAN	8905.96		U2AF2_HUMAN	2779.81
SYEP_HUMAN;SYQ_HUMAN	4522.88		SPT5H_HUMAN	1567
CATB_HUMAN	2556.88		AL1B1_HUMAN	1147.59
HS90A_HUMAN	56871.9		MK67I_HUMAN	2442.67
HS90A_HUMAN;HS90B_HUMAN	15424.6		PFD6_HUMAN	4159.14
H90B4_HUMAN;HS90A_HUMAN;HS90B_HUMAN	95429.4		SF3A3_HUMAN	1166.29
H90B2_HUMAN;H90B4_HUMAN;HS90A_HUMAN;HS90B_HUMAN	27961.2		RL36_HUMAN	4432.56
H90B2_HUMAN;HS90A_HUMAN;HS90B_HUMAN	93160.5		SMC3_HUMAN	3823.65
HS904_HUMAN;HS90A_HUMAN;HS90B_HUMAN	4289.32		DDB1_HUMAN	12118.1
HS904_HUMAN;HS90A_HUMAN	6658.66		AKA12_HUMAN	7286.85
HNRPC_HUMAN	44747		ROA2_HUMAN	157247
HNRPC_HUMAN;RALYL_HUMAN	2676.73		B2L13_HUMAN	642.75
QCR6_HUMAN	1620.41		GUAA_HUMAN	7533.02
LAMB1_HUMAN	525.083		RAB1B_HUMAN	8835.96
YES_HUMAN	1203.79		XPO1_HUMAN	5329.58
LYN_HUMAN;MAK_HUMAN;YES_HUMAN	17267.1		CHRD1_HUMAN	5877.41
SRC_HUMAN;YES_HUMAN	742.635		RBP56_HUMAN	15527.8
LYN_HUMAN	462.44		SET_HUMAN	74469.8
TPM2_HUMAN	1124.72		CANB1_HUMAN	2843.5
TPM1_HUMAN;TPM2_HUMAN	2518.92		RL5_HUMAN	33003.5
TPM2_HUMAN;TPM4_HUMAN	8598.22		HNRPR_HUMAN	14206.8
FUMH_HUMAN	6013.69		S10AA_HUMAN	5506.93
TSP1_HUMAN	652.834		TXND5_HUMAN	7582.65
IGF1R_HUMAN	245.212		PABP4_HUMAN	8349.63
CO1A2_HUMAN	2271.96		MTDC_HUMAN	1760.54
ANXA6_HUMAN	4078.88		DNJB4_HUMAN	1480.83
RHOC_HUMAN	463.064		EIF3I_HUMAN	7805.62
RHOA_HUMAN;RHOC_HUMAN	4119.33		PTGR1_HUMAN	7062
DAF_HUMAN	3373.39		RS28_HUMAN	19679.4
4F2_HUMAN	10736.8		FLII_HUMAN	1112.66
PFKAM_HUMAN	3347.23		RPB2_HUMAN	410.118
PFKAL_HUMAN;PFKAM_HUMAN	3532.17		DHPR_HUMAN	699.667
PFKAL_HUMAN;PFKAM_HUMAN;PFKAP_HUMAN	10084.4		CNDP2_HUMAN	2041.79
HS90B_HUMAN	145824		ASPH_HUMAN	2289.76
ENPL_HUMAN;HS90B_HUMAN	63419.3		ENSA_HUMAN	3733.73
H90B2_HUMAN;HS90B_HUMAN	35524.6		NEDD8_HUMAN	1352.68
SRPRA_HUMAN	1633.35		GLCNE_HUMAN	313.833
ASNS_HUMAN	2321.53		CKAP5_HUMAN	2612.28
HEM3_HUMAN	784.338		PPID_HUMAN	1382.52
ODPA_HUMAN	2927.23		UBP10_HUMAN	1825.43
CO4A2_HUMAN	1101.1		PPIA_HUMAN	162472
CY1_HUMAN	2626.67		EF1A2_HUMAN	8339.36
RU2B_HUMAN	3235.46		DPM1_HUMAN	1474.38
RU2B_HUMAN;SNRPA_HUMAN	804.529		SRRT_HUMAN	5079.1
MET_HUMAN;SRC_HUMAN	1233.53		CAPG_HUMAN	12226.6
TRFM_HUMAN	1092.41		HNRH2_HUMAN	2770.89
RU17_HUMAN	4626.59		AP3B1_HUMAN	790.5
ITA5_HUMAN	1340.09		RBM26_HUMAN	1245.12
NFIC_HUMAN	804.871		EIF3H_HUMAN	5016.98
VIME_HUMAN	69551.6		ABHEB_HUMAN	2327.19
DESM_HUMAN;VIME_HUMAN	69103.1		SCAM1_HUMAN	419
RS17_HUMAN	2956.81		XPO2_HUMAN	13486.8
K1C19_HUMAN	714.196		BAG6_HUMAN	1077.77
K1C17_HUMAN;K1C19_HUMAN	11375.3		TRAM1_HUMAN	389.75
K2C7_HUMAN	12277.3		RL10_HUMAN	8465.63
K2C5_HUMAN;K2C7_HUMAN	1523.14		H31_HUMAN;H33_HUMAN;H31T_HUMAN;H32_HUMAN	124314
K2C4_HUMAN;K2C7_HUMAN	1207.51		H3PS2_HUMAN	16278.5
K2C72_HUMAN;K2C7_HUMAN	718.95		ETFB_HUMAN	10257.1
K2C79_HUMAN;K2C7_HUMAN	881.146		MCM6_HUMAN	6218.55
GNAI3_HUMAN	3485.79		LONM_HUMAN	1074.12
ANXA5_HUMAN	33330.5		GFPT1_HUMAN	3417.79
K1C16_HUMAN	22107.3		GALT2_HUMAN	4585.68
RSSA_HUMAN	29307.9		VATA_HUMAN	3971.23
CD63_HUMAN	1190.24		ACSL4_HUMAN	1371.33
RM03_HUMAN	501.969		PP4C_HUMAN	799.552
SNRPA_HUMAN	4470.11		PDS5A_HUMAN	772.793
FGF2_HUMAN	1310.69		SC11A_HUMAN	948
ENOG_HUMAN	849.863		RDH11_HUMAN	1382.31
THIK_HUMAN	686.899		LYRIC_HUMAN	3150.14
SRP19_HUMAN	382.417		DNJA2_HUMAN	3405.83
GSTP1_HUMAN	16645.6		UGGG1_HUMAN	2113.32
RU1C_HUMAN	4689.07		VP26A_HUMAN	2880.72
LEG1_HUMAN	14544.3		SYIC_HUMAN	5229.47
DHPR_HUMAN	631.907		NNMT_HUMAN	5689.3
HMGB1_HUMAN	7006.28		LETM1_HUMAN	2200.91
HMGB1_HUMAN;SP100_HUMAN	17962.4		TOP2A_HUMAN	5975
GSTM1_HUMAN	1484.66		TNAP2_HUMAN	755.2
GSTM1_HUMAN;GSTM4_HUMAN	461.929		SAE2_HUMAN	3406.33
TPM1_HUMAN	1967.39		DDX1_HUMAN	1525.47
CLCA_HUMAN	10650.1		LTOR3_HUMAN	125
CLCB_HUMAN	3586.35		MOB1B_HUMAN;MOB1A_HUMAN	3402.85
ANXA4_HUMAN	3147.68		TPIS_HUMAN	100255
CN37_HUMAN	1506.67		PAXI_HUMAN	991.143
HMOX1_HUMAN	1198.45		LAMB1_HUMAN	2075.12
DLDH_HUMAN	3896.28		PDCL3_HUMAN	1280.79
ROA1_HUMAN	28425.1		SHOT1_HUMAN	2150.44
ROA1_HUMAN;ROA2_HUMAN	5219.64		NXP20_HUMAN	628.211
ROA1_HUMAN;ROA3_HUMAN	4921.66		GCP60_HUMAN	1883.85
RU2A_HUMAN	4490.73		PA1B2_HUMAN	3562.94
COX6C_HUMAN	3806.82		CAN2_HUMAN	3558.47
PARP1_HUMAN	7140.31		OST48_HUMAN	8384.51
DPOLA_HUMAN	404.719		NDUB5_HUMAN	1733.88
IFIT2_HUMAN	2769.43		SHLB1_HUMAN	1018.71
IFIT1_HUMAN	505.786		BAG3_HUMAN	1721.65
PPBI_HUMAN	3632.34		METK2_HUMAN	9263.59
UCHL1_HUMAN	668.728		CCD47_HUMAN	1603.9
LKHA4_HUMAN	3528.52		PARP1_HUMAN	14290.7
ALDOC_HUMAN	3537.26		IPO4_HUMAN	978
H2AV_HUMAN;H2AZ_HUMAN	6885.73		NOP2_HUMAN	5158.44
RGPD1_HUMAN;RGPD2_HUMAN	157.647		OPTN_HUMAN	6359.2
ST1A3_HUMAN;ST1A4_HUMAN	191.986		RS9_HUMAN	37319.2
CT452_HUMAN;CT458_HUMAN;CT459_HUMAN;CT45A_HUMAN	904.011		GEMI5_HUMAN	1489.39
HS71A_HUMAN;HS71B_HUMAN	28513		SMC1A_HUMAN	4370.02
U2AF1_HUMAN;U2AF5_HUMAN	11529.9		RAB6A_HUMAN	3745.57
CBSL_HUMAN;CBS_HUMAN	516.96		6PGL_HUMAN	5848.71
IGLC2_HUMAN;IGLC3_HUMAN	1352.8		API5_HUMAN	3263.76
CALM1_HUMAN;CALM2_HUMAN;CALM3_HUMAN	15635.4		LEMD2_HUMAN	1232.25
SLUR2_HUMAN	225.652		8ODP_HUMAN	2020.57
RPAC2_HUMAN	1047.74		DPM3_HUMAN	1725.33
ADX_HUMAN	1786.41		SFXN3_HUMAN	1354.72
RO60_HUMAN	680.597		GARS_HUMAN	11800
LYAG_HUMAN	538.031		RINI_HUMAN	15668.1
RRAS2_HUMAN;RRAS_HUMAN	3041.11		AN32A_HUMAN	8843.78
HLAC_HUMAN	720.208		KCY_HUMAN	1909.91
ARAF_HUMAN	344.159		RBBP7_HUMAN	5245.05
H14_HUMAN	2524.97		DE10B_HUMAN;DEN10_HUMAN	187
H12_HUMAN;H13_HUMAN;H14_HUMAN	84397		CAH12_HUMAN	155
H11_HUMAN;H12_HUMAN;H13_HUMAN;H14_HUMAN	55443.1		IL18_HUMAN	4341.36
ODP2_HUMAN	3122.54		1433S_HUMAN	18807.6
PTPRF_HUMAN	3138.04		VPS35_HUMAN	4076.19
THIO_HUMAN	107409		EEA1_HUMAN	1250.09
COX5B_HUMAN	6867.43		T126A_HUMAN	494.25
PPGB_HUMAN	393.27		IF4G2_HUMAN	4416.02
MGST1_HUMAN	1508.34		CLH1_HUMAN	19184.7
KAP0_HUMAN	824.971		SPART_HUMAN	568.125
ESTD_HUMAN	2462.74		RHEB_HUMAN	1305
CH60_HUMAN	28635.7		WDR61_HUMAN	639.32
CLUS_HUMAN	965.77		IDH3A_HUMAN	2529.42
BIP_HUMAN	74995.3		ACADM_HUMAN	1300.33
BIP_HUMAN;HS71L_HUMAN;HSP72_HUMAN;HSP7C_HUMAN	142983		DBNL_HUMAN	2211.46
LAMC1_HUMAN	263.521		PR40A_HUMAN	1029.72
MYH10_HUMAN;MYH14_HUMAN;MYH2_HUMAN;MYH3_HUMAN;MYH4_HUMAN;MYH9_HUMAN	1446.73		EHD1_HUMAN	1883.38
PPAL_HUMAN	705.171		EIF3L_HUMAN	5927.69
HSP7C_HUMAN	84555.7		GRPE1_HUMAN	2649.38
HS71L_HUMAN;HSP72_HUMAN;HSP76_HUMAN;HSP7C_HUMAN	121601		LPP_HUMAN	496.2
HSP72_HUMAN;HSP76_HUMAN;HSP7C_HUMAN	17325.5		CAH2_HUMAN	28960
HSP72_HUMAN;HSP7C_HUMAN	16402.1		IMA5_HUMAN	1931.97
GTR1_HUMAN	4478.95		HMGA1_HUMAN	5551.21
GTR14_HUMAN;GTR3_HUMAN	363.496		UBXN1_HUMAN	874.571
EPB41_HUMAN	540.098		CYB5_HUMAN	1270.28
UMPS_HUMAN	1107.78		VATB2_HUMAN	2281.94
ODPB_HUMAN	3180.8		QCR6_HUMAN	1762.12
ODB2_HUMAN	1754.34		USO1_HUMAN	1855.23
PYGB_HUMAN	1043.84		PARN_HUMAN	523.471
RALA_HUMAN	1425.34		GOGA1_HUMAN	335.625
RALA_HUMAN;RALB_HUMAN	3653.01		TCP4_HUMAN	29214.3
RALB_HUMAN	1580.87		RL17_HUMAN	19848.8
BCR_HUMAN	300.487		MYO1B_HUMAN	1234.29
SPTB1_HUMAN	5091.5		TMX3_HUMAN	1015.25
LAMP1_HUMAN	4550.91		RBBP9_HUMAN	292
ACADM_HUMAN	3628.15		NUDT5_HUMAN	2612.83
TOP1_HUMAN	4451.33		TR150_HUMAN	8080.25
TOP2A_HUMAN	4195.98		QCR1_HUMAN	4049.94
TOP2A_HUMAN;TOP2B_HUMAN	2809		OASL_HUMAN	1677.33
G6PD_HUMAN	10087		RT02_HUMAN	886.3
UBL4A_HUMAN	1483.88		EXOC4_HUMAN	2434.08
PYC_HUMAN	3534.91		COX41_HUMAN	5728.32
DMD_HUMAN	387.479		MAP2_HUMAN	3477.24
C1TC_HUMAN	10678.3		RRFM_HUMAN	1268.67
C1TC_HUMAN;C1TM_HUMAN	8834.15		PKCB1_HUMAN	1985.14
MPRI_HUMAN	881.475		SOAT1_HUMAN	1557.56
ADHX_HUMAN	2593.74		CD166_HUMAN	901
CDK4_HUMAN	866.85		PP2AA_HUMAN	2008.83
PRPS2_HUMAN	1510.73		MA7D1_HUMAN	720.4
PRPS1_HUMAN;PRPS2_HUMAN;PRPS3_HUMAN	1205.19		TNPO1_HUMAN	7658.57
PRPS1_HUMAN;PRPS2_HUMAN	915.702		ANFY1_HUMAN	652.25
PABP1_HUMAN	9890.12		KCC2D_HUMAN	1045.5
PABP1_HUMAN;PABP4_HUMAN	3755.85		PCBP2_HUMAN	34394.4
PABP1_HUMAN;PABP3_HUMAN;PABP4_HUMAN	4915.84		NSUN2_HUMAN	13678.8
PABP1_HUMAN;PABP5_HUMAN	4888.14		RHG18_HUMAN	863.923
PABP1_HUMAN;PABP3_HUMAN	9181.75		GRHPR_HUMAN	10140.9
PCNA_HUMAN	9970.03		ASNS_HUMAN	2034.46
K2C3_HUMAN;K2C4_HUMAN;K2C71_HUMAN;K2C73_HUMAN;K2C74_HUMAN;K2C78_HUMAN	1816.73		CHP1_HUMAN	587.375
K22E_HUMAN;K2C3_HUMAN	2945.82		EGLN1_HUMAN	764.882
K22E_HUMAN;K2C3_HUMAN;K2C79_HUMAN	5813.5		ZN207_HUMAN	8515.55
HARS1_HUMAN	3334.03		BTF3_HUMAN	7000.42
HARS1_HUMAN;SYHM_HUMAN	3527.61		TMCO1_HUMAN	1560.17
CO6A3_HUMAN	662.801		RN213_HUMAN	467.5
ADT1_HUMAN	1205.07		TX264_HUMAN	528
ADT1_HUMAN;ADT3_HUMAN	4226.2		SYPL1_HUMAN	620.75
ADT3_HUMAN	3992.11		TNPO3_HUMAN	1235.73
IMDH2_HUMAN	6990.06		CUL4B_HUMAN	5465.28
IMDH1_HUMAN;IMDH2_HUMAN	5538.17		CUL4A_HUMAN	1993.02
TPR_HUMAN	2570.31		VAT1_HUMAN	5018.25
PIP_HUMAN	3517.46		IF16_HUMAN	559.2
KCRB_HUMAN	28175.7		DHX15_HUMAN	5114.04
FCGR1_HUMAN;FCGRB_HUMAN	6495.87		CDV3_HUMAN	1577.75
ANXA3_HUMAN	4280.51		GDIA_HUMAN	697.938
KCRU_HUMAN	2601.95		NDUBA_HUMAN	1762.38
ODBA_HUMAN	349.708		HMOX1_HUMAN	1109
SKI_HUMAN	512.47		CRTAP_HUMAN	900.833
ACTN1_HUMAN	5154.76		AAAT_HUMAN	3062.85
SRC_HUMAN	595.704		PUR1_HUMAN	1030.33
PEPD_HUMAN	1531.74		NPC2_HUMAN	1194.22
XRCC6_HUMAN	5502.64		TM10C_HUMAN	2849.91
XRCC5_HUMAN	7621.8		ACOT9_HUMAN	1120.04
UNG_HUMAN	370.843		KAD1_HUMAN	6128.42
COX41_HUMAN	9510.71		PCAT2_HUMAN	1977
LAMP2_HUMAN	1525.46		MTCH2_HUMAN	3143.33
RINI_HUMAN	9700.04		NIBA2_HUMAN	5009.39
CY24A_HUMAN	318.426		GAL3B_HUMAN;GAL3A_HUMAN	1868.82
EF2_HUMAN	62332.9		SC31A_HUMAN	2771.33
EF2_HUMAN;U5S1_HUMAN	63142.3		CRIP1_HUMAN	9564.15
K1C10_HUMAN	89650.8		CNPY2_HUMAN	5445.45
K1C10_HUMAN;K1C24_HUMAN	11557.7		K2C6C_HUMAN	201351
K2C5_HUMAN	20720		ELAV1_HUMAN	10105.5
PDIA4_HUMAN	10867.6		ABCE1_HUMAN	7202.76
P4HA1_HUMAN	1015.7		RAB35_HUMAN	836.27
TCTP_HUMAN	467.443		MCM5_HUMAN	4581.13
PLSL_HUMAN;PLST_HUMAN	3657.01		NDUS1_HUMAN	1244.17
PLSI_HUMAN;PLSL_HUMAN;PLST_HUMAN	3038.93		EMC1_HUMAN	851.467
PLST_HUMAN	6245.01		SFPQ_HUMAN	30375.3
PLSI_HUMAN;PLST_HUMAN	4442.05		HEBP1_HUMAN	1689
ACPH_HUMAN	2529.34		ST1A3_HUMAN;ST1A4_HUMAN	2256.58
ETFA_HUMAN	3097.82		SSRP1_HUMAN	2968.69
GYS1_HUMAN	866.985		DDX46_HUMAN	3332.69
KAP2_HUMAN	2707.64		ERO1A_HUMAN	8100.64
ANXA8_HUMAN;AXA81_HUMAN	1113.21		ABCD3_HUMAN	532.571
ENOB_HUMAN	1273.87		HLAA_HUMAN	2784.43
T2FB_HUMAN	977.503		RM14_HUMAN	370.111
CD59_HUMAN	2135.47		AAKG1_HUMAN	4555.3
MTDC_HUMAN	1917.79		VPS29_HUMAN	2433.26
MIF_HUMAN	26190.2		COA6_HUMAN	1949.9
CD99_HUMAN	1480.22		KDSR_HUMAN	365
GLU2B_HUMAN	5934.56		TM9S3_HUMAN	853.857
FPPS_HUMAN	6944.11		PON2_HUMAN	1089.11
CX7A2_HUMAN	1276.6		TXLNA_HUMAN	2230.5
AK1A1_HUMAN	3222.34		RPN2_HUMAN	11741.5
KPYM_HUMAN	81009.6		PLOD1_HUMAN	670.214
KPYM_HUMAN;KPYR_HUMAN	85088.3		TM9S4_HUMAN	306.5
ACYP2_HUMAN	283.319		SSRD_HUMAN	6811.62
ENPL_HUMAN	34994.2		RL15_HUMAN	31894.6
CCNB1_HUMAN	1671.16		PURA_HUMAN	514.25
MYL6B_HUMAN;MYL6_HUMAN	15839.5		LAMP1_HUMAN	2623
RSMB_HUMAN	5205.18		TMM43_HUMAN	1863.79
IDE_HUMAN	2021.81		PSD12_HUMAN	3598.48
CX6B1_HUMAN	4566.37		PDXD1_HUMAN	1155.52
PO2F1_HUMAN	163.394		BASI_HUMAN	14253.4
HNRPL_HUMAN	13987.7		MCM2_HUMAN	8438.75
HNRLL_HUMAN;HNRPL_HUMAN	1369.58		ERF1_HUMAN	5857.97
SYDC_HUMAN	3788.36		STT3B_HUMAN	610.714
PLAK_HUMAN	3107.39		PUR4_HUMAN	3261.68
CTNB1_HUMAN;PLAK_HUMAN	754.847		MPCP_HUMAN	12288.6
QCR7_HUMAN	1474.75		TADBP_HUMAN	6146.32
GLNA_HUMAN	2233.06		CMC2_HUMAN	1948.59
ALDR_HUMAN	16111.8		COPE_HUMAN	1174.95
AMPN_HUMAN	1042.78		AHSA1_HUMAN	9383.72
PVR_HUMAN	626.775		PURA2_HUMAN	1850.12
CDC42_HUMAN;RAC1_HUMAN;RAC2_HUMAN;RHOG_HUMAN;RHOJ_HUMAN	2828.51		TXTP_HUMAN	1847.22
RAC1_HUMAN;RAC2_HUMAN	4714.47		AP2S1_HUMAN	2039.3
ERF3A_HUMAN	2742.23		PSB2_HUMAN	6106.1
ERF3A_HUMAN;ERF3B_HUMAN	1641.87		SBDS_HUMAN	6044.71
B4GT1_HUMAN	709.407		GLCM_HUMAN	2318
EZRI_HUMAN	10361.7		ANXA5_HUMAN	45153.1
EZRI_HUMAN;MOES_HUMAN;RADI_HUMAN	13213.4		SYSC_HUMAN	1460.41
EZRI_HUMAN;RADI_HUMAN	3172.7		HMGB1_HUMAN	36056.1
FOLR1_HUMAN	5434.75		HKDC1_HUMAN	2214.68
UCHL3_HUMAN	2662.13		UCHL3_HUMAN	2161.5
FOSL2_HUMAN	308.18		K22E_HUMAN	128955
MCP_HUMAN	1347.86		SUMO1_HUMAN	2158.92
NDKA_HUMAN	14677.1		RT28_HUMAN	1591.42
NQO1_HUMAN	18752.8		THTR_HUMAN	629
GNS_HUMAN	1228.08		TRXR1_HUMAN	14526.6
RS2_HUMAN	19387.3		FSCN1_HUMAN	64246.2
DESP_HUMAN	7890.71		RHG01_HUMAN	3319.88
RFA2_HUMAN	1102.38		NOMO3_HUMAN;NOMO2_HUMAN	4038.03
MUC1_HUMAN	1468.66		PSMD6_HUMAN	3089.39
COX7C_HUMAN	1436.08		RANG_HUMAN	17866.2
CD44_HUMAN	5973.48		GLGB_HUMAN	1764
NQO2_HUMAN	2150.22		CH10_HUMAN	69273.5
ITB4_HUMAN	574.562		FKBP3_HUMAN	3941.12
CBR1_HUMAN	2866.11		TRI47_HUMAN	630.875
ANK1_HUMAN	320.936		RM19_HUMAN	2166.11
ACADS_HUMAN	666.402		RS15A_HUMAN	13320.1
CREB1_HUMAN	1581.39		SSRA_HUMAN	6523.2
BGAL_HUMAN	537.575		RL32_HUMAN	8915.67
PP2BA_HUMAN;PP2BB_HUMAN;PP2BC_HUMAN	495.814		DDX6_HUMAN	1303.64
PP2BA_HUMAN;PP2BB_HUMAN	1249.86		DX39B_HUMAN	1231.53
NCK1_HUMAN	1059.52		G3BP2_HUMAN	3781.53
H15_HUMAN	31260.8		CSK21_HUMAN	1492.79
H13_HUMAN	902.255		ARHG7_HUMAN	343
H12_HUMAN	7659.78		PGM1_HUMAN	4762.92
NCPR_HUMAN	6848.42		PPIF_HUMAN	3211.38
AT2A2_HUMAN	7384.13		5NTD_HUMAN	2995
FAAA_HUMAN	798.822		APMAP_HUMAN	2619.31
STMN1_HUMAN	14914.7		TXNL1_HUMAN	4132.47
STMN1_HUMAN;STMN2_HUMAN	12927.4		DIAP1_HUMAN	3305.62
YBOX3_HUMAN	4745.95		LARP1_HUMAN	1798.74
YBOX1_HUMAN;YBOX3_HUMAN	675.133		WNK1_HUMAN	1724.88
YBOX1_HUMAN;YBOX2_HUMAN;YBOX3_HUMAN	8875.37		DSRAD_HUMAN	2863.34
HSP76_HUMAN	20583		CBR1_HUMAN	5442.73
HS71L_HUMAN;HSP76_HUMAN	9844.68		HACD3_HUMAN	2741.62
HMGA1_HUMAN	13542.2		AACS_HUMAN	166
TMM11_HUMAN	827.524		KIF2A_HUMAN	961.25
AATC_HUMAN	2531.84		PRPS2_HUMAN	1845.94
KPCA_HUMAN	2751.18		K2C1_HUMAN	222576
JUNB_HUMAN	390.997		K1C9_HUMAN	248036
ITA2_HUMAN	1267.27		COPD_HUMAN	4091.89
UBF1_HUMAN	1515.44		LIMC1_HUMAN	880.9
AK1C3_HUMAN;AK1C4_HUMAN	23604.4		ERF3A_HUMAN	7259.28
AK1C2_HUMAN;AK1C3_HUMAN;AK1C4_HUMAN	3904.01		PMM2_HUMAN	2387.8
JUND_HUMAN	191.696		THIOM_HUMAN	593.5
ATF7_HUMAN	227.072		PYRG1_HUMAN	5245.6
NDUB7_HUMAN	934.768		TSPO_HUMAN	1822
KAPCA_HUMAN;KAPCB_HUMAN	1744.36		INT3_HUMAN	342.895
CAN2_HUMAN	5068.03		RAB14_HUMAN	5264.98
CEBPB_HUMAN	760.528		PCY2_HUMAN	675
PYRG1_HUMAN	4455.16		G3P_HUMAN	87038
PYRG1_HUMAN;PYRG2_HUMAN	360.807		GFPT2_HUMAN	1250.58
EGLN_HUMAN	645.995		MATR3_HUMAN	19885.8
DDX5_HUMAN	9253.5		SUMF2_HUMAN	723.286
DDX17_HUMAN;DDX5_HUMAN	12600.9		OSBP1_HUMAN	908.762
PFKAL_HUMAN	1319.51		PFD2_HUMAN	3250.36
PFKAL_HUMAN;PFKAP_HUMAN	189.099		RL18_HUMAN	47547.6
SAP3_HUMAN	1266.69		PWP1_HUMAN	1511.33
LEG3_HUMAN	8400.88		CCHL_HUMAN	669.167
PRS6A_HUMAN	5577.27		EWS_HUMAN	1735.19
TCPA_HUMAN	9731.18		HNRPC_HUMAN	25312.5
PTN1_HUMAN	1129.74		H2AZ_HUMAN;H2AV_HUMAN	4710.74
RL35A_HUMAN	12222.9		SNX12_HUMAN	2050.11
ITB5_HUMAN	912.587		SODC_HUMAN	4395.07
ARF4_HUMAN	6957.1		RUXE_HUMAN	2934.53
ARF4_HUMAN;ARF5_HUMAN	4406.52		SMD2_HUMAN	17247.2
RL7_HUMAN	21832		DCTP1_HUMAN	2877.68
VINC_HUMAN	15755.6		ROA0_HUMAN	4101.95
ITB6_HUMAN	3776.68		MRP_HUMAN	6119.67
SON_HUMAN	1572.78		SODM_HUMAN	726.2
NELFE_HUMAN	794.502		COPZ1_HUMAN	1790.89
RL17_HUMAN	12451.7		DPP3_HUMAN	1802.36
PGAM1_HUMAN	18875.2		NDUV1_HUMAN	881.133
RCC1_HUMAN	5809		RSMB_HUMAN;RSMN_HUMAN	1431.45
DNLI1_HUMAN	537.069		S27A4_HUMAN	510.2
ATP5J_HUMAN	1698.87		ITB1_HUMAN	4985.35
XRCC1_HUMAN	960.295		RBMX_HUMAN	38695.2
K1C15_HUMAN	2522.25		PLOD2_HUMAN	593.5
K2C4_HUMAN	9537.64		UBP2L_HUMAN	4731.78
CADH2_HUMAN	1590.55		HNRPD_HUMAN	14431.8
PLCG1_HUMAN	218.921		MSI2H_HUMAN	445
LFA3_HUMAN	721.454		CIRBP_HUMAN	531.529
NUCL_HUMAN	29418		DHE3_HUMAN	9844.65
HXK1_HUMAN	3535.11		EFTS_HUMAN	403.667
HXK1_HUMAN;HXK2_HUMAN	712.049		MAGT1_HUMAN	1591.86
HKDC1_HUMAN;HXK1_HUMAN;HXK2_HUMAN	4025.87		MMAB_HUMAN	226
HKDC1_HUMAN;HXK1_HUMAN	2053.13		ROAA_HUMAN	3032.8
RPB3_HUMAN	700.582		SYMC_HUMAN	2267.57
RPAB1_HUMAN	1979.19		ATRAP_HUMAN	314.571
NDUV2_HUMAN	1087.08		RU17_HUMAN	8476.73
GGT1_HUMAN	1274.96		BAX_HUMAN	1856.22
ERCC3_HUMAN	194.6		U5S1_HUMAN	26717.3
RO52_HUMAN	658.113		DC1L2_HUMAN	1637.16
E2AK2_HUMAN	691.569		DNJA3_HUMAN	571
SPEE_HUMAN	9100.43		SUCA_HUMAN	596.636
CSK22_HUMAN	1079.03		ETHE1_HUMAN	477.429
ITIH2_HUMAN	1472.05		GLOD4_HUMAN	1644.8
NFKB1_HUMAN	288.814		AXA81_HUMAN	2688.12
TYPH_HUMAN	759.75		IMA1_HUMAN	9955.14
AT2B1_HUMAN	1051.78		COX5A_HUMAN	2848.56
AT2B1_HUMAN;AT2B4_HUMAN	1150.76		GCR_HUMAN	929.923
AT2B1_HUMAN;AT2B3_HUMAN;AT2B4_HUMAN	546.85		NDUA6_HUMAN	475.5
IF2B_HUMAN	10704.8		PHF6_HUMAN	767.667
ANXA7_HUMAN	5234.77		PYGB_HUMAN	1986.15
BTF3_HUMAN	1948.48		UCHL5_HUMAN	2318.38
RAB4A_HUMAN	812.227		RM47_HUMAN	484
RAB4A_HUMAN;RAB4B_HUMAN	275.032		PGRC2_HUMAN	2927.8
RAB5A_HUMAN	1356.25		RTCB_HUMAN	5371.42
RAB5A_HUMAN;RAB5B_HUMAN;RAB5C_HUMAN	8209.68		ICLN_HUMAN	2041.76
RAB6A_HUMAN	1197.79		NDUB4_HUMAN	742.727
RAB6A_HUMAN;RAB6B_HUMAN	7027.09		PSMD5_HUMAN	2097.19
MSH3_HUMAN	353.634		OAT_HUMAN	2906.85
PSB1_HUMAN	5699.16		TPD54_HUMAN	10604
MPRD_HUMAN	1173.75		UBA6_HUMAN	510.125
COX5A_HUMAN	3311.1		NNRE_HUMAN	3433.57
LMNB1_HUMAN	9382.09		LEG3_HUMAN	13488.9
LMNB1_HUMAN;LMNB2_HUMAN	7963.24		DUT_HUMAN	13494.1
ICAL_HUMAN	6072.64		UBQL2_HUMAN	935.214
IMDH1_HUMAN	1462.62		MTPN_HUMAN	10176.4
CO5A1_HUMAN	596.898		AKP13_HUMAN	1026.12
FILA_HUMAN	2715.09		VAPA_HUMAN	4743.83
PTMS_HUMAN	17604.1		SRC_HUMAN	1034.75
PRPS1_HUMAN;PRPS3_HUMAN	1097.17		AP2A2_HUMAN	1149.2
CD11B_HUMAN	971.577		MAVS_HUMAN	1539.75
CD11B_HUMAN;PTK6_HUMAN	1072.06		DECR2_HUMAN	52613.2
GSTM3_HUMAN	26024		TMED2_HUMAN	1003.31
VATB2_HUMAN	2762.34		CYB5B_HUMAN	5312.96
VATC1_HUMAN	1283.08		SEC13_HUMAN	3117.81
CSRP1_HUMAN	13422.2		RALA_HUMAN	3744.84
FLNA_HUMAN	40531.9		EHD2_HUMAN	5818
FLNA_HUMAN;FLNC_HUMAN	2979.18		LA_HUMAN	11490.5
NF1_HUMAN	352.479		SC24C_HUMAN	1913.83
AOFA_HUMAN	882.663		RIOK2_HUMAN	871
AOFA_HUMAN;AOFB_HUMAN	3709.05		S35F6_HUMAN	393
ACOC_HUMAN	1481.95		RL23_HUMAN	28394.4
MDR3_HUMAN	887.412		SIAS_HUMAN	2439.32
5NTD_HUMAN	6106.68		MESH1_HUMAN	1617.5
VDAC1_HUMAN	11810.6		NMT1_HUMAN	2833.04
SDHB_HUMAN	1434.56		SF3B1_HUMAN	3878.89
CD9_HUMAN	829.228		JUPI2_HUMAN	4072.89
COMT_HUMAN	2170.72		PSD13_HUMAN	4940.88
TGM2_HUMAN	1919.55		ODO1_HUMAN	5804.28
MUTA_HUMAN	344.464		CDK9_HUMAN	1003.73
OSBP1_HUMAN	1405.8		MCM3_HUMAN	8766.2
PIMT_HUMAN	3828.03		SCD_HUMAN	1700.14
FBRL_HUMAN	3885.76		SCP2_HUMAN	2121.48
RS4X_HUMAN;RS4Y1_HUMAN	14708		GTR1_HUMAN	2066.79
PUR2_HUMAN	6141.34		MSH6_HUMAN	2688.8
PUR6_HUMAN	12995.1		SPB1_HUMAN	2451.23
SCP2_HUMAN	3092.6		LTOR5_HUMAN	915
UBA1_HUMAN	9293.26		MISP_HUMAN	2973.38
SPR1A_HUMAN;SPR1B_HUMAN	2977.5		DIP2B_HUMAN	1538.44
ADRO_HUMAN	1930.09		PO210_HUMAN	978.345
ROA2_HUMAN	86807.6		IF4A2_HUMAN	365.8
QCR2_HUMAN	1350.3		RAB5C_HUMAN	7444.87
TGM1_HUMAN	884.474		RUXF_HUMAN	5003.17
HEMH_HUMAN	612.113		HAP28_HUMAN	5896.5
HV102_HUMAN	1369.42		TACO1_HUMAN	491
FBLN1_HUMAN	380.976		FKB1A_HUMAN	6344.1
TCEA1_HUMAN	2187.29		VATC1_HUMAN	3543.11
PGH1_HUMAN	2780.26		GMPPA_HUMAN	3885.52
ITA6_HUMAN	996.931		NENF_HUMAN	755.607
SFPQ_HUMAN	10695.6		ALDOC_HUMAN	6337.04
NONO_HUMAN;SFPQ_HUMAN	35248		CPSF7_HUMAN	2062.57
TBG1_HUMAN	1843.89		VDAC1_HUMAN	34319.9
PPIB_HUMAN	38546.2		NOB1_HUMAN	902.167
MAOM_HUMAN	739.008		F162A_HUMAN	421.5
MAOM_HUMAN;MAON_HUMAN	3036.03		RL36A_HUMAN	10880.1
SYWC_HUMAN	3359		HTAI2_HUMAN	2756.42
RS3_HUMAN	30444		SRPK2_HUMAN	2664.43
JAK1_HUMAN	656.156		THIC_HUMAN	2854.82
LORI_HUMAN	3438.39		IPO5_HUMAN	4482.47
SAHH_HUMAN	10096		SPB9_HUMAN	9784.5
COF1_HUMAN	38194.2		H2A2B_HUMAN	5485.95
COF1_HUMAN;COF2_HUMAN	26293.5		AGR2_HUMAN	24200
IF4B_HUMAN	6492.54		NU4M_HUMAN	2279
AT2B4_HUMAN	581.481		EBP_HUMAN	2367.82
DGKA_HUMAN	939.507		AL3B1_HUMAN	1156.17
CPT2_HUMAN	434.235		CISD1_HUMAN	3072.95
KTHY_HUMAN	2481.91		IDH3B_HUMAN	640
RIR1_HUMAN	2934		SMC4_HUMAN	6046.39
COX7B_HUMAN	2037.44		E41L1_HUMAN	1983.8
ERD21_HUMAN	238.73		ADPPT_HUMAN	1054.67
ERD21_HUMAN;ERD22_HUMAN	268.096		PTBP1_HUMAN	23230.4
EF1B_HUMAN	10816.7		TWF1_HUMAN	7815.41
EF1B_HUMAN;EF1D_HUMAN	962.866		HNRPF_HUMAN	29080.9
AT5F1_HUMAN	2359.49		ODPX_HUMAN	427.833
PPAC_HUMAN	4581.42		FNTA_HUMAN	538.917
THIL_HUMAN	13302		SPSY_HUMAN	2001.5
MYL9_HUMAN	8746.25		PLP2_HUMAN	9877.84
RPB1_HUMAN	1406.55		RUXGL_HUMAN;RUXG_HUMAN	6674.89
CDK2_HUMAN	2354.52		AT5F1_HUMAN	4629
MCM3_HUMAN	4902.96		RM01_HUMAN	1705.4
NFYB_HUMAN	273.129		CLPB_HUMAN	1627.94
ZA2G_HUMAN	10272.6		AL3A2_HUMAN	2327.18
THTM_HUMAN	1312.31		RL11_HUMAN	24261.7
RS12_HUMAN	18520		RIR1_HUMAN	8250.04
BRD2_HUMAN	133.296		SMCA5_HUMAN	5386.94
TNR6_HUMAN	330.826		MRE11_HUMAN	998.353
TYY1_HUMAN	675.457		ITPA_HUMAN	1039.27
DNJB1_HUMAN	2698.4		TIPRL_HUMAN	2620
DNJB1_HUMAN;DNJB4_HUMAN	569.533		SAR1B_HUMAN	1204.85
DNJB2_HUMAN	280.342		SAR1A_HUMAN	5705.32
ATPA_HUMAN	28126.3		PSME2_HUMAN	1257.48
PSA1_HUMAN	9651.87		RPAP3_HUMAN	1215.08
PSA2_HUMAN	7037.12		NDUB3_HUMAN	1553.17
PSA3_HUMAN	6287.93		RL37A_HUMAN	10873.2
PSA4_HUMAN	11627.5		TOP1_HUMAN	5144.12
S100P_HUMAN	9304.15		IFIT1_HUMAN	760.25
ITA3_HUMAN	1257.52		MTHFS_HUMAN	1191
MOES_HUMAN	19458.4		TIDC1_HUMAN	651.214
MOES_HUMAN;RADI_HUMAN	3204.04		SYVC_HUMAN	8024.19
DDX6_HUMAN	846.859		CD47_HUMAN	345.25
CTNA2_HUMAN	280.276		ARFG1_HUMAN	1738.96
CTNA1_HUMAN;CTNA2_HUMAN	1372.65		EIF3D_HUMAN	2507.27
DNMT1_HUMAN	1140.01		FRIH_HUMAN	1065.29
U2AF2_HUMAN	4495.8		SNR40_HUMAN	1491.2
RL13_HUMAN	22786.5		PRPS1_HUMAN	3411.09
RAE2_HUMAN	407.695		PCYOX_HUMAN	1602
IVD_HUMAN	1924.33		SYNC_HUMAN	2773.41
S10A4_HUMAN	13551.4		E2AK2_HUMAN	817.238
MGAT1_HUMAN	338.056		SF3A1_HUMAN	3662.21
HMGB2_HUMAN	2581.13		NTPCR_HUMAN	1596.67
PTBP1_HUMAN	10889.7		ACSL1_HUMAN	114
SYTC_HUMAN	13207.9		FUBP1_HUMAN	14774.6
SYVC_HUMAN	4010.27		OLA1_HUMAN	5800.93
EF1G_HUMAN	13807.9		MGN2_HUMAN	5874.84
FKBP2_HUMAN	3674.55		FPPS_HUMAN	15827.9
STOM_HUMAN	3650.79		CHM1B_HUMAN	1816.43
KAD4_HUMAN	1420.83		SYDM_HUMAN	489.3
AOFB_HUMAN	3121.22		CBX3_HUMAN	10907.5
1433T_HUMAN	10366.3		TIGAR_HUMAN	1259.68
1433B_HUMAN;1433E_HUMAN;1433F_HUMAN;1433G_HUMAN;1433S_HUMAN;1433T_HUMAN;1433Z_HUMAN	28419.2		DLG1_HUMAN	852.25
1433B_HUMAN;1433F_HUMAN;1433G_HUMAN;1433T_HUMAN	40813		FAHD1_HUMAN	714.444
1433B_HUMAN;1433T_HUMAN;1433Z_HUMAN	19814.7		YIF1B_HUMAN	423.375
MK03_HUMAN	1285.81		TRIPB_HUMAN	113
MK01_HUMAN;MK03_HUMAN	1451.93		RLA2_HUMAN	27328.1
CALL3_HUMAN	21575.1		ODPB_HUMAN	1533.83
ARNT_HUMAN	156.512		NAA15_HUMAN	2131.26
RL10_HUMAN	8700.75		SEPT7_HUMAN	5021.55
RFA1_HUMAN	2776.27		PSMD8_HUMAN	4084.49
APEX1_HUMAN	9966.42		TXD12_HUMAN	467.583
DCK_HUMAN	826.197		KHDR1_HUMAN	10064.3
PYR1_HUMAN	2779.36		ALDH2_HUMAN	4855.37
CPSM_HUMAN;PYR1_HUMAN	3429.22		RAB18_HUMAN	1534.85
CALR_HUMAN	16439.4		ILF2_HUMAN	4083.41
MAP4_HUMAN	10462.2		NNTM_HUMAN	2940.22
CALX_HUMAN	10835.2		ARL3_HUMAN	939.214
PSB8_HUMAN	643.627		CO3_HUMAN	3947.25
PSB9_HUMAN	1008.53		RL19_HUMAN	34405.4
PSA5_HUMAN	13942.4		ARF6_HUMAN	725
PSB4_HUMAN	8367.88		RT14_HUMAN	115
PSB6_HUMAN	12845.4		EMC2_HUMAN	1220.69
PSB5_HUMAN	4269.05		RD23A_HUMAN	896.75
ABCD3_HUMAN	1242.61		RT22_HUMAN	2057.65
ITPI2_HUMAN	609.622		COX2_HUMAN	4001.93
NDUS1_HUMAN	1817.93		UB2V2_HUMAN	4596.08
DPOD1_HUMAN	728.292		UB2V1_HUMAN	11305.6
TEAD1_HUMAN	816.155		TBC15_HUMAN	2532.5
MSX1_HUMAN;MSX2_HUMAN	2036.34		NAA25_HUMAN	426
SMCA1_HUMAN	855.496		FKBP2_HUMAN	602.2
MK01_HUMAN	5073.62		RALB_HUMAN	1276.8
ERCC5_HUMAN	283.158		BROX_HUMAN	1224.04
AMPL_HUMAN	1152.51		RAB2A_HUMAN	6943.58
S10A2_HUMAN	1277.28		SFXN1_HUMAN	3368.91
T2EA_HUMAN	645.62		ARF4_HUMAN	9338.55
TPP2_HUMAN	1348.74		ELP1_HUMAN	804.37
IMPA1_HUMAN	1413.52		DRG1_HUMAN	2013.89
CCN2_HUMAN	350.056		PFD5_HUMAN	2952.3
EPHA2_HUMAN	673.992		FBX22_HUMAN	2556.3
EPHA2_HUMAN;EPHA4_HUMAN;EPHA7_HUMAN;EPHB2_HUMAN;EPHB3_HUMAN	379.478		CCAR1_HUMAN	2285.88
SHC1_HUMAN	187.199		SH3L3_HUMAN	13390.5
3MG_HUMAN	579.97		TRA2B_HUMAN	2434.88
TKT_HUMAN	30882.9		IF4B_HUMAN	13971.1
SPB3_HUMAN	1150.9		PEA15_HUMAN	5486.09
SPB3_HUMAN;SPB4_HUMAN	1273.41		ERLN1_HUMAN	2116.83
RBMS1_HUMAN;RBMS2_HUMAN	1016.21		MP2K1_HUMAN	919.067
RBMS1_HUMAN;RBMS3_HUMAN	293.422		GNAI3_HUMAN	2761.75
PML_HUMAN	724.392		MCCB_HUMAN	443.333
EF1D_HUMAN	18085.5		TBB3_HUMAN	4564.42
MARCS_HUMAN	5036.63		SYAP1_HUMAN	1239.62
GNA11_HUMAN	341.011		S23IP_HUMAN	1234.5
GNA11_HUMAN;GNAQ_HUMAN	1455.14		ACO13_HUMAN	1388.36
AL4A1_HUMAN	503.888		KI21A_HUMAN	8252.72
ERP29_HUMAN	7205.02		PSME3_HUMAN	2682.53
PRDX6_HUMAN	35759.3		MYPT1_HUMAN	1797.18
BLVRB_HUMAN	10041.6		KAD3_HUMAN	1435.25
PRDX5_HUMAN	25102.1		GSH0_HUMAN	4127.48
DOPD_HUMAN	10544.8		RT15_HUMAN	840.5
PRDX3_HUMAN	9060.53		TPP2_HUMAN	1115.61
ATPD_HUMAN	7555.17		ES8L2_HUMAN	552.846
RL12_HUMAN	25693.7		MIX23_HUMAN	632.429
ECHM_HUMAN	2473.19		PPIC_HUMAN	720
KCY_HUMAN	5886.87		ATP5L_HUMAN	3526.87
PEBP1_HUMAN	14431.4		NCEH1_HUMAN	724.364
PDIA3_HUMAN	29759.7		TOM20_HUMAN	1969.41
2AAA_HUMAN	4518.87		NPTN_HUMAN	563.143
2AAA_HUMAN;2AAB_HUMAN	3325.88		MGST1_HUMAN	1421.27
2AAB_HUMAN	580.397		GALK1_HUMAN	668.941
CDC27_HUMAN	524.284		EMD_HUMAN	4820.56
PPIF_HUMAN	3976.63		F210A_HUMAN	475
T4S1_HUMAN	2660.09		RL21_HUMAN	17602
NMT1_HUMAN	3151.97		ERLN2_HUMAN	713.133
HLAF_HUMAN	3777.17		SRP14_HUMAN	7806.17
HMOX2_HUMAN	679.949		SCRB2_HUMAN	173
PURA2_HUMAN	2278.12		PFD3_HUMAN	4517.11
PURA1_HUMAN;PURA2_HUMAN	926.085		STAT3_HUMAN	2205.9
UFO_HUMAN	337.256		EIF3J_HUMAN	11813.6
AMRP_HUMAN	1821.12		HMGB3_HUMAN	3519.18
TSPO_HUMAN	3995.09		RL28_HUMAN	42321.6
PUR8_HUMAN	1429		SF3B2_HUMAN	5330.47
KPYR_HUMAN	1083.91		MPZL1_HUMAN	953
CLIP1_HUMAN	1764.02		FXR1_HUMAN	1824.11
CLIP1_HUMAN;CLIP2_HUMAN	1061.42		PSB6_HUMAN	19950.5
SORCN_HUMAN	9300.11		CSTF3_HUMAN	1211.11
ILEU_HUMAN	2187.3		STK26_HUMAN	2607.66
SL7A1_HUMAN	1178.66		DBLOH_HUMAN	1005.57
AL1B1_HUMAN	1249.82		DPP9_HUMAN	661.889
AL3A1_HUMAN	1611.58		AMRP_HUMAN	2724.64
AL3A1_HUMAN;AL3A2_HUMAN;AL3B1_HUMAN	759.626		LC7L2_HUMAN	5461.64
RPB2_HUMAN	1108.37		NOG1_HUMAN	1344.97
LCN1_HUMAN	750.588		SERB_HUMAN	2224.86
SDHA_HUMAN	6766.17		LC7L3_HUMAN	3868.3
GDIA_HUMAN	818.61		RL23A_HUMAN	26711.6
GDIA_HUMAN;GDIB_HUMAN	7419.79		ARFP1_HUMAN	1309.83
S10A7_HUMAN	1848.32		USP9X_HUMAN	1664.86
METK2_HUMAN	4268.17		TBL1R_HUMAN	856.179
KAP1_HUMAN	247.455		PODXL_HUMAN	5298.82
CPSM_HUMAN	16395.1		CMC1_HUMAN	635.667
RIR2_HUMAN	3118.72		GOLI4_HUMAN	1707.72
RIR2B_HUMAN;RIR2_HUMAN	222.989		NUBP1_HUMAN	632.111
TIA1_HUMAN	530.85		CLCA_HUMAN	8556.49
TIA1_HUMAN;TIAR_HUMAN	2512.2		ADRO_HUMAN	1089.67
SC6A6_HUMAN	242.747		GGCT_HUMAN	7027.56
DNJA1_HUMAN	2852.45		NP1L1_HUMAN	4140.87
AKT1_HUMAN	111.876		NUP54_HUMAN	446
AKT2_HUMAN	230.56		VATE1_HUMAN	2138.25
QCR1_HUMAN	3706.08		KPCA_HUMAN	1824.17
3HIDH_HUMAN	1811.39		TIM13_HUMAN	785.667
PUR9_HUMAN	5144.94		EBP2_HUMAN	5371.96
HNRH3_HUMAN	9218.66		GOGA2_HUMAN	1430.08
HNRH1_HUMAN;HNRH2_HUMAN;HNRH3_HUMAN	503.421		SRP68_HUMAN	2289.06
HNRH1_HUMAN	15345.6		ABCF2_HUMAN	2221.96
HNRH1_HUMAN;HNRPF_HUMAN	1398.2		SRPK1_HUMAN	720.636
HNRH1_HUMAN;HNRH2_HUMAN;HNRPF_HUMAN	28377		GET3_HUMAN	1315.72
HNRH1_HUMAN;HNRH2_HUMAN	3341.36		EFGM_HUMAN	2241.3
CASPE_HUMAN	3199.97		UBE2N_HUMAN	12704.6
1433B_HUMAN	24716.2		RALY_HUMAN	12885.8
1433B_HUMAN;1433G_HUMAN	1666.26		TKFC_HUMAN	921.364
1433S_HUMAN	15703.8		CSN5_HUMAN	2063.25
STIP1_HUMAN	9251.58		PPCS_HUMAN	1040.33
S10AB_HUMAN	9522.77		MAT2B_HUMAN	2250.35
L1CAM_HUMAN	2386.45		IKIP_HUMAN	1766.48
PRDX2_HUMAN	9774.98		CAPZB_HUMAN	11237.7
PRDX1_HUMAN;PRDX2_HUMAN	88853.1		ITAV_HUMAN	736.333
P5CR1_HUMAN	1546.23		FUND2_HUMAN	882.286
P5CR1_HUMAN;P5CR2_HUMAN	729.029		RBM4_HUMAN	2174.09
GBP1_HUMAN	1492.66		AT1B3_HUMAN	2117.41
HPPD_HUMAN	2451.04		CPSF5_HUMAN	2025.23
STX2_HUMAN	147.93		CX7A2_HUMAN	346.714
CGL_HUMAN	2869.85		RM17_HUMAN	930.5
RL9_HUMAN	11991.1		PSPC1_HUMAN	389.231
ACSL1_HUMAN	577.341		PLD3_HUMAN	543.625
KINH_HUMAN	4373.52		TCOF_HUMAN	8296.65
CSTF2_HUMAN	1559.89		P5CR1_HUMAN	1703
CSTF2_HUMAN;CSTFT_HUMAN	1531.68		TRY1_HUMAN	12271.2
DUT_HUMAN	3950.85		ICT1_HUMAN	1191
MRP1_HUMAN	972.055		TMF1_HUMAN	7209
CKS2_HUMAN	622.325		UCHL1_HUMAN	10191.3
CKS1_HUMAN;CKS2_HUMAN	2236.72		CPNS1_HUMAN	8454.52
ABCD1_HUMAN	794.436		DUS3_HUMAN	1243
TTK_HUMAN	943.177		RO60_HUMAN	222.714
MCM4_HUMAN	2847.86		SCRIB_HUMAN	291.667
MCM5_HUMAN	4796.28		RS17_HUMAN	13770
MCM7_HUMAN	5858.16		NDUA4_HUMAN	1532.24
GLYC_HUMAN	4219.64		CYFP1_HUMAN	1639.25
GLYC_HUMAN;GLYM_HUMAN	204.622		RRP12_HUMAN	1050.44
GLYM_HUMAN	10018.6		NDUC2_HUMAN	558.5
HS71L_HUMAN	23063.2		FEN1_HUMAN	8560.58
HSP74_HUMAN	7792.83		RM44_HUMAN	524.667
HS105_HUMAN;HSP74_HUMAN	3505.96		ACL6A_HUMAN	3983.35
MPI_HUMAN	933.556		RS20_HUMAN	22032.3
TRY3_HUMAN	32233.7		SRSF6_HUMAN	27602
GPC1_HUMAN	508.923		TRI18_HUMAN	2028
PROF2_HUMAN	8128.3		ARPC3_HUMAN	2010
CTNA1_HUMAN	1918.67		S10AG_HUMAN	4963.45
CTNB1_HUMAN	335.11		ATP6_HUMAN	1176.25
PHB_HUMAN	13959.5		FUS_HUMAN	6780.86
SPB6_HUMAN	2334.76		GT251_HUMAN	1899.29
SPB6_HUMAN;SPB8_HUMAN	597.646		SF3B4_HUMAN	1986.86
MERL_HUMAN	246.569		BET1_HUMAN	515.3
RADI_HUMAN	5486.94		RB27B_HUMAN	2011.29
RFC4_HUMAN	1513.88		TOIP2_HUMAN	4361.17
RFC2_HUMAN	1510.61		BCLF1_HUMAN	2266.88
RFC1_HUMAN	501.206		MIF_HUMAN	24152.3
RL22_HUMAN	32608.6		HEMH_HUMAN	428.25
T2FA_HUMAN	832.537		SNAA_HUMAN	1938.42
SPRE_HUMAN	1193.08		SEP10_HUMAN	1127.02
K1C9_HUMAN	227864		BZW2_HUMAN	5970.31
GDE_HUMAN	564.711		AK1C2_HUMAN	4267
MYH9_HUMAN	10056.5		THEM6_HUMAN	415
MYH10_HUMAN;MYH9_HUMAN	2152.22		PP1A_HUMAN	2114.69
MYH10_HUMAN;MYH14_HUMAN;MYH9_HUMAN	1896.8		VA0D1_HUMAN	1351.94
MYH14_HUMAN;MYH9_HUMAN	1669.2		COX20_HUMAN	127
MYH10_HUMAN	264.104		LTOR1_HUMAN	555.2
COPB2_HUMAN	5071.89		DNJC8_HUMAN	4445.15
SOAT1_HUMAN	5927.19		SPRE_HUMAN	1614.56
ADDA_HUMAN	531.67		PLAK_HUMAN	10522.8
BASI_HUMAN	20506.2		TM165_HUMAN	194
FUS_HUMAN	7912.65		B4GT1_HUMAN	1420.67
FUS_HUMAN;RBP56_HUMAN	22978.4		BCCIP_HUMAN	1768.5
NU214_HUMAN	1698.34		FA50A_HUMAN	2701.9
DEK_HUMAN	3562.28		IMA4_HUMAN	5607.44
GLRX1_HUMAN	495.289		AP1B1_HUMAN	762.462
PPM1A_HUMAN	642.879		EIF3M_HUMAN	3107
K22E_HUMAN	46905		CARM1_HUMAN	756.812
HMGCL_HUMAN	607.247		S10A6_HUMAN	92755.6
PRS7_HUMAN	5274.54		UBE2Z_HUMAN	1458.14
ARL2_HUMAN	894.452		RANB3_HUMAN	1151.77
ARL3_HUMAN	1929.99		CADH2_HUMAN	315.667
MP2K2_HUMAN	2694.34		MLEC_HUMAN	631.8
MP2K1_HUMAN;MP2K2_HUMAN	1615.05		CAPR1_HUMAN	22000.1
ATPG_HUMAN	5947.1		BUB3_HUMAN	4565.77
VATE1_HUMAN	1677.69		PARVA_HUMAN	1922.92
HEM6_HUMAN	511.068		SAP_HUMAN	813.5
RL4_HUMAN	17952.8		CATB_HUMAN	1541.6
8ODP_HUMAN	460.546		NUCB1_HUMAN	4004.98
LONM_HUMAN	1667.3		FOSL2_HUMAN	1885
PGM1_HUMAN	2051.28		NOLC1_HUMAN	15017.3
PP1G_HUMAN	2155.96		TR112_HUMAN	2927.38
PP1A_HUMAN;PP1G_HUMAN	496.093		CHSP1_HUMAN	1062.63
PP1A_HUMAN;PP1B_HUMAN;PP1G_HUMAN	1007.85		BLVRB_HUMAN	10359.5
GNL1_HUMAN	827.458		F107B_HUMAN	878.737
SPB5_HUMAN	568.128		CLCB_HUMAN	4406.97
RPB9_HUMAN	381.821		FERM2_HUMAN	1904.46
PEDF_HUMAN	158.655		SDSL_HUMAN	2282.5
ODO2_HUMAN	3134.06		NPC1_HUMAN	1411.33
GPX4_HUMAN	540.199		FXR2_HUMAN	3007.69
SRP14_HUMAN	2166.96		NDUAD_HUMAN	2058.33
TGFR2_HUMAN	1104.51		FGF2_HUMAN	1376
NUP62_HUMAN	1447.72		TOM22_HUMAN	2509.51
HPCL1_HUMAN	1052.12		CIP4_HUMAN	2662.86
FDFT_HUMAN	1193.72		TBL2_HUMAN	763
TAGL2_HUMAN	29080.7		VAMP3_HUMAN	1117.89
TALDO_HUMAN	14216.3		TRNT1_HUMAN	514.667
SYUA_HUMAN	852.017		IMPA1_HUMAN	1404.78
ETFB_HUMAN	8344.79		SRSF9_HUMAN	3245.17
RBMX_HUMAN	4125.24		NOP58_HUMAN	5429.68
RBMX_HUMAN;RMXL1_HUMAN	11339.5		FKB15_HUMAN	298.158
COIL_HUMAN	285.235		RAI14_HUMAN	1310.14
VKGC_HUMAN	231.258		SMD1_HUMAN	3383.34
VATA_HUMAN	3734.38		HPCL1_HUMAN;HPCA_HUMAN	1259.53
GRP75_HUMAN	28874.2		SORCN_HUMAN	6935.28
IF4A3_HUMAN	5659.31		KLC2_HUMAN	1367.25
IF4A1_HUMAN;IF4A2_HUMAN;IF4A3_HUMAN	7386.15		VDAC3_HUMAN	2741.53
CDN1A_HUMAN	1170.91		PRP6_HUMAN	1674.83
RS19_HUMAN	16418		LAR4B_HUMAN	1196.5
RL3_HUMAN	9078.61		NTF2_HUMAN	4727.59
COIA1_HUMAN	43.3017		TBK1_HUMAN	448.333
OST48_HUMAN	8651.15		NASP_HUMAN	10139.7
AN32A_HUMAN	10268.7		ACPM_HUMAN	2540
AN32A_HUMAN;AN32B_HUMAN	919.431		RU2A_HUMAN	3640.77
FEN1_HUMAN	6689.9		SC24B_HUMAN	735.875
CAPG_HUMAN	6705.01		TIM10_HUMAN	1067
CAP2_HUMAN	894.185		VDAC2_HUMAN	22876.4
CAP1_HUMAN;CAP2_HUMAN	3665.25		OAS3_HUMAN	127
TXLNA_HUMAN	1210.72		CPSF3_HUMAN	693.286
TCPZ_HUMAN	10708.2		SYYM_HUMAN	271
TCPW_HUMAN;TCPZ_HUMAN	4810		DEK_HUMAN	3818.6
NNMT_HUMAN	3205.58		EMC3_HUMAN	687.667
RL13A_HUMAN	16945.6		DHC24_HUMAN	3023.19
ARL1_HUMAN	3515.67		KAP0_HUMAN	831.464
MLH1_HUMAN	479.837		DENR_HUMAN	4621.52
STAT3_HUMAN	1047.79		PLCB3_HUMAN	370
UBP8_HUMAN	394.717		RL14_HUMAN	9242.22
PEX19_HUMAN	829.07		HM13_HUMAN	1603.46
MDHC_HUMAN	23395.6		IMDH2_HUMAN	20006.5
MDHM_HUMAN	20243.6		TPM1_HUMAN	4219.86
RFC5_HUMAN	978.548		RL30_HUMAN	9654.32
RFC3_HUMAN	1008.75		RHOA_HUMAN	3267.96
ECHA_HUMAN	4336.31		SBP1_HUMAN	1163.21
IF2G_HUMAN	7460.02		EF1B_HUMAN	11276.2
CETN2_HUMAN	1205.8		PRDX4_HUMAN	2863.92
EIF2D_HUMAN	514.415		COQ9_HUMAN	567.714
BUD31_HUMAN	588.089		NUCB2_HUMAN	985.095
NAA10_HUMAN	1654.97		RAP1B_HUMAN	6075.77
KDM5C_HUMAN	193.649		RASN_HUMAN	1631.67
IPP2_HUMAN	1878.03		RRAS_HUMAN	1135.83
CSK_HUMAN	860.29		RL31_HUMAN	46870.1
GARS_HUMAN	7086.68		DPYL1_HUMAN	2584.96
SYIC_HUMAN	6622.44		MT2_HUMAN	701
KPCI_HUMAN	411.138		PRAF3_HUMAN	1537.67
ACTY_HUMAN;ACTZ_HUMAN	4500.88		IMUP_HUMAN	1813.15
ECI1_HUMAN	1704.62		RAB1A_HUMAN	1395.15
LAP2A_HUMAN	7124.7		CYTB_HUMAN	14277.1
STAT1_HUMAN	1310.09		RS24_HUMAN	6415.55
STAT6_HUMAN	132.492		ORML2_HUMAN;ORML1_HUMAN	570.429
STA5A_HUMAN;STA5B_HUMAN	2071.54		ACTS_HUMAN	2784.65
MTREX_HUMAN	1206.71		RAE1L_HUMAN	4768.83
AK1C3_HUMAN	9664.1		CSN4_HUMAN	2423.42
AK1C2_HUMAN;AK1C3_HUMAN	17700		SLIRP_HUMAN	3093.87
MTOR_HUMAN	545.144		CD99_HUMAN	399
PI4KA_HUMAN	2693.25		UBE2K_HUMAN	1916.83
EPS15_HUMAN	287.77		CPIN1_HUMAN	2593.49
CASP3_HUMAN	975.015		Q9HB66_HUMAN	245.5
RS27_HUMAN	8122.84		CDC5L_HUMAN	2500.4
RS27L_HUMAN;RS27_HUMAN	8818.96		SKP1_HUMAN	8109.5
RBM34_HUMAN	632.555		FACE1_HUMAN	1545.05
LIFR_HUMAN	540.711		RAB5A_HUMAN	1214.9
LPPRC_HUMAN	5121.18		HEM3_HUMAN	393.667
THIM_HUMAN	8300.1		NDUA9_HUMAN	2506.5
RL35_HUMAN	19792.9		TRI29_HUMAN	3257.36
CDN2A_HUMAN	2660.78		DJC10_HUMAN	311
CDN2C_HUMAN	945.777		RT05_HUMAN	725.6
PCP_HUMAN	317.594		RT34_HUMAN	283
ECE1_HUMAN	780.752		GRSF1_HUMAN	3049.96
SATT_HUMAN	422.842		DJB12_HUMAN	853.2
LIS1_HUMAN	3215.82		HSBP1_HUMAN	13338.7
MUC18_HUMAN	1887.55		THOP1_HUMAN	794.211
CACP_HUMAN	526.763		IDHP_HUMAN	1580.59
MATR3_HUMAN	10342.4		XRN2_HUMAN	1520.44
MSH2_HUMAN	1443.66		CDK1_HUMAN	12000.2
GPDM_HUMAN	1283.63		FAK1_HUMAN	3286.2
SSRA_HUMAN	8680.28		DHX30_HUMAN	711.857
AL3B1_HUMAN	1136.69		NUP98_HUMAN	2114.21
MAGA1_HUMAN	491.227		COX7C_HUMAN	3613.33
RANG_HUMAN	8707.3		ATX10_HUMAN	2508.76
NAMPT_HUMAN	2979.09		HINT3_HUMAN	2962
PRS6B_HUMAN	2830.88		NDUS4_HUMAN	2956
PRS4_HUMAN;PRS6B_HUMAN;PRS8_HUMAN	3481.96		NCKP1_HUMAN	1094.69
EFTS_HUMAN	849.87		GIPC1_HUMAN	1965.78
VDAC2_HUMAN	16651.9		SRSF7_HUMAN	9678.52
CBX5_HUMAN	2458.07		SC16A_HUMAN	1429.13
CBX3_HUMAN;CBX5_HUMAN	666.713		HEBP2_HUMAN	1081.5
UBP5_HUMAN	2976.27		SRPRA_HUMAN	645.115
MK09_HUMAN	1218.27		RL27A_HUMAN	23583.7
KI67_HUMAN	2566.39		FHL2_HUMAN	2424.86
KPB2_HUMAN	498.201		T22D1_HUMAN	1450.11
RAGP1_HUMAN	3357.11		TOP2B_HUMAN	1259.75
RECQ1_HUMAN	1453.53		SPCS3_HUMAN	1582.44
NOP2_HUMAN	4192		PGAM5_HUMAN	5163.88
ATRX_HUMAN	243.043		CDC42_HUMAN	6385.55
CRK_HUMAN	759.21		RENT1_HUMAN	2263.75
CRKL_HUMAN	877.519		GPI8_HUMAN	295.5
IF2M_HUMAN	459.787		HPRT_HUMAN	4677.35
BAG6_HUMAN	867.353		DC1L1_HUMAN	1516.39
NSF_HUMAN	2264.94		PP1G_HUMAN	3276.2
MP2K3_HUMAN	601.05		CYBP_HUMAN	17236
MP2K3_HUMAN;MP2K6_HUMAN	1297.34		HMGN2_HUMAN	4266.83
RL27A_HUMAN	37542.8		LAP2A_HUMAN	12014.7
RL5_HUMAN	9631.09		PIN1_HUMAN	1037.31
RL21_HUMAN	5797		DDTL_HUMAN;DOPD_HUMAN	5516.74
RL28_HUMAN	16559.5		NDUA8_HUMAN	400.7
RS9_HUMAN	23997.2		COX17_HUMAN	1815.7
RS5_HUMAN	15435.6		SC61B_HUMAN	9527
RS10_HUMAN	5443.59		CD2AP_HUMAN	5338
MAP1B_HUMAN	938.013		ADHX_HUMAN	1360.56
MAP1A_HUMAN;MAP1B_HUMAN	369.817		BAF_HUMAN	6713.89
GNPI1_HUMAN	1267.65		C2AIL_HUMAN	2290
NEDD4_HUMAN	149.921		PNO1_HUMAN	1593.16
NED4L_HUMAN;NEDD4_HUMAN	543.665		RETST_HUMAN	1152
YAP1_HUMAN	778.799		ATP5E_HUMAN;AT5EL_HUMAN	1974.43
UTRO_HUMAN	324.337		ITA5_HUMAN	465
IQGA1_HUMAN	15448.5		SSBP_HUMAN	9257.84
IQGA1_HUMAN;IQGA2_HUMAN;IQGA3_HUMAN	2257.03		ACBP_HUMAN	5578.76
IQGA1_HUMAN;IQGA3_HUMAN	3438.07		WASH6_HUMAN	987.667
GLYG_HUMAN	1044.8		MXRA7_HUMAN	792.333
STT3A_HUMAN	3403.52		PUR8_HUMAN	2792.43
MSS4_HUMAN	640.65		P4HA2_HUMAN	128
PA24A_HUMAN	914.754		MANF_HUMAN	2245.76
RPGP1_HUMAN	290.026		MTA2_HUMAN	3154.16
CAZA2_HUMAN	1284.51		KAPCA_HUMAN;KAPCB_HUMAN	1772.83
CAZA1_HUMAN;CAZA2_HUMAN	9485.99		DDX17_HUMAN	9809.1
CAPZB_HUMAN	4809.03		P4HA1_HUMAN	1168.87
IF1AX_HUMAN	588.719		PTN1_HUMAN	877.868
AL1A3_HUMAN	284.468		ARFG2_HUMAN	247.143
SYQ_HUMAN	2538.91		SCMC1_HUMAN	1655.39
RL29_HUMAN	11810.5		TMED4_HUMAN	3377.53
LEG7_HUMAN	2905.44		SNX3_HUMAN	2319.58
UCRI_HUMAN	3327.18		VATH_HUMAN	950.619
ATPO_HUMAN	3187.99		GOGA3_HUMAN	13472.4
LIMS1_HUMAN	1266.05		ATP5J_HUMAN	1399.27
PPCE_HUMAN	542.984		TIM50_HUMAN	2004.68
MAOX_HUMAN	2534.54		RBP2_HUMAN	2315.92
IREB2_HUMAN	3103.32		SPR2E_HUMAN;SPR2D_HUMAN;SPR2B_HUMAN;SPR2A_HUMAN	2921
PI42A_HUMAN	230.344		TES_HUMAN	3038.4
COPD_HUMAN	5079.73		PSB4_HUMAN	13314.2
LSS_HUMAN	947.32		NIT2_HUMAN	942.259
GSH1_HUMAN	1062.1		NH2L1_HUMAN	4352.82
GSH0_HUMAN	5249.69		THOC4_HUMAN	7828.64
CD151_HUMAN	2261.1		RBM28_HUMAN	1089.9
PSMD8_HUMAN	2843.77		CD63_HUMAN	4135.5
PRC2A_HUMAN	459.927		ATD3A_HUMAN	2108.08
PRC2A_HUMAN;PRC2C_HUMAN	398.63		SSRG_HUMAN	3268.66
GSHB_HUMAN	4873.51		NDUS7_HUMAN	473
TCPE_HUMAN	12692.3		SHLB2_HUMAN	2036.18
K2C6C_HUMAN	1181.27		NCLN_HUMAN	611.722
NEST_HUMAN	464.414		GELS_HUMAN	4229.42
HSP13_HUMAN	381.793		TOIP1_HUMAN	1180.5
KC1A_HUMAN	88.556		GLRX1_HUMAN	1841.47
KC1D_HUMAN	364.103		KPRB_HUMAN	976.625
IDHP_HUMAN	927.749		LMO7_HUMAN	4301.96
PIPNB_HUMAN	1274.6		NDUS3_HUMAN	936.733
AGRE5_HUMAN	412.02		SNX5_HUMAN	1018.62
DPOD2_HUMAN	282.52		HMOX2_HUMAN	1799.34
MRP_HUMAN	2096.61		ARP19_HUMAN	1160.42
PAXI_HUMAN	334.231		SRRM2_HUMAN	4007.73
MAPK2_HUMAN;MAPK3_HUMAN	332.327		EIF1_HUMAN	2506.53
AL9A1_HUMAN	4309.64		CAP2_HUMAN	1142.5
RL34_HUMAN	16349.8		YTHD2_HUMAN	1463.2
RPIA_HUMAN	1143.25		PGTB2_HUMAN	1596.9
LMAN1_HUMAN	6111.65		GOLP3_HUMAN	988.85
NASP_HUMAN	7515.65		MISSL_HUMAN	1137.76
FAS_HUMAN	10506.4		MEP50_HUMAN	1087.96
FNTA_HUMAN	416.788		PPCE_HUMAN	571.333
FNTB_HUMAN	327.228		TYB4_HUMAN	33298.6
TCPG_HUMAN	7177.42		GBG12_HUMAN	5223.02
RM19_HUMAN	986.447		TBCE_HUMAN	600
ARRB1_HUMAN	404.244		SPNS1_HUMAN	211.75
EFTU_HUMAN	25419.3		HMGB2_HUMAN	3274.95
AL7A1_HUMAN	1142.82		LIMA1_HUMAN	14783.5
CENPF_HUMAN	1422.16		GBB1_HUMAN	1726.17
SRP09_HUMAN	1249.79		GOGA5_HUMAN	254
PCY1A_HUMAN	977.771		RAB5B_HUMAN	1024.82
SYAC_HUMAN	9950.53		H14_HUMAN	11169.1
SYCC_HUMAN	1861.4		H13_HUMAN	1617.32
SYHM_HUMAN	490.692		FAH2A_HUMAN	719.786
SYSC_HUMAN	1825.26		COMD3_HUMAN	599
PPM1F_HUMAN	720.041		TGON2_HUMAN	467.333
PRI1_HUMAN	701.075		HNRL2_HUMAN	1666.83
PRI2_HUMAN	845.283		MIEN1_HUMAN	11879
KC1E_HUMAN	429.276		NXN_HUMAN	1326.7
PSB3_HUMAN	1141.64		PRRC1_HUMAN	1610.55
PSB2_HUMAN	6354.27		WDR43_HUMAN	1589.81
MCM2_HUMAN	5411.73		CSN2_HUMAN	1310.56
TSP3_HUMAN	728.956		ERH_HUMAN	5874.63
ACADV_HUMAN	3834.31		KTHY_HUMAN	2722.47
YLPM1_HUMAN	962.241		RCC1_HUMAN	5308.19
TMEDA_HUMAN	4020.02		KISHA_HUMAN	1286
RBM25_HUMAN	1258.48		DHCR7_HUMAN	3740.58
NUMB_HUMAN	751.194		EDC4_HUMAN	946.143
PSN1_HUMAN	261.859		GSH1_HUMAN	2415.44
EI2BB_HUMAN	452.384		H90B4_HUMAN	2896.81
HINT1_HUMAN	5987.81		TECR_HUMAN	1898
NU153_HUMAN	1160.27		AGFG1_HUMAN	1411.88
RBP2_HUMAN	1521.68		ATPO_HUMAN	4924.83
RBP2_HUMAN;RGPD4_HUMAN;RGPD5_HUMAN	2191.17		VAPB_HUMAN	1700.21
RBP2_HUMAN;RGPD5_HUMAN	1496.01		IPYR2_HUMAN	1846.23
TSC2_HUMAN	173.575		SURF4_HUMAN	2344.59
NDUV1_HUMAN	868.372		SPF45_HUMAN	2116
GSK3A_HUMAN	739.947		RIF1_HUMAN	652.667
GSK3A_HUMAN;GSK3B_HUMAN	579.842		CBX5_HUMAN	4404.51
GSK3B_HUMAN	444.738		PTCD3_HUMAN	351
KLK7_HUMAN	2468.4		FAM3C_HUMAN	716
5NTC_HUMAN	582.864		PPAC_HUMAN	1283.65
SPS1_HUMAN	705.833		ECH1_HUMAN	3462.39
MTHFS_HUMAN	663.483		DAZP1_HUMAN	2460.67
GUAA_HUMAN	5878.98		CENPV_HUMAN	252.333
DNLI3_HUMAN	575.592		IR3IP_HUMAN	843
MRE11_HUMAN	909.754		NT5D1_HUMAN	1021.14
HNMT_HUMAN	1097.05		ADRM1_HUMAN	2674.6
GNAQ_HUMAN	526.064		PDIP2_HUMAN	594.062
IDH3A_HUMAN	2574.37		UB2D3_HUMAN;UB2D2_HUMAN	3409.67
ST1A1_HUMAN	2276.11		RAB8B_HUMAN	199.5
CRIP1_HUMAN	22948.8		LIPA1_HUMAN	1318.57
PPOX_HUMAN	355.627		LARP4_HUMAN	628.222
GDIB_HUMAN	5846.42		RAB13_HUMAN	740.143
EMD_HUMAN	4604.55		BRI3B_HUMAN	775.769
CPT1A_HUMAN	3075.39		PPIL2_HUMAN	3282.25
SPB8_HUMAN	384.258		CNOT3_HUMAN	2317.25
SERPH_HUMAN	5349.61		UBP47_HUMAN	341
F10A1_HUMAN	4095.94		ECI2_HUMAN	469.483
VASP_HUMAN	5422.29		GDS1_HUMAN	1076.6
DYN2_HUMAN	812.363		GALE_HUMAN	342.333
DYN1_HUMAN;DYN2_HUMAN	1935.12		NFU1_HUMAN	431
DYN1_HUMAN;DYN2_HUMAN;DYN3_HUMAN	1713.87		WDR18_HUMAN	2926.89
MAP2_HUMAN	3304.85		NEDD1_HUMAN	353.857
CDK7_HUMAN	405.296		OCAD1_HUMAN	2025
KNTC1_HUMAN	350.663		SPAS2_HUMAN	1140.31
CDK9_HUMAN	861.871		AIMP2_HUMAN	961.826
LRBA_HUMAN	478.115		SEPT6_HUMAN	477.231
BCAM_HUMAN	72.7388		HTSF1_HUMAN	1743.92
PPT1_HUMAN	1004.57		EPN1_HUMAN	552.667
RL14_HUMAN	6713.22		FKBP8_HUMAN	1291
TCPQ_HUMAN	19269.8		ATG3_HUMAN	1276.5
TCPD_HUMAN	12327.2		MYDGF_HUMAN	10480.9
ANX11_HUMAN	2716.18		UB2G1_HUMAN	768.4
PAPOA_HUMAN	646.768		SUMO2_HUMAN	11587
FXR1_HUMAN	1354.81		STXB3_HUMAN	290
FXR1_HUMAN;FXR2_HUMAN	2177.6		HCDH_HUMAN	1505.18
FMR1_HUMAN;FXR1_HUMAN;FXR2_HUMAN	3382.63		AP2M1_HUMAN	2041.27
FXR2_HUMAN	430.509		RM53_HUMAN	1353.73
RAB5C_HUMAN	4723.46		SCAM2_HUMAN	151
RAB7A_HUMAN	18341		SRP19_HUMAN	939.826
RAB9A_HUMAN	2105.97		TCEA1_HUMAN	5658.52
RAB13_HUMAN	476.569		CYC_HUMAN	3649.97
RAB10_HUMAN;RAB13_HUMAN;RAB15_HUMAN;RAB1A_HUMAN;RAB1B_HUMAN;RAB1C_HUMAN;RAB8A_HUMAN;RAB8B_HUMAN	29654.4		ZC3HE_HUMAN	1913.29
RAB10_HUMAN;RAB13_HUMAN	1200.2		NSDHL_HUMAN	2075.16
RB27A_HUMAN	939.839		PUM3_HUMAN	331.667
DAP1_HUMAN	1811.27		TMX2_HUMAN	394.857
RT29_HUMAN	1017.47		PORIM_HUMAN	3645.8
DUS3_HUMAN	1398.12		RM48_HUMAN	401
SMCA2_HUMAN	300.812		FKBP9_HUMAN	680.571
SMCA2_HUMAN;SMCA4_HUMAN	589.334		DHRS4_HUMAN	306.5
SMCA4_HUMAN	584.66		DJB11_HUMAN	1104.12
IDH3G_HUMAN	966.482		NUP35_HUMAN	916.3
GALK1_HUMAN	1998.96		STX7_HUMAN	521.625
SSRD_HUMAN	7286.38		UBCP1_HUMAN	28817.7
BAP31_HUMAN	4865.67		YIPF5_HUMAN	154.75
TPMT_HUMAN	770.927		TMED5_HUMAN	418.545
MECP2_HUMAN	431.549		MPP6_HUMAN	112.333
HCFC1_HUMAN	1815.04		AASD1_HUMAN	124.333
CAV2_HUMAN	1081.2		IST1_HUMAN	2130.47
AL3A2_HUMAN	2398.6		SGPL1_HUMAN	1119
SSDH_HUMAN	768.971		SGTA_HUMAN	8309.1
DHB4_HUMAN	4561.87		DAP1_HUMAN	634.2
PSMD7_HUMAN	5870.06		PTH2_HUMAN	762
STA5B_HUMAN	385.882		CUTA_HUMAN	2607.74
UBP11_HUMAN	1162.13		LTOR4_HUMAN	543.273
UBP11_HUMAN;UBP15_HUMAN	866.947		PRCC_HUMAN	1118
CLCN7_HUMAN	1038.5		RT07_HUMAN	905.222
DYLT3_HUMAN	241.518		RU1C_HUMAN	1895.33
VAMP7_HUMAN	1109.85		GNAI2_HUMAN	3064.06
KS6A3_HUMAN	868.64		FA98A_HUMAN	441.238
KS6A1_HUMAN;KS6A3_HUMAN	1944.92		MYADM_HUMAN	1177.5
AK1D1_HUMAN	29150.2		EXOS8_HUMAN	896.364
HDGF_HUMAN	12061.3		RU2B_HUMAN	5186.1
LUM_HUMAN	686.191		AP1G1_HUMAN	1086.86
MAT1_HUMAN	358.547		PDXK_HUMAN	1286.69
NEK3_HUMAN	1682		TRABD_HUMAN	141
UB2E1_HUMAN	414.859		DDAH2_HUMAN	1544.53
NDUA8_HUMAN	508.312		NDUBB_HUMAN	2367.62
ROA3_HUMAN	9896.5		CE170_HUMAN	2093
6PGD_HUMAN	11555.3		PPME1_HUMAN	1619.43
HNRPM_HUMAN	10900.1		YKT6_HUMAN	1656.41
IMA1_HUMAN	2822.69		PP6R1_HUMAN	105.5
IMA5_HUMAN	1096.95		SUMO3_HUMAN	16457.9
NCBP2_HUMAN	649.465		DRG2_HUMAN	244.286
GDS1_HUMAN	727.162		AKAP8_HUMAN	1394
RPAB3_HUMAN	1002.95		SMD3_HUMAN	5466.16
RPB11_HUMAN	844.086		UAP1_HUMAN	2537.9
MP2K6_HUMAN	458.334		SC24A_HUMAN	309
GDIR1_HUMAN	10644.9		RER1_HUMAN	1201.19
GDIR2_HUMAN	3801.01		B2MG_HUMAN	9537.64
AGFG1_HUMAN	1287.49		SMAD2_HUMAN	356
HNRPF_HUMAN	7230.15		DNJB6_HUMAN	4116.58
MSH6_HUMAN	1680.27		TIM44_HUMAN	868.571
KIF11_HUMAN	1593.85		PIMT_HUMAN	4775.02
VAV2_HUMAN	450.489		RM30_HUMAN	1053
RBM5_HUMAN	329.463		RL24_HUMAN	8775.75
RIDA_HUMAN	385.898		EI2BE_HUMAN	5932
SPSY_HUMAN	2788.88		HNRDL_HUMAN	10362.4
HXK2_HUMAN	971.651		GORS2_HUMAN	1371.23
RM12_HUMAN	2725.46		VCIP1_HUMAN	175.333
THOP1_HUMAN	950.207		H10_HUMAN	6564.1
AK1C2_HUMAN	2323.71		PDIP3_HUMAN	607.25
CAZA1_HUMAN	6605.17		PUF60_HUMAN	2855.81
HMGA2_HUMAN	330.562		NDUAC_HUMAN	2238
CRIP2_HUMAN	2477.6		GNL3_HUMAN	1192.92
NUP98_HUMAN	1773.13		RCN2_HUMAN	288.667
BIEA_HUMAN	3426.52		LIMS1_HUMAN	1553
TXTP_HUMAN	3434.56		KDM1A_HUMAN	609.889
PPP5_HUMAN	511.939		MICU1_HUMAN	841.071
PLK1_HUMAN	941.585		CYTA_HUMAN	29323
ARFP2_HUMAN	1161.7		TRY3_HUMAN	19263.8
ARFP1_HUMAN	790.722		AIP_HUMAN	1574.9
NUBP1_HUMAN	582.297		RM37_HUMAN	625.4
ACLY_HUMAN	4989.21		EMC5_HUMAN	115
FOSB_HUMAN	1028.36		NU107_HUMAN	855.355
MAP11_HUMAN	528.282		JUPI1_HUMAN	3159.11
SUCA_HUMAN	2673.3		UFM1_HUMAN	3164.68
MVD1_HUMAN	1132.22		GNAS1_HUMAN	1554.04
PGTB2_HUMAN	1909.61		RL35_HUMAN	22772.3
COPB_HUMAN	2554.75		EMC7_HUMAN	1058
COPA_HUMAN	4964.28		CPSF1_HUMAN	210
CLH1_HUMAN;CLH2_HUMAN	2793.74		SPS1_HUMAN	964.778
AP2S1_HUMAN	4155.8		PLPHP_HUMAN	728.25
CCHL_HUMAN	870.155		ABRX2_HUMAN	109265
RPAB4_HUMAN	635.147		PDC10_HUMAN	1735.62
SMTN_HUMAN	377.004		BI2L1_HUMAN	1197.22
MOT1_HUMAN	1344.56		ATX2L_HUMAN	1873.97
IST1_HUMAN	1671.33		RNZ2_HUMAN	975.75
SC24C_HUMAN	3303.09		ARF5_HUMAN	4444.7
RN213_HUMAN;SC24C_HUMAN	241.931		CTBP2_HUMAN	2062.88
TCP4_HUMAN	28623		PELO_HUMAN	847.778
ICLN_HUMAN	2465.38		AFG32_HUMAN	540.417
BLM_HUMAN	109.757		TX1B3_HUMAN	1938.06
SYRC_HUMAN	4851.42		RM15_HUMAN	3755.5
PMS2_HUMAN	62.8528		AT2C1_HUMAN	3179.11
CA2D1_HUMAN	977.458		ITM2B_HUMAN	163
SYYC_HUMAN	5941.34		CD2B2_HUMAN	689.8
UBP14_HUMAN	5033.02		CSN7A_HUMAN	1937.03
AAKG1_HUMAN	886.459		MGST2_HUMAN	159.5
HSP72_HUMAN	775.939		LYAG_HUMAN	3004.5
AT1B3_HUMAN	2478.49		UBXN4_HUMAN	230.667
RD23A_HUMAN	1335.82		CK098_HUMAN	912.048
RD23A_HUMAN;RD23B_HUMAN	8555.4		CISD2_HUMAN	835
RD23B_HUMAN	8793.08		RBGPR_HUMAN	1187.25
KAD2_HUMAN	10813.1		SPTC1_HUMAN	1445
P5CS_HUMAN	3169.79		T4S1_HUMAN	3292
SNAA_HUMAN	2446.89		TOM1_HUMAN	260
SLUR1_HUMAN	722.237		QCR7_HUMAN	551.429
IF5_HUMAN	4581.8		SETD3_HUMAN	1478.17
PSMD4_HUMAN	4397.87		DNPH1_HUMAN	486.455
DRG2_HUMAN	990.558		SF3B5_HUMAN	1696.25
XPO2_HUMAN	8626.09		SC23B_HUMAN	5185.68
TERA_HUMAN	10935.2		TIM23_HUMAN	376.812
MFAP1_HUMAN	1462.69		NDUAA_HUMAN	1012.12
ECHB_HUMAN	6402.49		NDUA5_HUMAN	1443.48
MANF_HUMAN	2460.33		GET4_HUMAN	978.5
ELL_HUMAN	365.946		LYPL1_HUMAN	268
NP1L1_HUMAN	4138.69		LAMB3_HUMAN	259.5
NP1L1_HUMAN;NP1L4_HUMAN	1862.9		SYNEM_HUMAN	665.75
CASP7_HUMAN	843.225		RECQ1_HUMAN	762.5
ADK_HUMAN	4241.19		SPB4_HUMAN	5675.17
DSRAD_HUMAN	2219.37		PML_HUMAN	134
CAD13_HUMAN	162.175		IDI1_HUMAN	2968.54
TPD52_HUMAN	6218.46		ECM29_HUMAN	737.625
SEC13_HUMAN	4021.27		ZA2G_HUMAN	12629.7
NH2L1_HUMAN	3742.2		EHD4_HUMAN	667.4
PSA_HUMAN	3203.02		SCPDL_HUMAN	1090.82
HNRH2_HUMAN	2727.48		IGLC2_HUMAN;IGLC3_HUMAN	10440
SCOT1_HUMAN	5229.03		HNRL1_HUMAN	2294.22
SUMO3_HUMAN	863.93		STK10_HUMAN	1568.25
SUMO2_HUMAN;SUMO3_HUMAN	11950.3		DSC1_HUMAN	18946.9
EIF3B_HUMAN	2827.8		K1C14_HUMAN	254102
BID_HUMAN	297.747		NOSIP_HUMAN	945.5
ATPK_HUMAN	596.84		FIBA_HUMAN	106793
RRP1_HUMAN	1886.06		NOP16_HUMAN	2056.6
SYMC_HUMAN	2133.45		PTER_HUMAN	144
ARP19_HUMAN	1685.2		IBP6_HUMAN	1053
AP1S2_HUMAN	211.236		DPP2_HUMAN	2727.83
ATP68_HUMAN	2174.26		BIN1_HUMAN	1037.49
AT5EL_HUMAN;ATP5E_HUMAN	3329.44		TGM1_HUMAN	2419.89
ATP5I_HUMAN	4663.91		CHTOP_HUMAN	1398.9
IF6_HUMAN	12414.4		NU214_HUMAN	1321.76
CAV1_HUMAN;CAV3_HUMAN	2110.77		PIGR_HUMAN	297.333
CTBP2_HUMAN	1009.92		GALT1_HUMAN	930.727
CTBP1_HUMAN;CTBP2_HUMAN	2316.79		AKAP2_HUMAN	3087.7
NDUA6_HUMAN	680.971		TACC1_HUMAN	4044.25
RP1_HUMAN	375.331		HLAB_HUMAN	998
BCAR1_HUMAN	560.903		MY18A_HUMAN	405.667
CF298_HUMAN	204.436		TF65_HUMAN	1558.71
WDR4_HUMAN	543.304		CYTM_HUMAN	15855.3
TMM33_HUMAN	992.683		CP2S1_HUMAN	262
SYJ2B_HUMAN	1240.3		NFKB2_HUMAN	762.545
GEMI4_HUMAN	1199.46		FIBG_HUMAN	37628
[truncated: 3,051 more rows]

## Sheet: Fig.3d
Fig.3d
Cell Type	UMAP_1	UMAP_2
A549	9.74504	2.79991
A549	9.04098	3.01818
A549	9.59181	2.95605
A549	9.69493	2.50328
A549	9.56201	3.24452
A549	9.37387	3.1989
A549	8.76855	3.88599
A549	7.81971	3.67913
A549	8.8552	3.2191
A549	8.64166	4.18759
A549	7.53422	3.47225
A549	9.32249	2.11139
A549	8.61163	2.67855
A549	8.49275	3.15339
A549	7.79986	4.00084
A549	8.02156	3.45448
A549	9.06695	3.77822
A549	8.29996	3.7956
A549	9.45597	1.71119
A549	8.68291	2.41495
A549	7.97538	3.76365
A549	8.45369	4.1022
A549	7.75939	3.16666
A549	8.46331	3.3764
A549	8.34358	3.0287
A549	9.16147	1.32408
A549	8.85248	1.53829
A549	9.19147	2.28108
A549	8.59734	1.96884
A549	8.46968	1.39198
A549	8.88592	1.32258
A549	7.94292	2.51242
A549	8.49329	1.80864
A549	7.81863	2.24565
A549	8.12616	1.98719
A549	8.89968	1.76714
A549	7.80625	2.4958
HeLa	-7.28928	-4.59213
HeLa	-7.34431	-3.89619
HeLa	-7.91096	-3.7264
HeLa	-7.84687	-4.21402
HeLa	-7.55105	-3.3992
HeLa	-7.62088	-4.1042
HeLa	-7.71888	-3.93058
HeLa	-6.21759	-5.42685
HeLa	-4.44444	-5.07774
HeLa	-4.36614	-5.58435
HeLa	-4.75512	-4.46313
HeLa	-6.48669	-5.25746
HeLa	-5.0352	-5.49427
HeLa	-4.93494	-4.37926
HeLa	-5.87826	-5.05714
HeLa	-4.83062	-5.33432
HeLa	-6.25767	-5.14314
HeLa	-4.25621	-5.39711
HeLa	-5.34159	-4.33127
HeLa	-5.88132	-5.52282
HeLa	-4.83427	-5.69303
HeLa	-5.17298	-4.14031
HeLa	-6.25373	-5.57771
HeLa	-4.81024	-5.88956
HeLa	-5.1907	-4.71611
HeLa	-5.01386	-5.90044
HeLa	-4.50431	-5.79089
HeLa	-5.15973	-5.4238
HeLa	-4.77111	-4.95399
HeLa	-4.90445	-3.29418
HeLa	-5.46967	-3.11588
HeLa	-5.28665	-3.27507
HeLa	-5.25828	-2.9691
HeLa	-5.46425	-3.428
HeLa	-5.38083	-3.62233
HeLa	-6.82816	-3.8451
HeLa	-7.23398	-3.7807
HeLa	-7.05581	-2.87086
HeLa	-7.27458	-3.51418
HeLa	-7.23452	-2.90034
HeLa	-6.87098	-3.56916
HeLa	-6.79054	-3.30207
HeLa	-6.70225	-3.79656
HeLa	-6.6425	-3.10711
U2OS	-1.53987	2.98815
U2OS	-1.85302	3.97648
U2OS	-1.73914	4.16281
U2OS	-2.05401	3.64255
U2OS	-1.61597	3.7369
U2OS	-2.45488	2.29741
U2OS	-1.79214	2.35627
U2OS	-2.01758	2.91589
U2OS	-1.1013	3.50363
U2OS	-1.85262	2.47705
U2OS	-2.25231	2.47575
U2OS	-1.31367	3.82101
U2OS	-2.04709	2.30395
U2OS	-1.34629	3.4979
U2OS	-1.66317	3.39512
U2OS	-1.45602	3.57075
U2OS	-2.61011	3.44726
U2OS	-2.38385	3.34306
U2OS	-2.68735	3.58758
U2OS	-2.10168	4.22358
U2OS	-3.01209	2.76847
U2OS	-2.92469	3.7919
U2OS	-2.77341	2.80534
U2OS	-2.35882	3.97217
U2OS	-2.93533	3.1388
U2OS	-2.52273	4.11966
U2OS	-3.13717	3.14377

## Sheet: Fig.3e
Fig.3e
Cell Type	UMAP_1	UMAP_2
A549	-0.91699	-2.61317
A549	-4.82991	-4.33607
A549	-1.08355	-2.57904
A549	-4.57419	-3.50467
A549	-0.83713	-2.26299
A549	-4.69714	-3.85284
A549	-4.44619	-4.45017
A549	-0.285477	-1.42157
A549	-2.05306	-1.49811
A549	-1.57375	-1.65456
A549	-3.47388	-3.4079
A549	-2.63627	-3.26083
A549	-3.54711	-2.78234
A549	-1.71345	-1.80853
A549	-4.21885	-4.06311
A549	-3.47901	-3.8808
A549	-3.09126	-2.75013
A549	-3.39856	-2.59446
A549	-4.69958	-3.28389
A549	-0.685742	-2.11602
A549	-1.16177	-1.42994
A549	-2.14752	-1.82468
A549	-3.56138	-3.50373
A549	-4.27228	-2.93623
A549	-1.66995	-2.40464
A549	-4.27764	-3.35958
A549	-4.03206	-3.43808
A549	-0.396447	-1.58925
A549	-4.06996	-3.28498
A549	-1.51122	-2.16998
A549	-4.7754	-3.76234
A549	-4.30904	-3.75441
A549	-2.94443	-3.48144
A549	-3.93555	-3.03391
A549	-4.31203	-4.31484
A549	-2.90983	-2.81607
A549	-3.22077	-3.54976
A549	-2.03493	-2.81811
A549	-4.63052	-4.54609
A549	-2.13695	-3.05322
A549	-1.52239	-2.67465
A549	-4.37614	-4.29545
A549	-3.69972	-2.90437
A549	-2.3869	-2.74697
A549	-3.74249	-2.60137
A549	-4.93593	-4.11402
A549	-1.7232	-2.65356
A549	-1.63061	-2.99871
A549	-2.87211	-1.78606
A549	-1.88925	-1.98439
A549	-2.58592	-1.62038
A549	-2.4708	-1.65151
A549	-2.14493	-2.22417
A549	-1.92848	-1.63824
A549	-2.61065	-1.99624
A549	-2.38213	-2.32518
HeLa	1.3289	3.46607
HeLa	2.36174	2.82858
HeLa	1.21092	4.22844
HeLa	2.07454	2.50188
HeLa	1.01668	3.95115
HeLa	2.09716	2.31512
HeLa	1.61315	4.35146
HeLa	0.689575	3.98425
HeLa	0.734828	3.07592
HeLa	0.000149832	2.99803
HeLa	-0.1149	2.88837
HeLa	0.395665	1.69504
HeLa	0.402166	0.655125
HeLa	2.30291	2.16876
HeLa	1.10928	1.21743
HeLa	-0.0806798	1.61007
HeLa	3.20191	3.11814
HeLa	2.81655	2.35672
HeLa	2.37872	3.94625
HeLa	3.39815	4.06576
HeLa	0.764401	0.51576
HeLa	1.89624	1.77641
HeLa	2.49589	3.11499
HeLa	0.630662	2.06338
HeLa	0.810609	2.5549
HeLa	3.47635	3.2678
HeLa	2.91316	2.68952
HeLa	2.52831	3.58614
HeLa	2.73887	4.43158
HeLa	1.88624	2.16062
HeLa	2.09162	1.55935
HeLa	0.187782	2.33441
HeLa	1.45008	2.27676
HeLa	1.65016	1.45048
HeLa	3.79217	4.21768
HeLa	2.50449	3.45595
HeLa	0.764794	0.182232
HeLa	0.773962	1.58407
HeLa	0.380201	2.77843
HeLa	3.371	3.57747
HeLa	2.0387	1.60932
HeLa	2.75383	3.85859
HeLa	0.4443	0.979483
HeLa	0.237625	3.31933
HeLa	3.48075	4.25514
HeLa	3.7958	4.004
HeLa	2.76319	4.6719
HeLa	0.281274	3.26647
HeLa	0.326661	2.19448
HeLa	0.684646	0.479536
HeLa	3.66829	3.7185
HeLa	0.0748221	2.50567
HeLa	3.32195	3.80683
HeLa	2.97015	4.60504
HeLa	0.521936	1.85303
HeLa	3.27066	4.5892
HeLa	3.03784	4.65094
HeLa	1.16618	0.857668
HeLa	3.51238	4.24548
HeLa	1.43688	2.37896
HeLa	0.906446	3.50364
HeLa	1.17349	3.26583
HeLa	1.50853	2.61079
HeLa	1.16264	3.78317
HeLa	1.30666	3.73677
HeLa	1.21284	2.69204
HeLa	1.50788	3.05978
HeLa	1.71163	3.0338
U2OS	1.9733	-0.851906
U2OS	0.676938	-0.863505
U2OS	1.20246	-0.671254
U2OS	0.758971	-0.403017
U2OS	2.72144	-2.12836
U2OS	1.88171	-2.03037
U2OS	2.72491	-1.58788
U2OS	2.66221	-2.19159
U2OS	0.699907	-0.611246
U2OS	1.31206	-1.23521
U2OS	2.78445	-1.59863
U2OS	2.64356	-1.81515
U2OS	0.437353	-0.306514
U2OS	0.85227	-0.893463
U2OS	2.1921	-2.07301
U2OS	2.38854	-2.08975
U2OS	2.19582	-2.25995
U2OS	2.3314	-1.35353
U2OS	2.32472	-1.54176
U2OS	2.3852	-1.9316
U2OS	2.43943	-1.3653
U2OS	1.93458	-2.12962
U2OS	1.88318	-1.49498
U2OS	1.72352	-1.70058

## Sheet: Fig.4a
Fig.4a
Protein fold change						HeLa digest	200 pg							400 pg							600 pg							800 pg							1000 pg
Protein.Names	400pg/200pg	600pg/200pg	800pg/200pg	1000pg/200pg		Protein.Names	QC_200pg_DIA_20230924_B1_1_12040.d	QC_200pg_DIA_20230924_B1_1_12041.d	QC_200pg_DIA_20230924_B1_1_12042.d	QC_200pg_DIA_20230924_B1_1_12043.d	QC_200pg_DIA_20230924_B1_1_12044.d	QC_200pg_DIA_20230924_B1_1_12045.d	Average	QC_400pg_DIA_20230924_B2_1_12046.d	QC_400pg_DIA_20230924_B2_1_12047.d	QC_400pg_DIA_20230924_B2_1_12048.d	QC_400pg_DIA_20230924_B2_1_12049.d	QC_400pg_DIA_20230924_B2_1_12050.d	QC_400pg_DIA_20230924_B2_1_12051.d	Average	QC_600pg_DIA_20230924_B3_1_12052.d	QC_600pg_DIA_20230924_B3_1_12053.d	QC_600pg_DIA_20230924_B3_1_12054.d	QC_600pg_DIA_20230924_B3_1_12055.d	QC_600pg_DIA_20230924_B3_1_12056.d	QC_600pg_DIA_20230924_B3_1_12057.d	Average	QC_800pg_DIA_20230924_B4_1_12058.d	QC_800pg_DIA_20230924_B4_1_12059.d	QC_800pg_DIA_20230924_B4_1_12060.d	QC_800pg_DIA_20230924_B4_1_12061.d	QC_800pg_DIA_20230924_B4_1_12062.d	QC_800pg_DIA_20230924_B4_1_12063.d	Average	QC_1000pg_DIA_20230924_B5_1_12064.d	QC_1000pg_DIA_20230924_B5_1_12065.d	QC_1000pg_DIA_20230924_B5_1_12066.d	QC_1000pg_DIA_20230924_B5_1_12067.d	QC_1000pg_DIA_20230924_B5_1_12068.d	QC_1000pg_DIA_20230924_B5_1_12069.d	Average
NUD4B_HUMAN;NUDT4_HUMAN	2.61454	2.47523	6.15174	8.42006		NUD4B_HUMAN;NUDT4_HUMAN				70.0009			70.0009		400.685	16.8751		131.501		183.02		173.268					173.268	565.005	406.566			562.345	188.592	430.627				336.972	445.629	985.635	589.412
GAL3A_HUMAN;GAL3B_HUMAN	2.59178	4.25166	5.95524	8.615		GAL3A_HUMAN;GAL3B_HUMAN	454.994	57.5159	1382.6	293.905	511.312	581.85	547.029	1743.06	1999.49	374.277	1392.48	1729.64	1267.73	1417.78	2297.22	2308	2389.44	2747.6	2001.82	2210.61	2325.78	3513.6	3872.06	3311.02	2490.69	3279.66	3079.12	3257.69	4441.57	5378.12	5212.52	4520.57	4724.36	3998.82	4712.66
A0A0B4J2E5_HUMAN	1.09692	1.01226	1.64692	3.34316		A0A0B4J2E5_HUMAN			192.278	121.752			157.015			234.128	107.627	270.428	76.7509	172.233	167.252	185.19		248.254	171.502	22.5003	158.94	113.877	146.439	336.192	513.85	143.19	298.003	258.592	474.419	458.222	731.968	384.19	480.759	620.001	524.927
RBM47_HUMAN	0.792622	1.87008	2.46644	2.77754		RBM47_HUMAN		461.527	295.368		204.109	125.645	271.662	184.589	403.252	99.597	340.229	48.9603		215.325	764.229	563.137	669.859	221.931	488.941	340.085	508.03	686.202	566.607	606.325	530.346	714.89	915.863	670.039	616.456	358.843	963.917	797.38	755.136	1035.58	754.552
UBA6_HUMAN	1.87863	3.20681	4.69184	5.70602		UBA6_HUMAN	158.101	520.465	166.966	300.674	447.41	126.424	286.673	535.693	613.555	417.293	663.584	495.305	505.885	538.552	894.215	981.678	933.091	1029.9	879.797	797.167	919.308	1583.17	1164.92	1326.94	1255.1	1560.13	1179.9	1345.03	1319.77	1728.55	2021.94	1550.34	1823.36	1370.62	1635.76
ESYT2_HUMAN	1.47195	2.28552	2.76637	3.40469		ESYT2_HUMAN	594.051	863.044	458.031	771.182	712.389	512.579	651.879	960.674	1101.03	1124.66	773.914	956.302	840.636	959.536	1385.09	1564.13	1608.09	1533.78	1464.82	1383.37	1489.88	1860.17	2019.39	1753.3	1701.98	1643.46	1841.74	1803.34	1949.6	2656.63	2131.42	2262.65	2051.51	2264.86	2219.45
SHOT1_HUMAN	2.23172	3.62835	4.34048	4.9896		SHOT1_HUMAN	523.793	300	279.518	692.673	765.606	399.555	493.524	1242.48	1192.81	1159.13	1106.51	1026.16	881.357	1101.41	1608.8	1666.99	1930.39	1964.95	1764.31	1808.63	1790.68	2313.86	1931.52	2469.66	1692.92	2188.52	2256.31	2142.13	2144.13	2331.52	2508.57	2459.29	2662.48	2668.95	2462.49
TMM72_HUMAN	3.66534	4.8452	5.42497	8.36576		TM223_HUMAN								134.025	444.003		174.364		329.002	270.349								789.727						789.727	1308.57	1064.59	1020.57	1362.82		795.36	1110.38
HACL2_HUMAN	2.26387	3.78621	4.85524	5.2391		TMM72_HUMAN	414.144						414.144	1501.51	1860.14			1192.28		1517.98	1781.17	2635.1		1736.7	1873.48		2006.61	2898.83			2088.9	1365.29	2633.85	2246.72	2298.63		3469.7	4183.81	4047.47	3323.54	3464.63
VWA8_HUMAN	1.14408	1.40134	1.8844	2.19577		HACL2_HUMAN	455.976	249.926	370.97		334.238	199.125	322.047	551.485	806.807	1221.58	647.609	488.989	657.96	729.072	1263.4	1280.39	1723.31	1257.69	777.032	1014.21	1219.34	1747.72	1772.86	1888.48	941.117	1531.63	1499.89	1563.62	2032.51	2100.77	1787.94	1301.29	2043.99	856.922	1687.24
GTPBA_HUMAN	1.45599	1.63609	3.04747	3.27539		VWA8_HUMAN	98.8882	271.075		816.019			395.327	208.714	305.019	457.803	580.881	920.138	241.157	452.285	434.649	523.815	417.16	658.662	687.389	602.258	553.989	464.608	786.885	623.293	1192.39	479.52	923.045	744.957	712.163	1252.03	940.195	687.252	892.143	724.514	868.049
POTEF_HUMAN;POTEI_HUMAN	2.54256	3.5232	4.53246	5.95779		SBNO1_HUMAN																				254.413	254.413													180.454	180.454
ACTS_HUMAN;POTEF_HUMAN;POTEI_HUMAN	1.88119	2.65043	3.42846	4.37631		GTPBA_HUMAN						347.691	347.691	217.745	510.864				790.095	506.235		1453.5	338.615	333.199	480.729	238.23	568.855	616.874	1681.94	835.915	1300.61	1234.01	688.108	1059.58	644.84	1109.95	1277.45	1280.8		1381.08	1138.82
ACTBL_HUMAN;ACTS_HUMAN;POTEF_HUMAN	1.95635	2.66766	3.56978	3.49666		MTMRB_HUMAN																																4724.54			4724.54
CNOT1_HUMAN	1.60093	2.37051	3.94018	4.48445		POTEF_HUMAN;POTEI_HUMAN	16292.7	22591	16961.4	16044.8	15491.3	15681.9	17177.2	44954.9	46047	38217.2	47551.8	41900.4	43373.1	43674.1	65156.8	56479.1	59875.5	62552.6	60519	58528.4	60518.6	81475.1	81496.3	77104.9	73531.6	76605.6	76915.7	77854.9	96705.8	106963	105893	100480	102732	101255	102338
MLP3A_HUMAN;MLP3B_HUMAN;MP3B2_HUMAN	2.05677	4.03534	3.19964	4.90926		ACTS_HUMAN;POTEF_HUMAN;POTEI_HUMAN	122630	117377	123439	112504	109993	106843	115464	223200	213438	225518	218781	213384	208943	217211	316996	299288	302160	302711	308659	306370	306031	402161	398138	401531	379932	405059	388369	395865	487454	488927	519001	500642	511530	524295	505308
DRC11_HUMAN;IQCAL_HUMAN	1.61064	3.28016	5.49545	5.41395		ACTBL_HUMAN;ACTS_HUMAN;POTEF_HUMAN	20425.5	20404.6	17625.6	18372.9	15952.9	13257.1	17673.1	33410	34809.4	33745.3	39083.4	34382.1	32017.9	34574.7	52302	46346.5	46011.5	45416.6	45508.5	47289.5	47145.8	60980.7	66251.7	65899.6	63588.2	66509	55305.6	63089.1	76643.9	73557.7	67563.7	55469.2	55271.8	42274.6	61796.8
PGP_HUMAN	2.06868	3.09183	4.49295	5.51468		CNOT1_HUMAN	522.395	716.248	279.216	479.174	624.582	701.177	553.799	896.475	970.775	1042.55	965.372	658.461	785.94	886.596	1372.53	1191.54	1170.81	1389.91	1499.82	1252.09	1312.78	2486.72	2045.14	2074.13	2265.52	2151.73	2069.15	2182.07	2424.75	2804.7	2167.45	2790.37	2401.96	2311.67	2483.48
TBAL3_HUMAN	3.70981	4.12326	6.01329	6.89278		MLP3A_HUMAN;MLP3B_HUMAN;MP3B2_HUMAN		137.501	344		182.205		221.235	241.359	792.775	405.738	391.312		443.966	455.03	1127.71	807.754	945.92	737.996		844.421	892.76	795.503	651.929	705.534	958.39	768.691	367.19	707.873	927.783	1198.4		720.049	1277.3	1306.98	1086.1
TBA1C_HUMAN;TBA4A_HUMAN;TBAL3_HUMAN	2.19844	4.09102	5.98119	8.2216		DRC11_HUMAN;IQCAL_HUMAN					50.0628	317.002	183.532	195.191	396.017					295.604			858.449	448.596		499.003	602.016	1086.01		922.76	1296.74	728.863		1008.59	604.122	1383.15					993.636
FBLL1_HUMAN	1.97339	3.08103	4.11432	4.94233		PGP_HUMAN	1329.18	1297.12	1539.09	1901.02	944.985	1226.89	1373.05	2910.17	2814.47	3065.48	2454.67	3022.6	2774.97	2840.39	4542.82	4002.03	4551.4	4387.87	4414.62	3572.66	4245.23	6528.48	6040.02	5400.88	6165.74	6292.08	6586.99	6169.03	6943.06	7015.21	9206.88	6988.06	7228.79	8049.5	7571.92
FBLL1_HUMAN;FBRL_HUMAN	1.74083	2.76177	2.68839	4.8177		TBAL3_HUMAN		56.2507		21.7502	76.2508		51.4172	254.097	171.454	60.848	443.993	63.1256	150.97	190.748	85.1262	32.6253	379.192	429.23	193.864	152.002	212.007	460.265	144.189	277.003	227.886	249.878	495.899	309.187	404.067	351.858	522.988	227.673	523.127	96.7344	354.408
SMHD1_HUMAN	1.81062	2.4702	3.24483	4.40416		TBA1C_HUMAN;TBA4A_HUMAN;TBAL3_HUMAN	7503.04	5167.22	4883.1	1590.2	4112.69	3682.55	4489.8	11648.7	9180.56	10128.2	11793.5	7659.83	8812.61	9870.57	16284.4	19725	17920.9	20047.5	19011.7	17217.7	18367.9	27544.9	29183.9	26314.6	24252.6	30306.2	23524	26854.4	34642.5	35840.9	40343.8	37587.4	36943.6	36121.9	36913.3
SAC31_HUMAN	1.73725	2.82486	4.75235	4.80093		FBLL1_HUMAN	4545.45	4122.01	5509.99	5181.63	4663.3	4347.97	4728.39	10650.9	8912.17	11156.3	9100.31	8649.85	7516.17	9330.95	15142.2	15875	13782.9	12955.1	16298.1	13356.6	14568.3	19306.3	17639.1	18438.8	18971.2	21988.6	20380.7	19454.1	23678.2	24047.1	25233.2	21927.2	23103.6	22226.2	23369.2
RUXGL_HUMAN;RUXG_HUMAN	1.63429	3.19415	3.03794	5.44194		FBLL1_HUMAN;FBRL_HUMAN			229.699	127.396	178.609	134.635	167.585	361.185	355.804	428.096	350.562	175.903	78.8672	291.736	352.605	344.908	698.854	210.079	651.273	519.26	462.83	750.231	137.902	492.524	392.652	474.178	455.71	450.533	874.599	769.457	1123.38	606.592	728.821	741.389	807.373
NUD19_HUMAN	0.854073	1.75919	2.12918	2.8618		SMHD1_HUMAN	780.805	648.172	482.12	664.41	556.86	422.021	592.398	1054.89	1132.89	1243.63	1026.01	938.951	1039.26	1072.61	1374.84	1286.54	1299.53	1723.15	1432.64	1663.34	1463.34	1786.54	1703.38	2134.29	2100.11	1947.21	1861.84	1922.23	2311.22	2946.45	2544.8	2572.21	2725.43	2554	2609.02
IMA8_HUMAN	0.973735	1.88672				SAC31_HUMAN	338.929	281.709	341.913		591.844	379.061	386.691	603.773	742.469	385.236	998.617	678.893	621.69	671.78	855.594	1118	986.501	1394.81	938.391	1260.79	1092.35	1591.09	2160.23	1639.41	2480.45	1510.48	1644.48	1837.69	1686.7	1877.29	1787.54	1767.4	1857.31	2162.63	1856.48
MYO1G_HUMAN	2.33213	3.50636	4.81174	6.15078		RUXGL_HUMAN;RUXG_HUMAN	6029.36	4768.53	3508.53	3652.72	4123.78	3464.37	4257.88	6641.35	8847.53	5710.38	9100.22	3975.3	7476.91	6958.62	14069.1	11546.4	15014.1	16521.2	7917.99	16533	13600.3	16486.4	21235.3	6367.59	16562.9	4655.66	12303.3	12935.2	28103.8	23194.8	16233.5	16906	23917.9	30670.8	23171.1
EIF3C_HUMAN;EIFCL_HUMAN	2.14927	3.24338	4.61539	5.71581		NUD19_HUMAN						301.82	301.82	223.368	162.835	402.683		278.992	221.003	257.776		619.268	543.941	596.045	257.7	637.837	530.958	612.971	897.886	334.3	400.68	711.502	898.427	642.628	610.146	1214.45	689.193	1159.29	722.589	786.815	863.747
WASH2_HUMAN;WASH3_HUMAN	0.69614	1.22109	3.14322	3.26659		IMA8_HUMAN			316.315				316.315		308.007					308.007	588.37	412.665			789.359		596.798
NACAM_HUMAN	1.84209	3.06668	4.30798	5.49216		MYO1G_HUMAN	1210.14	686.902	1086.33	1318.59	870.236	1082.05	1042.37	2259.11	2910.73	1969.28	2663.49	2230.61	2552.48	2430.95	3313.39	3600.98	3790.52	3323.65	3928.11	3972.99	3654.94	4831.05	5307.08	4761.42	4641.21	5221.46	5331.57	5015.63	6121.89	6824.96	6777.08	6406.65	6550.79	5787.16	6411.42
GOG8T_HUMAN	1.6861	3.49242	5.28118	5.00873		EIF3C_HUMAN;EIFCL_HUMAN	1845.16	1523.4	1479.7	1335.27	1326.18	1540.39	1508.35	3492.97	3301.99	3084.06	3415.36	3074.94	3081.8	3241.85	4913.03	4381.12	5123.49	4740.85	4947.29	5247.16	4892.16	6983.63	6669.54	6431.12	6842.67	7588.98	7253.84	6961.63	8628.12	8227.69	9709.2	8456.38	8785.33	7921.96	8621.45
CRCC2_HUMAN	1.63334	1.46257	3.92007	3.88166		WASH2_HUMAN;WASH3_HUMAN	210.001						210.001						146.19	146.19	214.71	341.194		189.751	155.126	381.373	256.431	411.694				932.66	635.881	660.078	679.27			1391.01	398.378	275.291	685.987
DNS2A_HUMAN	2.583	3.97174	4.6165	6.16208		NACAM_HUMAN	2294.5	2124.87	2046.6	2195.85	2248.77	1715.99	2104.43	3555.52	3785.59	4060.41	3875.93	4088.27	3893.57	3876.55	7591.46	5306.27	7176.93	6106.1	5940.48	6600.46	6453.62	9213.42	8831.19	8978.5	9415.11	9084.88	8871.96	9065.84	10519.3	11901.4	11455.8	11364.6	12995.9	11110.2	11557.9
ADAS_HUMAN	2.17599	3.33102	4.90206	6.2806		GOG8T_HUMAN	872.021	281.254	812.608	863.813			707.424		1708.37				677.21	1192.79						2470.62	2470.62			4058.8			3413.27	3736.03	4599.33			1963.86	4066.69		3543.29
KIF2A_HUMAN	1.68296	3.03404	3.92291	4.90735		CRCC2_HUMAN			1156.37				1156.37	1891.13	1497.27		1971.72	2194.87		1888.75			2087.04	1295.51			1691.28		4479.93		4586.18			4533.06		3663.36	4590.65	4022.41	4158.57	6008.21	4488.64
KIF2A_HUMAN;KIF2C_HUMAN	2.29125	3.22804	4.35462	5.21952		DNS2A_HUMAN	660.771	799.442	1090.37	948.347	995.409	398.781	815.52	1225.92	2380.91	2345.46	1917.31	2522.22	2247.09	2106.49	2704.28	3142.26	3610.36	2605.58	3271.71	4100.02	3239.04	4068.86	3639.84	3931.63	3326.46	4732.9	2889.41	3764.85	6085.09	4832.75	4709.95	5188.34	4840.79	4494.9	5025.3
DX39A_HUMAN	2.11947	3.61748	4.82614	6.70542		ADAS_HUMAN	674.198	535.04	450.126	547.822	456.246	398.801	510.372	1362.11	968.645	1108.1	1031.91	1173.66	1018.96	1110.56	1657.73	1788.87	1961.76	1553.09	1377.1	1861.81	1700.06	2365.76	2239.81	2334.51	2822.32	2468.92	2779.93	2501.88	2737.79	3465.8	3978.61	2984.39	3114.58	2951.5	3205.44
DX39A_HUMAN;DX39B_HUMAN	2.10533	3.48642	4.41154	5.60883		KIF2A_HUMAN	324.635	517.228	490.685	488.938	452.209	380.206	442.317	782.354	540.772	1016.36	843.918	671.625	611.382	744.402	1435.42	1230.11	1347.6	1280.84	1323.6	1434.47	1342.01	1581.06	1658.57	1661.49	1665.31	1664.94	2179.64	1735.17	2268.4	2124.76	1686.22	2636.32	1950.53	2357.39	2170.6
PDLI1_HUMAN	2.37479	3.13129	4.27143	5.45112		KIF2A_HUMAN;KIF2C_HUMAN	377.002		617.65				497.326			1248.56	1125.01		1044.92	1139.5	1123.1		1479.89	1842.61	1999.53	1581.82	1605.39	2401.14	887.589	2012.98	2631.65	2210.58	2850.05	2165.66			2707.35	3096.62	2702.96	1876.29	2595.81
BACH_HUMAN	2.85483	4.4077	6.57776	7.83729		DX39A_HUMAN	1039.14	693.951	817.295	754.499	909.782	1425.75	940.07	2702.83	1930.29	1536.56	1513.58	2039.47	2231.95	1992.45	3263.7	3583.85	3654.44	3665.07	2725.94	3511.09	3400.68	3842.12	4998.12	4557.4	4488.94	5694.84	3640.01	4536.9	7226.97	5680.64	7695.59	5461.09	5897.58	5859.51	6303.56
MYO1C_HUMAN	2.05656	3.41232	4.7617	6.1079		DX39A_HUMAN;DX39B_HUMAN	2826.24	2881.82	2801.65	3295.12	2802.7	3171.98	2963.25	6566.31	6148.26	6061.82	6492	6473.05	5690.3	6238.62	11616	10109.6	9478.47	10162.9	10816.9	9802.89	10331.1	11945.1	13110.1	14734.3	12928.7	13535.2	12181.7	13072.5	14251.5	17400.4	17049.1	17619.4	16664.8	16737	16620.4
SNP23_HUMAN	2.06199	2.09997	3.16834	4.23321		PDLI1_HUMAN	466.478	756.248	599.29	639.759	421.93	431.276	552.497	1531.14	1862.11	1198.86	778.152	1188.34	1313.79	1312.07	1346.09	2332.72	1496.82	1807.68	1812.51	1584.34	1730.03	2607.52	1969.3	1692.94	2488.58	2805	2596.36	2359.95	3256.25	2522.56	3151.64	3502.24	3183.07	2454.61	3011.73
HAX1_HUMAN	1.77793	2.36264	3.87232	4.73418		BACH_HUMAN	943.567	719.017	1142.06	681.403	1592.12	1120.75	1033.15	4013.01	3539.17	2027.86	3524.73	2433.42	2158.69	2949.48	5245.75	4720.82	6393.87	2340.71	3643.94	4977.9	4553.83	5962.81	7726.82	7423.52	6143.69	7002.48	6515.66	6795.83	8525.97	9241.25	8556.3	7268.92	8082.34	6907.92	8097.12
AIP_HUMAN	2.21499	2.8926	4.89832	5.70233		MYO1C_HUMAN	738.383	594.953	737.076	764.234	634.377	767.248	706.045	1269.97	1338.08	1376.88	1701.44	1436.06	1589.7	1452.02	2428.43	2686.4	2365.44	2017.26	2492.44	2465.53	2409.25	3635.64	3222.98	3250.37	3266.96	3633.78	3162.13	3361.98	3804.66	4294.94	4573.76	4083.57	5049.83	4067.95	4312.45
STXB3_HUMAN	1.44068	2.63453	4.13203	4.60135		SNP23_HUMAN		250.528					250.528	486.131	410.541	1214.3	215.146	256.815		516.587	700.3	537.914	452.02	410.857		529.412	526.101	977.549	930.867	529.947	591.45	991.375	741.352	793.757	1210.73	1248.78	926.257		524.209	1392.71	1060.54
SMAP_HUMAN	1.17304	2.04301	2.72721	2.78401		HAX1_HUMAN	263.374	321.595			463.995		349.655		698.547		528.093	866.635	393.377	621.663	522.275	1190.2		790.742	516.028	1111.29	826.107	819.817	1026.72	1673.86	1684.37	1483.29	1435.8	1353.98	1859.68	1655.53	2400.81	1539.48	946.949	1529.52	1655.33
RB27A_HUMAN;RB27B_HUMAN	1.26344	1.72732	3.01342	3.77694		AIP_HUMAN	658.231	712.171	690.625	790.784	445.344	529.852	637.835	1398.84	1765.5	1513.6	1625.23	1142.29	1031.31	1412.8	1786.93	1949.16	2325.66	1523.02	1850.06	1635.18	1845	2766.16	3388.48	3206.12	2865.48	3704.69	2814.99	3124.32	3932.62	4092.19	3148.98	3593.51	3669.18	3386.37	3637.14
AP3B1_HUMAN	1.84321	2.71558	4.28721	4.82825		GTPB1_HUMAN										325.598				325.598	236.526			385.188	22.4556	372.945	254.279		74.9557	191.545	497.161	323.488	238.405	265.111	366.059	227.322	373.126	444.609	214.679	182.322	301.353
NDUS8_HUMAN	1.91359	2.70967	3.73355	4.71278		STXB3_HUMAN	525.685	390.53	170.087	340.112	352.513	371.394	358.387	618.286	658.067	544.947	561.606	501.124	213.885	516.319	935.093	944.107	1071.45	889.703	1098.92	725.808	944.18	1550.89	1541.82	1570.44	1590.42	1430.02	1201.6	1480.87	1291.99	1865.64	1463.48	1820.92	2006.18	1446.17	1649.06
PSD11_HUMAN	2.14573	3.25595	4.56038	5.857		AP4M1_HUMAN																						164.626	318.757	166.501			633.846	320.933			758.018	229.689	563.882		517.196
PSD12_HUMAN	2.14047	3.42864	4.77784	5.94019		SMAP_HUMAN	660.526	568.635	496.47	292.152	616.528	629.861	544.029	524.761	608.79	616.066	542.521	777.726	759.154	638.17	930.813	1402.63	601.054	1369.24	1241.57	1123.44	1111.46	1510.43	1755.67	1546.48	1185.47	1863.08	1040.94	1483.68	1453.08	1827	1277.15	1462.49	1823.34	1244.43	1514.58
PSMD9_HUMAN	2.33235	3.79119	4.95261	6.77544		RB27A_HUMAN;RB27B_HUMAN			315.002		143.813	139.376	199.397	280.855	174.898	316.111	328.763	227.424	183.501	251.925	336.377	524.91	160.572	332.564	476.003	236.103	344.421	347.102	791.789	652.716	274.939	792.335	746.318	600.866	230.735	671.891	1152.86	519.676	728.146	1215.36	753.111
ATOX1_HUMAN	2.36176	3.69197	5.46919	6.7065		AP3B1_HUMAN	753.226	1226.64	882.386	674.222	861.74	998.077	899.382	1281.4	1956.71	2070.43	1827.53	1601.57	1208.84	1657.75	2320.37	2205.55	2501.36	2513.33	2344.3	2769.16	2442.34	4355.69	3027.85	3595.27	3305.73	4204.9	4645.61	3855.84	2903.31	3345.17	5561.34	4573.5	5346.99	4324.35	4342.44
CBX4_HUMAN	3.89554	3.09469	5.81904	4.80107		NDUS8_HUMAN	1328	664.246	555.927	944.657	751.025	754.897	833.125	1160.56	1680.97	1742.94	1751.68	1692.2	1537.19	1594.26	2566.19	1968.31	1781.6	2076.27	2848.41	2304.19	2257.5	3151.04	2041.06	3264.41	3074.8	3511.44	3620.34	3110.52	3255.75	5176.44	4052.49	4020.79	3429.14	3623.42	3926.34
PGRC1_HUMAN	1.99619	3.28731	4.41888	5.24626		PSD11_HUMAN	1526.11	1713.92	1524.8	1564.73	1089.39	1257.1	1446.01	3450.21	2955.62	3048.85	3236.51	2788.71	3136.59	3102.75	4993.66	4570.98	5267.09	4600.93	4399.71	4416.39	4708.13	6799.84	7552.17	5960.65	6214.25	6426.25	6612.95	6594.35	8274.35	8592.85	9947.43	8180.74	8445.79	7374.43	8469.27
PGRC1_HUMAN;PGRC2_HUMAN	2.29381	3.68423	4.76998	6.15773		PSD12_HUMAN	814.475	694.288	780.8	1036.32	688.355	688.158	783.733	1542.47	1373.27	1659.86	1895.83	1850.19	1743.73	1677.56	2792.76	2504.53	2798.45	3029.74	2405.86	2591.5	2687.14	3664.07	4179.96	4181.92	3945.22	3404.17	3091.94	3744.55	4551.96	4799.19	4545.55	4729.77	5065.21	4241.43	4655.52
SPT5H_HUMAN	1.89298	3.16069	4.27892	5.12303		PSMD9_HUMAN	814.743	1169.29	1261.5	1111.16	641.438	1088.61	1014.46	2537.27	2651.89	1956.47	2064.81	2301.66	2684.33	2366.07	3403.28	4147.26	3700.69	3986.89	3847.05	3990.81	3846	5619.63	5164.78	4430.5	5543.42	4884.88	4502.07	5024.21	6816.04	7085.6	6922.9	6760.94	7245.25	6409.6	6873.39
DFFA_HUMAN	2.10083	2.73464	3.6403	5.38135		ATOX1_HUMAN	580.266	472.192	1308.33	534.547	304.976	1062.85	710.527	1270.25	2066.57	2230.65	1485.23	1397.86	1618.01	1678.1	2300.93	2542.18	2455.42	2727.81	3159.04	2554.08	2623.24	4483.33	3448.92	3205.18	3645.77	4398.71	4134.12	3886	4555.06	5607.79	4997.81	4420.32	4636.15	4373.78	4765.15
CLIC1_HUMAN	2.22894	3.38726	4.33997	5.20166		CBX4_HUMAN					91.1257	53.339	72.2323		306.679	338.42	236.752		243.684	281.384		160.001		157.001	245.454	331.69	223.536			631.606	136.444	514.962	398.28	420.323	92.2507	582.096	392.157	400.21	280.636	333.406	346.793
EIF3F_HUMAN	2.36919	3.7534	5.52499	6.48863		PGRC1_HUMAN	1559.76	2323.24	2774.02	1865.42	1798.39	2579.4	2150.04	5341.17	4674.87	4704.61	3897.13	3290.77	3842.82	4291.9	6614.85	6619.28	7558.82	7565.91	6908.9	7139.31	7067.85	9431.31	8749.71	9949.62	9376.4	8661.65	10835.9	9500.77	10579.8	12937.5	11692.7	10636.9	11721	10110.1	11279.7
ODPX_HUMAN	2.48592	2.78647	4.22611	5.79708		PGRC1_HUMAN;PGRC2_HUMAN	1811.85	1440.12	1274.77	2059.51	2325.9	2569.2	1913.56	4534.8	4066.21	5432.04	5051.74	3238.68	4012.57	4389.34	6247.92	7147.9	7770.57	6926.29	6935.51	7271.7	7049.98	9494.38	7886.94	9650.98	8529.87	9403.24	9800.43	9127.64	11428.9	12776.4	12819.1	10438.3	10826.3	12410.1	11783.2
QSOX1_HUMAN	0.867971	1.21684	1.5503	2.1409		SPT5H_HUMAN	471.963	638.064	496.884	561.29	755.195	499.962	570.56	1348.17	1210.08	1172.08	921.998	722.712	1105.31	1080.06	1854.21	1817.44	2229.8	1642.96	1486.58	1789.19	1803.36	2807.66	2118	2488.31	2201.71	2369.08	2663.5	2441.38	2674.98	2989.19	3889.35	2630.68	2790.62	2563.16	2923
IPO5_HUMAN	2.08602	3.42143	4.67268	5.77213		DFFA_HUMAN	604.242	679.97	681.797	492.924	631.872	906.088	666.149	1715.73	1415.77	1175.06	1107.94	1618.24	1364.05	1399.46	1432.96	1685.93	1902.16	2020.13	1880.55	2008.35	1821.68	2899.12	2069.7	2155.38	2496.91	2620.01	2308.77	2424.98	3561.64	3605.6	4189.71	3178.59	3565.89	3407.24	3584.78
IPO5_HUMAN;RNBP6_HUMAN	2.61117	4.4365	6.8877	9.20829		CLIC1_HUMAN	5925.28	7242.06	5651.5	5962.61	6139.11	5643.71	6094.05	14290.3	13720.3	13389	13439.9	13296	13364.2	13583.3	22320.2	18664.5	20468.4	20012.4	19524.9	22862.2	20642.1	26301.8	26868.5	27907.3	25377.7	26639.7	25592.7	26448	32349	32638	34497.1	30624.7	31769.9	28316.2	31699.2
SAP18_HUMAN	1.86971	3.22556	4.66093	5.85784		EIF3F_HUMAN	1283.41	1371.38	1277.97	829.608	1421.5	1252.96	1239.47	2960.14	2888.98	2432.79	3541.01	3224.78	2571.57	2936.55	4864.89	4704.75	4159.53	4733.99	4794.36	4655.86	4652.23	6949.43	6881.97	6961.48	6519.33	6637.23	7138.99	6848.07	8234.98	8123.25	7969.43	7692.99	8413.54	7820.65	8042.47
IF2B3_HUMAN	2.059	3.60291	4.83376	6.43098		ODPX_HUMAN	422.232	249.351	522.038	330.066	524.121		409.562			1608.01	902.108	1142.01	420.423	1018.14	601.446	836.877	1251.55	1231.05	1811.87	1114.59	1141.23	1549.24	2238.74	167.004	2198.34	2071.81	2159.97	1730.85	1258.59	2242.7	2345.33	3812.74	2757.27	1828.93	2374.26
DNM1L_HUMAN	2.2995	3.74127	4.92396	6.77222		QSOX1_HUMAN		278.412			320.742		299.577					198.045	322.003	260.024	457.434	445.599	190.575				364.536	616.885	175.197	525.386		540.274		464.435	286.73	799.053			838.307		641.363
RTCA_HUMAN	4.24052	4.17554	5.92915	6.15191		IPO5_HUMAN	867.67	1100.53	1095.34	1385.06	1350.71	1059.56	1143.15	2536.98	2562.62	2354.72	2495.52	2103.42	2254.45	2384.62	4242.09	3805.47	3846.73	3799.27	3937.86	3835.71	3911.19	5669.18	5645.89	4997.35	4827.69	5585.43	5323.74	5341.55	6396.77	7168.97	6638.47	6597.86	6655.77	6132.44	6598.38
GOLI4_HUMAN	2.07309	1.95632	4.36048	4.53564		IPO5_HUMAN;RNBP6_HUMAN	134.849	228.315	373.136	250.578	373.474	347.214	284.594	940.766	582.009	804.709	882.87	592.828	655.569	743.125	1321.73	1155.74	1157.65	1375.76	1348.38	1216.35	1262.6	2282.45	1656.6	1318.59	1590.85	2522.21	2390.5	1960.2	2339.05	2761.88	2753.72	2364.42	3269.57	2235.12	2620.63
AGRIN_HUMAN	1.48312	1.75424	0.646229	0.990311		SAP18_HUMAN	1364.96	3035.86	1371.24	2755.12	2673.23	2291.77	2248.7	4990.25	5118.94	4449.63	3495.79	3774.37	3397.55	4204.42	7174.09	7123.65	6114.66	7695.87	8714.33	6697.18	7253.3	9868.17	11348.4	10152	10979.6	10753.3	9784.63	10481	12318.1	12826.5	14852.2	13310.8	12189.1	13538.3	13172.5
EXOC5_HUMAN	1.23632	1.29525	1.3786	2.26809		IF2B3_HUMAN	710.66	786.926	747.819	894.658	577.297	765.283	747.107	1469.64	1318.73	1521.38	1725.71	1684.14	1510.14	1538.29	2647.13	2893.86	2687.11	2349.19	2547.42	3025.86	2691.76	4023.7	3536.61	3305.36	3555.14	3587.62	3659.59	3611.34	4842.86	5149.24	5022.85	4841.07	5009.45	3962.31	4804.63
NDUA4_HUMAN	2.21919	3.87106	5.29976	6.2881		DNM1L_HUMAN	690.652	581.999	577.617	418.327	555.737	590.208	569.09	1248.04	1351.74	1346.75	1409.97	1250.92	1244.31	1308.62	2031.34	2234.16	2097.23	2194.81	2008.96	2208.22	2129.12	2855.86	3151.65	2748.61	2524.73	2591.86	2940.36	2802.18	3600.11	3851.82	4001.09	4197.56	3948.78	3524.66	3854
PSDE_HUMAN	2.08761	3.42978	4.83683	5.37096		RTCA_HUMAN		59.0846					59.0846	301.114	202.757	348.514		149.813		250.549	416.054	275.741	103.237	268.283	287.679	129.266	246.71	149.161	376.846		353.027	378.217	494.355	350.321	264.832		509.402	269.521	588.938	184.723	363.483
BIN1_HUMAN	1.06913	1.51088	2.76963	3.37604		GOLI4_HUMAN	169.564	99.5007	109.563	164.564	33.098	158.751	122.507	238.003	422.013	93.0007	515.223	113.251	142.314	253.967	486.567	48.3753	303.062	283.158	213.877	102.939	239.663	161.088	595.545	708.014	768.358	437.937		534.188	511.067	538.594	903.443	671.701	265.882	443.192	555.647
IMA4_HUMAN	1.09463	2.08277	3.55131	3.86936		AGRIN_HUMAN	1297.76			745.439		908.418	983.872	2120.11	247.067		2214.25	879.492	1835.1	1459.2	358.262	3756.12			477.007	2312.4	1725.95	491.742	549.92	337.105	431.317		1368.95	635.807	726.977			502.872	1210.33	1457.18	974.34
IMA3_HUMAN;IMA4_HUMAN	2.01584	3.18824	4.77336	5.46154		EXOC5_HUMAN			266.461	288.383			277.422			244.118	141.156		643.67	342.981			338.442		350.586	388.967	359.332		225.506	493.32	428.534			382.453	806.674	812.758	778.022	674.316	467.729	235.803	629.217
VMA5A_HUMAN	1.51108	2.41481	3.05962	3.34557		NDUA4_HUMAN	909.463	1074.49	895.894	1093.93	748.417	1038.45	960.107	2047.29	1861.11	1747.09	2022.47	2393.86	2712.15	2130.66	3897.82	4255.01	2444.8	4122.36	3106.61	4473.17	3716.63	5167.55	5185.04	4852.57	4789.68	5084.81	5450.39	5088.34	5871.75	6674.72	5413.52	6050.37	6266.76	5946.4	6037.25
PESC_HUMAN	2.19869	3.53861	4.51039	5.77478		PSDE_HUMAN	754.254	958.233	716.902	1080.65	764.731	534.487	801.543	1846.12	2378.14	1951.67	1174.05	974.32	1715.53	1673.31	2558.49	2669.16	2237.49	2578.12	2983.1	3468.34	2749.12	3384.2	3482.48	4794.96	3468.92	4213.68	3917.3	3876.92	4939.48	4589.46	4005.01	3961.08	3927.18	4408.11	4305.05
MPP10_HUMAN	1.35658	1.61285	2.30182	2.14364		BIN1_HUMAN	735.564		444.971	203.984	118.143	495.401	399.613	460.314	260.377	998.202	319.744	258.519	266.277	427.239	496.007	561.904	741.736	614.443	619.4	589.111	603.767	1528.14	1210.1	981.897	467.965	1576.76	875.818	1106.78	1914.82	696.442	1070.83	1729.36	1287.42	1395.78	1349.11
NOP56_HUMAN	2.31934	3.8103	5.16656	6.32762		IMA4_HUMAN		108.001	483.803		108.501	304.252	251.139	330.195	56.2504	109.313	589.298	247.064	317.313	274.906		439.332	272.637	586.522	672.059	644.775	523.065	1085.22	675.538	1149.46	708.321	827.697	905.005	891.874	833.018	973.005	1698	911.292	594.339	820.831	971.748
DDX3X_HUMAN	2.04737	3.20594	4.43201	5.41712		IMA3_HUMAN;IMA4_HUMAN	845.936	618.105	1076.27	1265.84	202.267	825.955	805.729	1608.34	1298.93	2190.5	1274.86	1585.94	1786.77	1624.22	2671.49	2603.3	2183.89	2293.75	2780.97	2879.76	2568.86	4587.82	3988.02	4527.33	3262.09	3975.47	2735.49	3846.04	4561.81	2770.55	6104.92	4502.82	4842.92	3620.08	4400.52
PODXL_HUMAN	2.13771	3.23808	4.25922	5.31796		VMA5A_HUMAN	397.226	317.844	340.774	423.604	196.424	408.379	347.375	435.461	527.273	600.433	344.834	539.429	702.05	524.913	876.081	1026.54	834.622	757.501	706.549	831.777	838.845	1209.83	1097.92	1072.59	662.643	1191.59	1142.45	1062.84	1173.58	1027.05	1362.16	942.82	1113.41	1353.99	1162.17
PIR_HUMAN	2.29836	3.65872	5.00521	7.04592		PESC_HUMAN	751.533	982.949	1167.19	916.798	1224.44	944.181	997.849	2477.55	1911.64	2292.27	2251.78	2188.58	2041.94	2193.96	3472.58	3325.16	3441.14	3975.72	2981.03	3990.33	3530.99	4549.18	4842.23	4132.03	4639.43	4711.37	4129.89	4500.69	5871.8	6109.02	5537.79	5659.45	5754.94	5641.16	5762.36
PPP6_HUMAN	2.50113	4.19412	5.00604	6.39688		MPP10_HUMAN			159.978	128.097	92.0908	93.5824	118.437		231.08	229.471		52.1395	129.985	160.669	146.313	132.026	213.47	150.531	301.985	201.802	191.021	542.58	137.504	445.709	273.071	118.919	117.943	272.621	305.885	530.759	245.458	170.651	167.72	102.845	253.886
PDXK_HUMAN	2.26495	3.65462	5.45528	6.65984		NOP56_HUMAN	1377.53	1282.32	1395.11	1340	1423.27	1209.83	1338.01	3247.73	3115.97	3300.31	2949.87	3053.4	2952.55	3103.31	4978.85	5245.8	5295.08	4543.17	5515.47	5010.94	5098.22	7553.86	7235.19	6861.78	6597.58	6523.73	6705.32	6912.91	8102.81	8628.86	9055.69	8082.7	8474.26	8454.21	8466.42
SCD_HUMAN	1.68548	2.97388	4.04763	4.86674		DDX3X_HUMAN	3196.54	2967.94	3360.31	3041.84	2686.12	2619.15	2978.65	5885.29	6472.4	6333.55	6139.73	5787.12	5972.28	6098.39	9219.92	9593.95	9782.56	8976.1	9914.36	9809.29	9549.36	13155.2	13119.1	13491.8	12474.6	13997.7	12970.1	13201.4	15421.2	15919	16766.6	16422.4	16492.4	15792.6	16135.7
ARI1A_HUMAN	2.00029	2.04826	2.62176	3.56085		PODXL_HUMAN	2114.11	2631.87	3064.87	2784.77	2997.96	2521.97	2685.92	5884.58	5713.6	4878.18	5999.56	5708.97	6265.49	5741.73	8893.09	8582.04	7692.47	7623.8	10271.4	9120.66	8697.24	12795.1	11271.4	11152.2	10992.4	11571.5	10857	11439.9	12695.8	13297.6	16624.6	13113.3	14545.5	15425	14283.6
COX7R_HUMAN	2.04803	2.98953	3.85561	4.97048		PIR_HUMAN	340.08	275.537	460.529	613.101	389.464	561.445	440.026	999.596	1365.48	753.187	916.345	994.846	1038.58	1011.34	1578.76	1524.5	1662.54	1540.45	1620.52	1732.83	1609.93	2008.55	1913.26	2139.89	2459.83	2153.6	2539.4	2202.42	3095.92	2817.39	4364.26	2684.45	2887.37	2752.94	3100.39
ACPM_HUMAN	1.59693	2.32667	2.83428	4.45127		IMA3_HUMAN																													93.3757	222.814	1067.68	175.735	962.971	481.848	500.737
UBFD1_HUMAN	2.10524	3.98996	5.20105	6.55354		PPP6_HUMAN	15.9406		212.201			170.446	132.863	89.8334	279.985	308.873	420.027	348.697	546.423	332.306	364.854	493.977	769.523	609.573	543.957	561.561	557.241	961.321	634.987	477.606	778.739	881.505	256.53	665.115	815.647	545.387	1064.05	614.439	1028.94	1030.97	849.905
COPE_HUMAN	2.10309	3.03557	4.33255	5.1528		PDXK_HUMAN	839.929	669.326	868.912	687.107	693.557	498.273	709.517	1605.22	1752.02	1700	1733.34	1552.49	1299.04	1607.02	2771.98	2190.78	2782.63	2674.15	2671.78	2466.77	2593.02	4131.29	3314.43	3367.04	3695.46	4190.45	4525.03	3870.62	4462.27	4393.55	5402.46	5213.81	5039.26	3840.28	4725.27
AP3D1_HUMAN	2.6797	3.06911	5.89447	6.72262		SCD_HUMAN	227.002	576.912	749.402	421.179	707.262	908.687	598.407	1108.57	1081.1	826.949	986.719	1033.22	1015.07	1008.6	1800.76	1912.91	1978.8	1560.96	2055.68	1368.43	1779.59	2190.15	2336.61	2704.57	2552.08	2287.06	2462.33	2422.13	2707.66	2617.55	3512.56	3411.23	2427.39	2797.37	2912.29
CCS_HUMAN	2.73467	4.28673	6.31537	6.87449		ARI1A_HUMAN	468.75	499.781	438.81	549.143	386.95		468.687		983.912	712.209	662.415	731.703	1597.31	937.51	950.01	1199.17	839.207	809.723	1001.85		959.992	2500.78	853.293	756.797	1045.54	1716.35	499.932	1228.78	2030.89	1909.34	1912.34	1890.77	717.358	1552.85	1668.92
TOR1A_HUMAN	1.52686	1.80477	2.6674	3.38317		COX7R_HUMAN	485.976		588.734	380.161	795.06	196.226	489.231	903.46	1429.14	578.619	701.348	1276.57	1122.63	1001.96	2069.37	1159.4	1150.9	1318.69	1431.5	1645.58	1462.57	1691.97	2262.39	2137.08	1759.14	1804.38	1662.75	1886.28	2342.64	2466.34	2422.93	3055.65	2659.97	1642.75	2431.71
TOR1B_HUMAN	1.53977	2.10943	3.17401	3.44718		ACPM_HUMAN	559.953		1745.88	1579.01	2143.79	2546.17	1714.96		3510.26		3023.53	3465.29	955.639	2738.68	2840.67	1860.32	7269.43				3990.14	5539.1		4988.41	1085.4	4842.73	7847.74	4860.68	3953.47	4826.12			9090.51	12664.9	7633.75
ADA10_HUMAN	1.80493	2.83963	3.6721	5.10939		UBFD1_HUMAN	744.023	534.329	637.422	539.402	487.278	1026.39	661.474	2196.9	1827.19	1144.11	1854.96	770.986	561.222	1392.56	1993.59	3203.31	2439.73	3119.48	2613.71	2465.69	2639.25	3505.15	3214.78	2615.91	4114.73	4015.28	3176.3	3440.36	3872.4	4639.51	4294.64	4592.06	4430.34	4181.01	4334.99
PTGES_HUMAN	1.90526	2.97919	4.02254	5.12316		COPE_HUMAN	965.148	877.311	1632.62	795.57	1118.29	861.458	1041.73	2505.17	2431.41	2145.35	2691.66	1335.69	2035.89	2190.86	5039.67	3007.02	2810.82	4036.05	2422.12	1657.82	3162.25	5088.32	4479.6	5508.84	3207.29	4450.46	4345.62	4513.35	5405.59	5490.33	4745.94	4631.95	5923.17	6010.07	5367.84
KMT2D_HUMAN	1.63019	2.32479	3.05922	4.48713		AP3D1_HUMAN	50.4073	351.737		184.05	81.5093	39.4849	141.438	228.766	365.029	481.411	438.563	396.373	363.924	379.011	252.781	495.019	537.448	589.777	357.786	371.714	434.088	1014.15	879.689	986.29	740.802	676.681	704.587	833.7	779.992	782.52	1173.16	1069.57	1125.66	774.09	950.832
IMPA2_HUMAN	2.74131	4.094	5.56206	6.90319		CCS_HUMAN		172.143	261.099		436.045	608.909	369.549	1205.67	954.434	935.888	798.729	1396	772.854	1010.6	1145.97	1776.21	1240.89	1885.01	1583.94	1872.92	1584.16	1921.12	2573.43	2799.41	1824.56	2628.54	2255.98	2333.84	2143.17	2461.32	2521.4	2595.32	3111.48	2410.08	2540.46
ACOT8_HUMAN	1.09421	2.48994	3.91342	3.40615		TOR1A_HUMAN	215.113	183.716	207.637	249.336	151.47	394.725	233.666	376.641	193.687	232.374	611.687	347.035	379.224	356.775	409.508	470.628	348.241	455.545		424.648	421.714	746.907	394.343	867.899	658.892	503.124	568.515	623.28	700.276	978.835	913.295	729.713	933.4	487.681	790.533
CDIPT_HUMAN	1.0956	1.04263	2.22999	3.84481		TOR1B_HUMAN	245.143	457.439	196.285		575.011		368.469	49.5247	885.046		1215.07	134.746	552.405	567.358	786.571	706.225	417.633	1067.72	945.121	740.283	777.259	952.902	1320.92	771.642	961.682	1532.79	1477.23	1169.53	880.596	1238.16	1498.04	1270.05	1327.43	1406.81	1270.18
PDCD5_HUMAN	2.49752	4.07804	6.10699	8.2084		ADA10_HUMAN	646.769	905.576		798.92	450.944	238.849	608.212	1536.92	1327.35	771.937	1015.87	863.476	1071.14	1097.78	1785.4	2019.2	1150.08	1567.76	1940.2	1899.92	1727.09	2270.34	2985.69	2641.06	1892.19	2093.59	1517.63	2233.42	3567.79	2907.15	3569.84	2790.64	3112.79	2697.32	3107.59
ANM5_HUMAN	2.01542	3.21251	4.69585	5.30246		PTGES_HUMAN	3603.82	2746.43	2608.84	4355.27	3859.05	4096.97	3545.06	6475.13	6813.28	5734.86	7288.06	7083.5	7130.71	6754.26	11490.8	8678.43	9577.39	11555.7	10896.4	11169.7	10561.4	15342.9	13924.2	12325.9	13563.1	15531.2	14873.7	14260.2	17377.1	17389.3	18066.4	18940	18262.7	18936.1	18161.9
NHRF1_HUMAN	2.22403	3.36643	4.68898	6.04534		KMT2D_HUMAN	860.719	320.122	483.424	967.555			657.955	1196.99		1186.23	1098.39	955.43	925.918	1072.59	1150.95	2513.57	1669.94	969.253	1585.64	1288.28	1529.61	2481.55	663.296	1549.96	2082.48	2852.23	2447.46	2012.83	2493.15	4533.39	3580.16		1202.63		2952.33
TPP1_HUMAN	2.13503	2.82052	3.51738	5.40787		IMPA2_HUMAN	599.915	645.254	571.743	684.337	499.462	900.228	650.156	1780.87	1749.97	2022.88	1716.34	1457.45	1966.16	1782.28	2599.23	2835.58	2672.27	2641.6	2551.73	2670.05	2661.74	3549.7	3681.23	3496.37	3476.36	3632.84	3860.77	3616.21	4016.57	4248.18	5050.51	4445	4949.69	4218.99	4488.16
TCRG1_HUMAN	2.32154	3.36915	4.57344	5.81317		ACOT8_HUMAN	428.236			111.501			269.868		198.963	75.4393	465.169	441.603		295.294	542.512		755.255	416.594	639.095	1006.33	671.957	993.98	779.19	798.524	1734.91		973.946	1056.11		1010.58	1325.91	579.401	947.15	733.027	919.214
TNPO2_HUMAN	1.99861	2.70655	4.28031	5.54336		CDIPT_HUMAN		287.324					287.324		35.1801	364.583	441.172		418.231	314.792		133.294	61.372	577.849	429.011	296.334	299.572	961.165		368.561	124.79	945.843	803.289	640.73	446.964	1415.38	1180.96	993.684	1820.89	770.353	1104.71
TNPO1_HUMAN;TNPO2_HUMAN	3.24584	5.87451	6.64256	9.47918		PDCD5_HUMAN	441.665	413.06	461.085	446.581	258.862	576.865	433.02	1690.87	603.709	1514.08	1081.29	851.953	746.94	1081.47	1883.55	1859.04	1575.75	1775.53	1542.48	1958.89	1765.87	3020	2762.83	2503.8	2585.86	2357.96	2636.23	2644.45	3360.65	4616.79	3285.18	3932.64	3141.73	2989.41	3554.4
RPC1_HUMAN	2.6297	3.09325	4.42246	6.37955		ANM5_HUMAN	1843.38	1739.45	2096.73	1542.41	2329.36	1721.4	1878.79	4076.17	3753.98	3480.6	3694.2	3643.3	4071.02	3786.55	5561.74	6330.9	6402.06	6490.73	5258.28	6170	6035.62	8921.59	9269.5	8774.24	8932.93	8639.32	8397.42	8822.5	8860.59	10056.5	10291	9438.42	10486.5	10640.2	9962.2
PSA7_HUMAN	2.1078	3.43763	4.59688	5.61362		NHRF1_HUMAN	1114.46	539.487	981.566	798.046	978.207	571.807	830.596	1901.11	1601.16	1679.21	2096.25	1648.55	2157.36	1847.27	3021.42	2441.81	2973.16	3201.09	2421.37	2717.99	2796.14	4004.52	4060.54	3744.46	3593.95	3913.97	4050.44	3894.65	4595.19	4900.04	4796.3	5011.89	5150.9	5673.05	5021.23
SCAM3_HUMAN	2.53981	3.61427	4.83176	5.56705		TPP1_HUMAN	234.566	208.211	402.462	679.567	414.201	478.343	402.892	1065.91	753.794	1134.07	780.596	469.365	957.388	860.187	1627.09	1051.4	1497.98	1092.66	1062.75	486.313	1136.37	1691.64	1583.29	1419.16	705.858	1057.53	2045.26	1417.12	2242.47	1982.7	2471.15	2349.54	2232.61	1794.25	2178.79
MGST3_HUMAN	1.96361	5.76305	6.02488	5.09133		TCRG1_HUMAN	797.267	796.274	1423.5	1207.57	936.484	1210.21	1061.88	2665.26	2395.03	2474.17	2531.73	2171.41	2553.65	2465.21	4000.08	3717.46	3549.8	3159.75	3646	3392.81	3577.65	4845.96	4865.01	5059.42	4454.81	4809.6	5104	4856.47	5281.16	5811.41	6599.23	6300.94	7174.09	5870.68	6172.92
TX1B3_HUMAN	1.05336	1.12323	1.77607	0.898568		TNPO2_HUMAN	472.788	788.54	645.824	504.482	608.395	667.004	614.505	1291.98	720.004	1356.44	1766.15	1087.68	1146.69	1228.16	1872	807.023	1925.79	1979.28	1567.89	1827.15	1663.19	2855.75	2266.49	3059.57	2266.58	2841.89	2491.35	2630.27	3722.5	3831.88	3152.63	3221.19	3525.18	2985.17	3406.43
GIPC1_HUMAN	1.99218	3.16906	4.10795	4.48332		TNPO1_HUMAN;TNPO2_HUMAN	350.056	636.564	454.602	578.527	311.415	282.324	435.581	1313.36	1403.07	1157.79	2099.72	1140.27	1368.75	1413.83	2110.89	2908.48	3039.28	2863.38	2225.55	2205.38	2558.83	3253.78	3335.91	2604.66	2559.43	2375.2	3231.27	2893.38	3778.75	4021.89	4617.11	4290.79	4214.31	3850.87	4128.95
HAT1_HUMAN	1.56421	2.39793	3.3766	3.96394		RPC1_HUMAN			282.046				282.046	745.22			738.172			741.696		1322.7		767.481	580.307	819.267	872.439	1122.87		2217.3	878.005	771.172		1247.34		2074.94	1569.23		1760.75	1792.39	1799.33
CSKP_HUMAN	1.31294	1.45694	2.42652	2.49057		PSA7_HUMAN	4651.06	4896.6	4687.61	5161.26	4852.02	3016.74	4544.22	9337.87	10037.5	10060	8742.36	9471.29	9820.84	9578.31	16494.4	15298.6	14520.1	15559.8	16086.6	15768.5	15621.3	21810.6	20501.7	21292.1	20401.9	20852.7	20476.3	20889.2	26643.9	25890.2	26501.5	25812.1	24555.3	23654.1	25509.5
QCR8_HUMAN	2.81856	4.27342	4.93762	7.06377		SCAM3_HUMAN	1211.98	752.973	637.868	981.115	683.004	850.625	852.927	2948.2	2117.06	1450.19	1294.46	2970.57	2217.14	2166.27	3518.47	3244.33	3664.55	2326.12	3105.62	2637.18	3082.71	4795.6	3982.82	4590.59	3692.87	4262.46	3402.5	4121.14	3544.99	4891.14	5614.02	3819.6	6563.26	4056.75	4748.29
ML12A_HUMAN;ML12B_HUMAN	2.18723	3.54687	4.81675	6.05458		MGST3_HUMAN			43.0004	110.698	17.2502		56.9829		230.303	12.8721	92.5009			111.892	519.492	133.135	367.835	250.494	220.409	479.004	328.395	660.849	131.019	331.234	152.167	441.306		343.315	266.544	389.504	484.571	140.064	220.509	239.518	290.118
HGS_HUMAN	1.78897	2.73177	3.76039	4.69724		TX1B3_HUMAN			247.801	232.891			240.346			226.633		203.844	329.037	253.171	339.916	450.019	169.001		183.752	207.127	269.963	250.003	220.441	775.374	629.945	482.725	202.733	426.87	236.55	298.371	156.447		172.501		215.967
MYPT1_HUMAN	2.1224	2.83043	4.24087	4.90394		GIPC1_HUMAN	998.266	667.789	739.021	1008.64	985.433	661.577	843.454	1495.01	1770.92	1636.15	1861.51	1724.82	1593.48	1680.31	3217.7	2221.75	3286.52	2734.39	2039.37	2537.99	2672.95	3639.66	2850.96	3637.72	3570.31	3396.27	3694.31	3464.87	3891.21	3805.06	4113.31	3758.23	3876.46	3244.59	3781.48
S27A2_HUMAN	1.90965	3.26969	4.27925	5.38708		HAT1_HUMAN	1677.72	1046.72	849.54	1507.78	778.947	915.21	1129.32	1543.98	1695.84	1373.52	1925.56	1606.04	2454.01	1766.49	2740.21	2972.02	2165.95	3073.94	2831.12	2464.93	2708.03	3849.68	4481.32	3622.76	2847.43	4192.52	3885.83	3813.26	4124.04	4363.93	4169.15	4744.7	4632.53	4824.99	4476.56
HNRDL_HUMAN	2.30031	3.43782	4.50988	5.59936		CSKP_HUMAN		182.202			135.404	174.427	164.011		89.3823	79.2184		341.729	351.014	215.336	217.043	143.725	196.019			399.032	238.955	389.156	172.061	563.318	519.454	665.489	78.3811	397.977	395.75	520.772	680.308	440.995	212.111	200.948	408.481
HNRDL_HUMAN;ROAA_HUMAN	1.83343	2.79165	3.78816	4.39813		QCR8_HUMAN	1354.57	308.521	1279.56	1109.5	666.124	1096.41	969.114	3266.04	3503.62	2609.66	2911.37	1770.04	2328.33	2731.51	3795.31	4581.57	3873.84	5151.43	3037.05	4409.39	4141.43	4745.02	4978.32	4770.08	4526.3	5004.93	4686.06	4785.12	7356.95	6482.66	6876.87	6177.43	7306.53	6873.14	6845.6
XPO1_HUMAN	2.15627	3.44057	4.68242	5.64063		ML12A_HUMAN;ML12B_HUMAN	2355.84	2622.47	3006.51	2192.78	2144.5	2123.67	2407.63	5326.85	5880.02	5432.41	5814.87	4725.91	4416.19	5266.04	8773.82	8291.47	8761.36	7511.44	8798.3	9100.89	8539.55	10952.6	11950.9	11554.6	11731.5	11244.3	12147.8	11596.9	13373.1	14388.6	16453.3	14794.8	14785	13668.3	14577.2
BTAF1_HUMAN	1.4928	1.97482	2.7478	2.64869		HGS_HUMAN	249.631	322.304	793.961	313.605	837.825	276.481	465.634	931.473	1044.89	720.841	810.538	938.136	552.155	833.006	1309.44	1071.27	1368.7	1626.28	1009.26	1247.1	1272.01	1355.14	2197.42	1471.84	1950	1868.48	1662.91	1750.97	2178.16	2491.95	1761.99	2427.51	2401.95	1861.62	2187.2
SPTN2_HUMAN	2.25648	2.24093	3.72079	4.1575		MYPT1_HUMAN	479.225	413.211	412.885	772.957	586.561	580.541	540.897	1200.7	1140.4	1029.37	1411.97	1017.86	1087.69	1148	1310.49	1776.2	1127.96	1626.25	2014.05	1330.87	1530.97	2388.9	2639.02	2602.05	1910.51	1549.28	2673.48	2293.87	2933.09	2590.68	2502.05	2966.58	2468.38	2454.37	2652.53
SPTB1_HUMAN;SPTB2_HUMAN;SPTN2_HUMAN	1.48008	3.21494	3.87743	4.99175		S27A2_HUMAN	1415.43	1430.45	1645.98	1367.81	1315.05	1758.91	1488.94	3250.66	3145	3133.47	2666.98	2437.81	2426.2	2843.35	4880.1	5084.88	4900.72	4632.82	4975.41	4736.24	4868.36	6214.18	6194.29	6784.43	6406.33	6340.28	6289.76	6371.55	8485.28	8402.69	7945.43	7347.29	8380.96	7564.54	8021.03
SPTB2_HUMAN;SPTN2_HUMAN	1.1747	2.50364	4.61056	6.98501		HNRDL_HUMAN	3564.56	2994.3	3642.36	2434.94	2620.57	2080.72	2889.58	6771.83	7413.46	7074.9	6388.3	5753.2	6479.89	6646.93	11940	8987.13	8729.69	10090.1	7663.78	12192.4	9933.85	13189.8	14032.5	11325.6	14147.6	13593.7	11900.6	13031.6	14633.7	16638.9	18777.8	17184.1	16065.1	13779.1	16179.8
SC16A_HUMAN	2.32914	3.80605	5.34589	6.1059		HNRDL_HUMAN;ROAA_HUMAN	6879.6	7153.18	8611.27	7302.86	6923.19	8154.92	7504.17	15385.2	13383.9	13650	14306.2	12099.2	13725.9	13758.4	20349.6	22397.3	21521.1	20358.7	20500.1	20567.1	20949	30669	26168.1	28281.9	25975.9	29921.4	29545.7	28427	29948.7	36766	33329	30328.1	34186.1	33467.9	33004.3
PLXB2_HUMAN	2.494	3.49329	4.82768	4.74279		XPO1_HUMAN	1939.02	2229.26	1943.19	2202.3	1648.07	1915.27	1979.52	4650.19	4114.03	4498.58	4193.16	3629.02	4525.28	4268.38	7185.71	6311.43	7408.22	7075.62	6106.93	6776.09	6810.67	9005.15	9192.04	8712.03	9421.95	9691.99	9590.48	9268.94	10513.9	11688	11877.5	10982.4	11715.3	10217.3	11165.7
SR140_HUMAN	2.34224	2.98248	4.7566	6.09922		BTAF1_HUMAN	285.807	561.969		283.106	327.353	312.137	354.074	656.635	454.077	616.192	390.453	381.738	672.274	528.561	565.554	1068.5	771.622	637.116	577.688	574.929	699.235	1026.35	837.156	866.051	1127.35	1013.01	967.627	972.924	805.771	1210.54	929.631	848.209	924.131	908.709	937.832
PUR4_HUMAN	2.25757	3.83329	5.21732	6.50112		SPTN2_HUMAN	32.3782		105.543	178.72	376.647	162.123	171.082	573.845	409.555	256.982	324.544	314.491	436.84	386.043	272.617	357.247	310.577	601.047	309.818	448.993	383.383	786.393	209.285	689.309	557.831	1079.23	497.317	636.561	820.173	719.674	533.504	710.59	828.288	655.421	711.275
NPC1_HUMAN	1.92737	2.10005	2.90277	4.30311		SPTB1_HUMAN;SPTB2_HUMAN;SPTN2_HUMAN	1273.37	1138.67	686.98			828.354	981.843	1641.74	1448.67	1191.34	1646.04	1332.41	1459.07	1453.21	3009.1	3166.85	3971.71	2877.56	3254.68	2659.5	3156.57	3332.33	3257.02	4536.62	4253.11	4698.05	2765.02	3807.03	2916.26	5513.21	4458.31	4774.52	5958.38	5786.01	4901.12
PLCB_HUMAN	1.94456	3.03671	3.27967	3.86574		SPTB2_HUMAN;SPTN2_HUMAN	244.035	187.528	437.836	532.087	473.455	317.418	365.393	525.984	433.509	256.434	689.806	240.407		429.228	1509.06	437.307	594.98	991.224	1177.46	778.845	914.813	1881.38	1291.42	1589.91	1646.44	2043.32	1655.54	1684.67	2389.9	3998.23	2768.7	1649.95	2106.41	2400.47	2552.28
SCAM1_HUMAN	1.04936	2.5209	2.68215	3.96735		SC16A_HUMAN	1650.04	1176.72	1227.41	1451.72	1552.58	1384.29	1407.13	3739.33	3562.27	2652.19	3267.76	2826.64	3616.16	3277.39	4535.31	4835.56	5819.62	6282.17	6213.79	4447.12	5355.6	7013.86	8232.62	7345.95	7979.74	7459.72	7102.17	7522.34	9628.26	8407.92	8864.38	7622.83	8464.56	8562.71	8591.78
SCAM2_HUMAN	1.71557	2.03048	2.71653	3.85854		PLXB2_HUMAN	508.985	182.97	208.751	610.077	322.213	177.686	335.114	973.874	339.381	1481.69	381.559		1002.36	835.773	726.569	1165.65	1408.65	1473.2	986.757	1263.06	1170.65	1657.62	1610.07	1648.14	1877.32	1976.11	937.661	1617.82	1825.71	1939.11	1924.3	1429.13	1208.72	1209.28	1589.38
ARC1B_HUMAN	2.30253	4.27707	5.57192	6.97074		SR140_HUMAN	2295.7	983.144	1462.22	1137.36	807.509	973.984	1276.65	2656.13	2663.81	3085.84	3042.24	3393.11	3100.26	2990.23	3378.8	4021.79	3078.74	4184.09	4503.72	3678.39	3807.59	6369.66	6392.19	5987.31	5979.1	5527.72	6179.21	6072.53	6839.64	7540.12	8821.5	8017.01	7926.58	7574.65	7786.58
ARPC2_HUMAN	2.2955	3.71707	5.08016	6.16175		PUR4_HUMAN	1524.71	1261.46	1789.96	1358.14	1168.75	1303.48	1401.08	3293.07	3008.9	3428.59	3639.98	2653.54	2954.17	3163.04	5105.65	5723.64	5078.2	5097.41	5310.83	5908.83	5370.76	7732.32	7337.65	7788.5	6645.25	7443.75	6911.95	7309.9	8683.42	8739.58	10560.9	9083.75	9348.54	8235.44	9108.61
ARPC3_HUMAN	2.09199	3.35896	4.48855	5.67995		ANR28_HUMAN								297.283						297.283		430.503	407.603		220.096		352.734	178.96	120.688	379.225	575.596		299.877	310.869	689.702	1076.51	398.128	569.317	218.689	695.891	608.039
RPAC1_HUMAN	1.67856	2.61745	4.02418	4.90756		NPC1_HUMAN	103.582		491.164	319.185		128.387	260.579	589.503	310.011	405.242	594.765	648.806	465.079	502.234	766.094	913.462	371.352	381.715	321.523	529.228	547.229	406.218	859.352	901.306	334.565	1015.4	1021.57	756.402	1020.1	1166.65	1296.56	718.726	1452.66	1073.11	1121.3
PGRC2_HUMAN	2.09284	3.82836	5.27405	5.87712		PLCB_HUMAN	973.061	729.704	602.876	424.697	233.217	365.125	554.78	1165.69	982.088	1242.67	1184.05	1506.32	391.992	1078.8	1573.41	787.337	1590.19	3459.06	1525.5	1172.73	1684.7	1379.8	2145.46	1336.92	1872.78	1911.18	2270.82	1819.49	2450.11	3009.52	1961.52	1649.04	1715.38	2082.23	2144.63
PFD6_HUMAN	2.08243	3.31469	4.17986	4.55372		SCAM1_HUMAN	259.654	68.4959	211.113	117.202	268.104	231.446	192.669	38.7822	168.998	221.03	325.897	255.139	203.228	202.179	531.594	345.51	506.214	627.641	507.295	395.944	485.7	404.815	792.176	479.21	270.311	540.37	613.724	516.768	969.735	1049.62	1060.48	611.872	496.779	397.832	764.386
WDR46_HUMAN	1.2746	1.81588	2.82587	3.39056		SCAM2_HUMAN	159.783		445.675	163.629	326.959	423.474	303.904	718.471	664.818	672.544	329.885	200.617	541.882	521.37	635.452	466.273	783.097	280.168	774.576	762.857	617.07	1035.63	938.752	658.633	823.043	650.798	846.53	825.564	499.216	1767.74	731.936	1541.09	1076.89	1418.88	1172.63
NKRF_HUMAN	2.07372	2.83839	3.55879	4.3228		ARC1B_HUMAN	699.116	873.397	274.391	700.845	544.024	536.598	604.728	1490.57	1473.58	1109.94	1558.91	1544.47	1176.95	1392.4	2464.16	2273.52	2926.46	2311.82	3044.69	2498.15	2586.47	2702.16	4422.59	3488.65	3330.89	3513.89	2758.83	3369.5	3119.92	4617.66	4458.93	4666.25	4560.29	3869.37	4215.4
RT12_HUMAN	1.94855	3.73818	5.60608	6.55959		ARPC2_HUMAN	1050.08	1594.29	1413.23	1445.93	1376.38	1656.59	1422.75	3092.74	2761.08	3979.21	3437.16	3405.11	2920.2	3265.92	4885.37	6307.24	4686.51	4696.18	5111.73	6043.75	5288.46	6527.66	7971.62	6447.2	6888.58	7941.09	7590.65	7227.8	7798.33	9164.87	8593.42	9450.94	9043.11	8549.08	8766.63
RER1_HUMAN	2.44832	3.5283	4.36548	6.33205		ARPC3_HUMAN	1918.09	1714.41	2009.61	1677	1831.97	1787.46	1823.09	3317.9	4492.52	4180.91	3930	2841.4	4120.56	3813.88	5187.04	6466.77	6989	6348.67	6442.27	5308.41	6123.69	8597.33	8410.14	6643.46	8199.88	8790.18	8457.14	8183.02	9592.76	10255.2	11692.1	11802.6	9644.36	9143.29	10355.1
SURF4_HUMAN	2.44348	3.66058	4.99646	7.4904		RPAC1_HUMAN	908.437	707.51	461.917	826.608	1285.12	887.642	846.206	1586.58	1594.46	1739.21	1232.04	1322.13	1048.04	1420.41	2074.39	2481.36	2247.45	2268.59	2086.58	2131.02	2214.9	3228.4	2836.93	3760.77	3260.56	3276.8	4068.26	3405.29	3289.42	5290.24	4342.08	3907.18	3914.06	4173.86	4152.81
SPTC1_HUMAN	2.43444	3.06782	5.6415	8.50505		PGRC2_HUMAN	1114.27	1163.98	1150.05	804.956	1038.87	1154.59	1071.12	2287.24	2325.13	1639.64	2373.16	2289.68	2535.27	2241.69	4355.3	4083.16	3942.17	3288.91	4642.22	4292.05	4100.63	6444.96	5210.41	5299.53	5202.38	6091.61	5645.94	5649.14	4347.41	7130.38	6393.52	7177.57	6560.91	6160.8	6295.1
SPTC2_HUMAN	1.25796	1.593	2.68361	2.73882		PFD6_HUMAN	870.626	520.392	1074.5	569.13	763.207	357.495	692.558	1306.07	1764.76	1360.98	1255.62	1884.67	1081.13	1442.2	2249.98	2344.92	2776.37	2160.85	2117.33	2124.26	2295.62	2844.62	3593.06	2737.92	2719.72	2977.56	2495.9	2894.8	1789.61	3934.3	3601.74	3519.96	3108.22	2968.49	3153.72
OGT1_HUMAN	1.935	3.24023	4.40785	5.53243		WDR46_HUMAN	529.508	41.8757	435.438	1654.86	350.291		602.395	375.82	1018.82	882.242	482.408	937.554	910.035	767.813	1732	1025.07	1163.91	1052.43	707.008	882.831	1093.87	1692.7	1301.03	1348.98	1797.02	2494.4	1579.6	1702.29	2040.89	1950.13	1743.01	1801.15	2857.74	1861.81	2042.45
PMM2_HUMAN	2.00486	3.27065	4.46441	5.25283		NKRF_HUMAN	608.619	856.685	544.594	543.466	623.668	871.775	674.801	1296.5	1582	1247.19	2490.76	974.152	805.493	1399.35	1314.59	1982.58	1861.13	2087.73	2176.85	2069.21	1915.35	2676.41	2521.2	2328.54	2539.67	2335.61	2007.43	2401.48	2980.98	2934.83	2966.87	2913.48	2902.37	2803.65	2917.03
TM9S1_HUMAN	1.5204	2.43675	2.94226	3.70798		RT12_HUMAN		225.991	319.746	364.077	134.61		261.106	246.442	168.673	789.411	830.584			508.777	1153.68	806.413	838.021	879.315	924.252	1254.68	976.06	1353.46	1661.81	1478.74	1245.7	1496.11	1546.86	1463.78	1402.92	1495.67	2144.29	1999.43	1337.88	1896.3	1712.75
TRI18_HUMAN	8.12335	6.2237	4.42121	10.835		RER1_HUMAN	438.207	677.106	840.867	327.27		193.248	495.34	768.598	1335.68	2015.4	909.35	1298.95	948.507	1212.75	1437.26	1651.4	1617.63	2220.71	1417.3	2141.95	1747.71	3248.02	1657.12	1096.95	2259.82	1868.51	2843.96	2162.4	3477.73	2880.85	3263.34	3736.35	3061.61	2399.22	3136.52
HMGB3_HUMAN	2.19442	3.02935	3.82892	5.44707		SURF4_HUMAN	3108.8	1354.09	2573.19	2662.2	2258.68	2533.09	2415.01	5827.42	6613.35	5574.81	6461.67	4935.12	5993.76	5901.02	7320.59	9611.74	8229.58	9998.15	7961.8	9920.06	8840.32	12030.2	15035.1	13509.1	11804.3	12284.6	7735.66	12066.5	18130.7	16148.5	18314.4	17739.6	19380.5	18822.5	18089.4
PPM1G_HUMAN	2.63248	3.88233	5.52357	6.0681		SPTC1_HUMAN		107.313					107.313	261.247						261.247	423.878			287.582		276.19	329.217	490.114				956.739	369.366	605.406		895.368	1191.53	432.463		1131.45	912.703
SHIP2_HUMAN	2.21322	3.32185	5.5208	5.63271		SPTC2_HUMAN	169.552		252.944	144.99	164.317	274.207	201.202	277.15	257.314	123.672	362.355	121.891	376.242	253.104	307.89	313.942	244.281	215.642	315.165	526.171	320.515	545.85	602.74	433.901	568.496	537.122	551.575	539.947	248.216	684.439	626.81	594.281	912.561	240.034	551.057
EIF3D_HUMAN	1.97699	3.22029	4.43576	5.67034		OGT1_HUMAN	529.931	484.904	497.226	350.757	254.225	444.743	426.964	731.08	892.695	804.702	825.947	708.077	994.556	826.176	1296.86	1244.92	1704.72	1129	1261.29	1663.98	1383.46	1908.07	1522.93	2143.55	1683.44	2393.36	1640.63	1882	2344.9	2577.75	2754.04	1929.43	2370.13	2196.65	2362.15
EIF3H_HUMAN	2.01917	3.76478	4.9715	6.02266		PMM2_HUMAN	406.853	761.638	461.432	392.174	417.052	762.016	533.528	1056.18	1173.61	1206.38	901.434	1145.96	934.327	1069.65	1542.6	1878.27	1535.69	1330.4	2624.4	1558.54	1744.98	2501.88	2179.66	2364.56	2195.1	2420.53	2629.59	2381.89	2276.39	2569.92	3052.72	2936.63	2349.5	3630.01	2802.53
NVL_HUMAN	0.729068	1.37131	1.68179	2.00339		TM9S1_HUMAN		60.9187	226.017	322.546	249.851	239.847	219.836	350.641	339.781	399.909	115.709		465.149	334.238	480.971	584.333	255.447	801.008	718.039	374.312	535.685	378.893	766.732	459.169	636.475	512.268	1127.35	646.814	985.851	1014.94	528.302	488.813	1040.98	832.003	815.148
BCAT2_HUMAN	2.25249	3.88758	4.751	6.78104		TRI18_HUMAN		29.3061					29.3061	324.927	329.081	279.931	18.3162			238.064	303.368		175.589	82.2707	165.943	184.791	182.392	136.04	230.615	166.36	75.263	61.9424	107.19	129.568	235.315	395.223	863.423	59.4999	161.019	190.704	317.531
IPO8_HUMAN	1.33375	2.0139	3.09329	3.31835		HMGB3_HUMAN	2360.41	2155.1	2062.42	2111.7	1770.97	1414.32	1979.15	5478.33	4866.06	4613.41	3944.58	3808.3	3347.94	4343.1	5938.6	6180.09	6022.27	5747.81	6424.27	5660.29	5995.56	8401.35	7298.92	7557.92	7705.75	6862.19	7641.93	7578.01	11839.8	10367.5	12081.7	11355.3	10461.8	8577.44	10780.6
STX7_HUMAN	1.52135	2.49087	4.24884	4.22056		PPM1G_HUMAN	914.228	1028.39	833.041	785.136	1169.59	1123.29	975.613	2934.51	2104.58	2759.29	2238.11	2606.81	2766.36	2568.28	4258.61	3665.36	3972.71	3576.67	3361.65	3890.92	3787.65	5703.35	5609.44	5016.27	5020.24	5418.92	5564.96	5388.86	5848.79	5608.45	5799.86	5824.35	6655.73	5783.52	5920.12
MOT4_HUMAN	2.55518	3.77434	5.84418	6.96487		SHIP2_HUMAN	762.326	657.897	381.706	757.964	645.721	514.427	620.007	1183.35	1423.14	1588.57	1638.37	567.898	1831.93	1372.21	2285.38	2237.61	1602.19	2269.33	1825.06	2137.84	2059.57	2799.36	3585.68	3064.28	3328.75	3609.44	4150.11	3422.94	3844.59	4445.2	2531.32	2220.45	4160.89	3751.47	3492.32
RPA34_HUMAN	2.35186	2.68062	3.23018	3.94587		EIF3D_HUMAN	1469.17	1460.71	1504.82	1461.39	1446.13	1259.47	1433.62	2821.36	3030.09	3437.74	2820.31	2151.96	2743.97	2834.24	4491.39	4574.29	4430.7	4559.23	4836.5	4807.86	4616.66	6728.44	7275.85	7027.01	5477.02	5488.49	6158.2	6359.17	7817.07	7793.27	8909.52	8633.77	8212.35	7408.5	8129.08
YKT6_HUMAN	1.87556	2.17117	4.02975	5.30396		EIF3H_HUMAN	2279.1	1502.41	1874.02	1872.64	1835.02	1982.71	1890.98	4752.84	3723.79	3371.73	4501.16	3464.27	3095.46	3818.21	6749.43	7256.43	6407.7	7515.89	7385.08	7400.34	7119.14	9206.5	9134.11	10190.3	9697.45	9445.39	8732.44	9401.03	11616	11610.9	11613	13048.4	9764.6	10679.6	11388.8
ARPC5_HUMAN	1.94964	2.88485	4.08004	5.62073		HDAC3_HUMAN								365.72		511.503			418.236	431.82	772.522	141.687	358.527		838.22	214.868	465.165		593.071	636.935	603.723	742.401	235.525	562.331	752.135	677.906	1456.14	649.094	956.568	1123.6	935.907
MAFG_HUMAN;MAFK_HUMAN	1.51461	2.37618	3.50522	4.50879		NVL_HUMAN						578.686	578.686	243.451	348.381	339.584	704.019	628.806	267.166	421.901	689.046	354.253	911.515	703.228	1281.82	821.485	793.558	752.252	1298.7	1045.85	689.112	1136.66	916.802	973.229	1003.25	1332.78	1527.89	849.269	1226.43	1016.38	1159.33
TPSN_HUMAN	2.41608	3.51424	5.48158	6.18985		BCAT2_HUMAN	1102.6	601.894	829.56	751.732	1016.69	522.673	804.192	2544.89	1962.29	1600.25	1537.07	1734.15	1489.94	1811.43	2990.08	3059.12	3097.27	2827.28	3720.61	3063.79	3126.36	3853.19	4256.24	3413.29	3783.5	3783.94	3834.11	3820.71	4897.28	4818.18	5830.77	5409.69	6157.19	5606.42	5453.26
R113A_HUMAN	0.965259	1.85679	2.22844	2.66543		IPO8_HUMAN	230.768	802.311	99.5277	357.541	206.72	88.0531	297.487		453.088	500.897	479.669	358.507	191.707	396.774	254.938	858.362	696.486	640.661	523.547	620.662	599.109	862.204	1052.34	904.388	967.474	712.603	1022.27	920.213	1140.95	1131.44	1025.88	1131.98	798.115	694.632	987.166
DHX15_HUMAN	2.07541	3.33689	4.71143	5.94552		STX7_HUMAN	135.381	288.706	104.039				176.042	122.864	123.156	303.255	589.821	222.829	245.008	267.822	403.6	422.529	440.097	422.421	315.993	626.35	438.498	918.403	974.222	827.792	482.182	807.078	478.168	747.974	639.588	594.782	878.488	1084.17	651.725	609.224	742.996
DHX15_HUMAN;DHX16_HUMAN;DHX8_HUMAN	1.62875	3.04346	5.69579	7.44283		MOT4_HUMAN	1428.01	1860.3	2032.2	2275.16	1276.94	1485.71	1726.39	5724.43	4055.83	4808.75	3654.63	3517.69	4706.02	4411.22	6174.44	7478.87	5902.08	6454.31	5671.44	7414.63	6515.96	8499.51	10429.4	10717.9	9707.96	9934.08	11247	10089.3	11533.5	11268	11742.4	12227.7	12767.3	12605.5	12024.1
MCES_HUMAN	2.08388	3.24348	3.77086	5.26389		RPA34_HUMAN	591.82	507.377		381.689		606.579	521.866	1199.44	928.472	1520.44	1212.81	1512.9	990.075	1227.36	1232.08	1022.02	2073.3	1692.36	887.333	1486.45	1398.92	1738.77	1618.81	1945.36	1977.85	1854.13	979.416	1685.72	1754.95	2012.04	2587.88	2162.23	1649.1	2189.09	2059.22
TTI1_HUMAN	2.2093	4.18813	5.81219	6.04654		YKT6_HUMAN	519.287	407.733	188.698	307.153	452.954	167.299	340.521	723.792	541.264	918.617	447.99	291.49	908.845	638.666	908.264	741.464	645.636	706.637	701.254	732.723	739.33	1347.91	1553.6	720.039	1116.21	1997.01	1498.52	1372.21	1448.43	1731.43	1664.06	2006.24	2013.01	1973.48	1806.11
RRP8_HUMAN	2.51302	3.94679	5.71237	7.27395		ARPC5_HUMAN	1914.84	3439.21	3553.67	2755	2656.91	3018.84	2889.75	6393.06	5608.11	6550.33	2920.29	7310.94	5021.13	5633.98	8724.45	6841.25	11395.2	9241.19	7606.86	6210.02	8336.5	12433.6	11693.5	16711.1	10723.2	7855.51	11324.7	11790.3	16171.1	17533.5	19329	16116.8	14220.5	14084	16242.5
CYB5B_HUMAN	2.14411	2.91995	4.57835	5.21609		MAFG_HUMAN;MAFK_HUMAN		412.113	103.686	202.627	352.717	539.005	322.03	557.727	504.443	514.568	675.881	410.376	263.507	487.75	426.574	1070.83	553.144	1209.79	664.406	666.46	765.201	1044.09	1428.48	1027.73	1201.83	1380.83	689.741	1128.78	2046.86	1514.72	1318.55	1471.61	1175.37	1184.67	1451.96
PRP4_HUMAN	1.84054	3.07655	3.95647	4.76883		PDPK1_HUMAN;PDPK2_HUMAN										106.277	201.777			154.027				520.511		221.814	371.162	121.001	167.313			113.876		134.063			812.004	376.357	387.244	262.111	459.429
SERA_HUMAN	2.1041	3.14697	4.1729	5.03311		TPSN_HUMAN	1094.06	791.096	1019.91	1117.43	887.556	822.258	955.385	1938.13	2216.88	2801.48	2602.6	2361.4	1929.23	2308.29	2829.5	2971.53	3401.79	3242.91	4150.95	3548.03	3357.45	5063.95	4925.41	4626.74	5164.55	6389.01	5252.46	5237.02	5511.7	5984.47	6734.47	6305.89	6114.67	4830.92	5913.69
NDUS4_HUMAN	3.06039	4.28294	5.99884	7.06287		R113A_HUMAN	222.707		483.278			430.077	378.687	344.443	429.041	829.088	215.848	139.177	235.592	365.531	470.634	849.407	848.422	559.555	901.897	588.94	703.142	903.182	669.984	795.352	743.263	833.729	1117.79	843.883	884.013	1045.12	1039.75	704.279	1470.32	912.715	1009.37
DC1L2_HUMAN	1.87776	2.65371	4.23196	4.65425		DHX15_HUMAN	2331.67	2067.27	2192.37	2270.61	2026.84	2206.98	2182.62	4986.14	4186.21	4552.22	4660.49	4527.35	4266.56	4529.83	7170.3	7468.63	7628.99	6429.24	8290.36	6711.47	7283.16	10317.4	10261.9	10421.8	9747.03	10078.5	10873	10283.3	12636.5	12596.6	14001.3	12554.7	14411.5	11660.4	12976.8
PSMD3_HUMAN	2.17745	3.22591	5.01311	6.20237		DHX15_HUMAN;DHX16_HUMAN;DHX8_HUMAN	660.762		546.13				603.446	1342.2	908.153	1162.52	943.073	581.175	960.063	982.864	1212.45	2827.43	2407.85	1634.82	1661.85	1275	1836.57	2723.51	4342.23	3046.9	3706.36	3673.97	3129.65	3437.1	5090.96	4949.32	4530.5	4265.21	4065.3	4046.77	4491.34
RFOX1_HUMAN;RFOX2_HUMAN	1.98372	3.45901	2.79982	3.71057		MCES_HUMAN		394.879	478.921	289.559	398.849	137.266	339.895	535.155	707.205	997.269	745.724	626.598	637.851	708.3	977.481	1494.94	1048.41	827.063	1378.87	887.891	1102.44	1726.06	829.673	1024.12	1406.36	1042	1661.96	1281.7	1858.4	1853.45	1856.57	1956.97	1806.99	1402.64	1789.17
PAPS1_HUMAN	1.48848	2.36845	3.78107	4.15288		TTI1_HUMAN	129.542	24.0744	102.72	221.606	173.626	141.001	132.095	215.002	116.485	233.878	304.19	165.939	715.532	291.838	609.191	590.88	515.486	501.43	421.733	680.667	553.231	532.066	298.278	604.155	1126.87	1052.17	993.025	767.761	872.94	553.57	752.813	1070	1198.98	343.996	798.716
PAPS1_HUMAN;PAPS2_HUMAN	0.354672	0.904587	1.30562	2.10171		RRP8_HUMAN	596.508	218.419	453.903	370.124	399.399	316.99	392.557	1134.55	773.905	894.194	1013.55	1277.1	825.715	986.502	1521.08	1008.09	2202.95	1668.44	2035.83	859.65	1549.34	2776.63	2496.35	2038.83	2135.56	2010.78	1996.43	2242.43	3222.15	2493.95	2858.72	2655.03	3107.08	2795.71	2855.44
ZW10_HUMAN	1.7167	2.16044	2.42173	3.82459		CYB5B_HUMAN	579.641	384.406	639.783	195.024	774.988	473.464	507.884	1080.65	1346.24	858.833	1283.22	963.259	1001.57	1088.96	1380.51	1455.72	1535.42	1057.54	2243.87	1224.91	1482.99	2077.2	2682.78	2190.89	2148.2	2176.83	2675.72	2325.27	2231.16	2532.16	3006.36	2634.17	3040.93	2450.24	2649.17
SNUT1_HUMAN	1.45736	2.56373	3.54637	4.32602		PRP4_HUMAN	509.62	563.833	763.401	575.922	451.177	529.52	565.579	985.579	935.344	1118.03	1062.73	1173.29	970.857	1040.97	1879.03	1701.83	1915.47	1363.05	1693.79	1887.03	1740.03	2067.13	2152.03	2275.62	2646.43	1893.06	2391.9	2237.69	2850.41	2418.06	2307.18	2739.2	3244.2	2623.84	2697.15
MCA3_HUMAN	2.97681	4.0435	5.41724	6.46065		SERA_HUMAN	8857.66	9312.1	8320.95	9843.9	9117.42	9146.53	9099.76	19240.4	20880.6	18815.4	19236.9	17885.9	18821.7	19146.8	29965.6	28003.1	28566.7	27234.5	28788.9	29261.2	28636.7	37692.5	37780.3	39253.6	37505.6	37672	37930.4	37972.4	43671.4	46640.1	47721	45292.6	47495.6	43979.9	45800.1
HNRPR_HUMAN	2.20345	3.38388	4.56762	5.89951		NDUS4_HUMAN			425.107	472.044		180.502	359.218	565.115	802.021		1146.91	1847.07	1135.61	1099.35	1654.88	1583.1	1463.19	2149.34	824.697	1555.84	1538.51	2765.44	1151.52	2585.18	1657.51	2304.95	2464.73	2154.89	1542.15	2325.58	3468.17	2945.2	2617.92	2323.63	2537.11
HNRPQ_HUMAN;HNRPR_HUMAN	2.10993	3.26682	4.22138	5.34352		DC1L2_HUMAN	514.915	388.659	468.657	277.284	672.911	294.213	436.107	1003.47	803.734	762.639	624.049	1127.89	591.639	818.904	1151.04	1240.38	978.632	1330.39	1137.28	1106.09	1157.3	2033.09	1830.46	1839.97	1798.81	1687.35	1883.84	1845.59	1812.26	1884.04	2415.25	2226.17	1925.96	1914.82	2029.75
PRPF3_HUMAN	2.41023	4.06277	5.61044	6.49478		PSMD3_HUMAN	836.852	880.253	785.474	928.119	911.029	869.248	868.496	2125.24	2035.7	1807	1862.95	1634.45	1881.31	1891.11	2881.68	2536.54	2799.72	2882.25	2756.19	2953.77	2801.69	4517.05	4492.86	4252.97	4641.55	4231.18	3987.59	4353.87	4537.82	5464.41	5838.55	5530.05	5561.7	5387.87	5386.73
TXNL1_HUMAN	2.32287	3.54228	4.80266	6.07734		RFOX1_HUMAN;RFOX2_HUMAN		269.453			469.419		369.436	961.318	493.114	655.804		821.201		732.859	1518.01	918.229	915.326	2252.61	1833.8	229.312	1277.88	1956.29	1356.26		388.455	904.072	566.698	1034.36	963.13	1380.74	1186.54	1721.55	1790.27	1182.68	1370.82
TPD54_HUMAN	1.94686	2.95283	4.18167	4.93918		PAPS1_HUMAN	163.204	122.775	368.131		579.907	743.049	395.413	947.279	526.579	557.018	795.775	344.421	360.326	588.566	951.408	949.272	878.612	1195.77	749.271	894.764	936.516	2125.82	1582.05	1327.92	1396.94	1423.66	1114.12	1495.08	1593.35	1641.66	2216.78	1803.66	1474.3	1122.87	1642.1
EMC8_HUMAN	2.08977	3.56795	5.04896	4.93021		PAPS1_HUMAN;PAPS2_HUMAN	369.003						369.003					91.3417	170.408	130.875	201.002	631.676	57.3754	445.128			333.795	629.843	680.006		489.123	169.189	440.731	481.778	843.973	694.712	903.638	706.888	1015.95	488.066	775.538
ERI3_HUMAN	3.64121	4.88363	6.31503	8.26095		ZW10_HUMAN	492.743	652.267	365.507	514.071	456.072		496.132	810.96	645.91	1175.32	822.969	791.154	863.951	851.711	884.32	1080.8	1131.19	1153.05	1355.63	826.181	1071.86	1241.84	1091.63	958.719	1473.86	1246.38	1196.56	1201.5	1851.24	2084.14	1629.58	1648.26	2195.68	1976.11	1897.5
IF4G3_HUMAN	1.40703	3.05877	6.53499	3.32785		SNUT1_HUMAN	631.165	792.347	927.619	803.975	1228.48	905.053	881.44	1320.75	914.247	1398.44	1303.12	1546.04	1224.86	1284.58	1913.27	2260.72	2063.48	2220.6	2679.45	2421.11	2259.77	3323.48	3484.8	3458.08	2532.71	3024.07	2932.32	3125.91	4388	3369.09	4988.78	3352.71	3346.73	3433.44	3813.12
IF4G1_HUMAN;IF4G3_HUMAN	2.25254	3.5677	4.442	6.59181		GPAA1_HUMAN																403.042				630.85	516.946	771.554			380.911		530.843	561.103	650.169	693.206				1299.97	881.115
PPIH_HUMAN	2.13359	3.20593	4.94385	4.92873		MCA3_HUMAN	394.188	246.007	262.512	347.07	279.428	91.1099	270.052	1020.95	940.263	635.92	402.561	928.443	895.233	803.895	1265.53	1166.51	908.363	889.247	1166.1	1156	1091.96	1302.06	1454.07	1604.21	1446.77	1597.89	1372.63	1462.94	1608.08	1922.89	1817.47	1445.81	1745.78	1928.25	1744.71
SUV91_HUMAN	2.57299	3.03995	4.86163	5.68071		HNRPR_HUMAN	2968.4	3534.93	3459.44	3768.29	3438.3	2533.62	3283.83	7209.08	7504.92	6555.12	6989.03	7365.64	7790.76	7235.76	10944.1	11127.5	10951.7	10887.1	10847.1	11915	11112.1	16741.3	14984.3	14602.6	14581.9	13759.8	15325.8	14999.3	19105.1	20370.8	19744.5	18575.1	19890	18552.4	19373
HTRA2_HUMAN	1.37124	1.93854	3.38346	4.68478		HNRPQ_HUMAN;HNRPR_HUMAN	5451.99	5552.2	6379.52	5752.59	5987.44	5963.41	5847.86	12738.8	12329.5	12019.3	12292.2	12029.7	12621.9	12338.6	20146.4	18753.8	18410	18480.9	19573.2	19259	19103.9	26248	24450.4	24301.6	23703	23785	25628.1	24686	29742.5	31988.1	32643.1	30455.8	32475.2	30184.2	31248.2
ARK72_HUMAN	1.93058	2.99945	4.54103	5.34487		PRPF3_HUMAN	650.586	566.153	748.276	510.966	504.924	746.526	621.238	1604.12	1490.6	1278.56	1059.19	1977.82	1573.68	1497.33	2801.14	2841.38	2341.5	2513.98	2108.49	2537.22	2523.95	3370.9	3054.52	3485.15	3472.14	3826.47	3703.34	3485.42	3766.73	4570.05	4577.58	4065.51	3729.44	3499.55	4034.81
E41L2_HUMAN	2.24968	2.35929	4.32611	5.31396		TXNL1_HUMAN	1133.81	1145.69	1296.3	916.926	1017.7	1314.48	1137.48	3051.9	2528.25	2336.73	2708.59	2568.46	2659.42	2642.22	4047.82	4064.84	4212.17	3707.77	4142.51	4000.59	4029.28	5167.11	5426.4	5675.22	5385.05	5361.01	5762.9	5462.95	6368.48	7411.69	7215.21	7137.62	6827.1	6517.2	6912.88
TGON2_HUMAN	2.23626	4.07425	4.38259	6.45613		TPD54_HUMAN	2950.72	2604.57	2562.61	2470.36	2673.25	3015.47	2712.83	5058.84	5746.04	5485.44	5236.67	5536.65	4625.43	5281.51	7659.66	8224.56	8140.78	8119.83	8237.49	7680.79	8010.52	12021	11198.1	10696.7	11136.9	11752.7	11259.5	11344.2	13865.4	13381.7	13556.4	13251.1	14156.4	12184	13399.2
B4GA1_HUMAN	2.2861	2.36993	4.99322	5.07921		EMC8_HUMAN	487.201	324.037	862.513		278.403		488.039	1487.83	1831.89	863.328	891.019	515.281	529.978	1019.89	1571.38	1794.54	2338.85	2109.69	1274.91	1358.41	1741.3	2774.08	2286.91	2218.95	3219.32	1866.55	2418.72	2464.09	2141.2	2109.94	2874.64	2210.64	2412.66	2687.71	2406.13
DENR_HUMAN	2.00344	2.91932	3.98839	4.86466		ERI3_HUMAN	186.001		323.043	175.876		130.438	203.839		651.417			529.893	1045.36	742.223		1042.86	900.584	1076.04	1067.96	889.936	995.476	1561.86	801.276	589.134	681.997	2199.39	1889.86	1287.25	2318.83	1712.72	2220.88	1437.8	1476.79	936.423	1683.91
XPOT_HUMAN	1.87558	3.11776	4.21528	5.48095		P52K_HUMAN									190.598	480.806			242.945	304.783		543.698	995.852		596.321	267.945	600.954	603.923	625.892		780.476	536.184	1039.5	717.195	742.862	626.294	536.228	544.857	789.358	527.875	627.912
DNPH1_HUMAN	1.57936	2.8888	3.98916	3.70516		IF4G3_HUMAN			93.7509				93.7509		124.501	47.8129	221.731	133.595		131.91	139.126		439.729			281.431	286.762	674.976	607.275	611.594		556.8		612.661		331.879	101.223	245.002	524.221	357.619	311.989
TIM44_HUMAN	2.24827	3.48623	4.70628	5.97622		IF4G1_HUMAN;IF4G3_HUMAN	473.352	648.274	260.935	104.253	738.793	672.814	483.07	835.939	1239.56	910.807	1115.04	1288.77	1138.7	1088.14	2215.45	1472.46	1449.26	1612.89	1882.58	1708.07	1723.45	2093.49	2185.34	2186.3	2137.85	2038.76	2233.04	2145.8	2846.32	3983.37	3101.34	3216.47	2933.1	3025.24	3184.31
TPPC3_HUMAN	2.124	3.52322	4.62415	5.1689		PPIH_HUMAN	916.365	817.179	746.188	1137.7	786.339	992.566	899.389	1409.29	2098.22	1489.97	2000.6	2127.92	2387.58	1918.93	3341.84	2916.01	2946.02	2908.85	2946.49	2241.05	2883.38	5050.27	3343.6	4303.55	5190.1	4129.42	4661.76	4446.45	4110.65	4284.8	4869.22	4356.69	5498.13	3477.59	4432.85
CHM2A_HUMAN	2.55525	4.70456	5.98295	7.9294		SUV91_HUMAN	90.7508					135.001	112.876			395.976		184.88		290.428		93.7505	400.195	171.001	460.832	589.907	343.137	539.286			342.833		764.164	548.761	498.942	796.705	289.44	992.865	628.125		641.215
TSN6_HUMAN	2.67971	4.46465	5.24978	8.68597		HTRA2_HUMAN	193.658	304.78	208.353	171.384		167.295	209.094	300.633	418.741	337.663	290.924	229.104	143.24	286.718	271.756	580.692	359.024	484.468	505.216	230.867	405.337	768.999	687.552	901.751	942.148	782.871	161.443	707.461	807.471	1187.18	1322.22	892.841	982.667	684.977	979.559
PLRG1_HUMAN	1.38884	1.56161	2.57123	3.64313		ARK72_HUMAN	649.921	593.5	558.729	946.413	483.478	609.641	640.28	1286.46	1279.03	1710.08	931.646	1137.06	1072.4	1236.11	2109.72	1938.37	2120.95	1259.71	2037.18	2056.99	1920.49	2723.86	3062.38	2988.76	3054.8	3032.05	2583.34	2907.53	3536.55	3067.28	4125.78	2662.73	4026.06	3114.88	3422.21
ZN207_HUMAN	1.90147	3.13203	3.93452	5.13085		E41L2_HUMAN	568.611	629.483	306.206	443.942	203.417	333.105	414.127	537.897	804.672	812.406	1273.07	1123.47	1038.4	931.653	1030.79	810.659	729.656	876.592	1084.05	1330.52	977.044	1601.49	1785.99	1997.29	1607.79	2048.4	1708.41	1791.56	1925.86	2186.99	3380.55	2361.49	1729.99	1619.05	2200.65
NDUB5_HUMAN	1.60265	2.72943	4.07421	4.67542		TGON2_HUMAN	154.061				59.0161	202.059	138.379	300.339	170.941	251.789	422.897	505.762	204.974	309.45	424.811	409.918	593.531	711.228	785.044	458.206	563.79	491.132	607.921	512.176	527.457	561.722	938.332	606.457	1160.06	1005.32	1020.03	992.573	677.85	504.511	893.391
NDUB3_HUMAN	2.38064	3.97195	5.41048	6.09068		B4GA1_HUMAN			119.161				119.161			344.741	199.134	169.63	376.15	272.414		330.697	388.055	272.379	103.184	317.699	282.403	1064.2	485.287	910.398	418.14	239.679	452.277	594.997		620.102	767.697	817.964	457.323	363.132	605.244
NDUA2_HUMAN	2.51943	3.86941	6.56836	8.25999		DENR_HUMAN	1400.31	2568.89	1865.4	867.712	2115.09	2175.77	1832.2	4036	3694	2933.71	4524.39	2679.52	4156.59	3670.7	5650.58	5800.78	4523.42	6281.63	3966.65	5869.56	5348.77	9356.88	5902.22	7365.85	6877.4	7023.02	7319.66	7307.51	7632.48	10214.1	10659	8636.44	9340.26	6995.71	8913
GET3_HUMAN	3.29067	4.73411	6.60817	8.78298		XPOT_HUMAN	846.905	846.369	628.366	740.187	755.484	596.546	735.643	1494.69	1254.71	1201.55	1479.14	1585.4	1263.05	1379.76	2367.86	2297.02	2246.05	2231.51	2071.93	2546.96	2293.56	2781.91	3052.04	3352.54	3002.88	3262.27	3154.01	3100.94	3771.81	4176.54	4427.42	4070.41	3840.21	3905.74	4032.02
BUB3_HUMAN	1.91625	3.22697	4.42976	5.30094		DNPH1_HUMAN	1210.7	586.62	383.637	548.251	434.267	463.691	604.528	155.387	940.323	1103.84	1602.01	1010.92	916.103	954.764	1017.68	1880.84	1822.79	2145.56	1960.53	1650.76	1746.36	1996.95	2260.51	2134.04	2583.42	2652.85	2841.57	2411.56	2162.38	2405.85	2415.01	1771.64	2867.46	1816.88	2239.87
PLPP2_HUMAN	3.96905	6.09787	7.87846	11.8345		TIM44_HUMAN	662.419	1047.53	853.492	731.426	1086.43	688.895	845.032	1931.11	2074.36	1859.34	2206.88	1939.87	1387.58	1899.86	2561.94	2607.83	3036.49	3283.44	3073.06	3113.08	2945.97	4472.26	3839.01	4373.44	4001.59	3499.7	3675.76	3976.96	4623.71	5097.64	5700.21	5199.17	4925.34	4754.53	5050.1
ACTN4_HUMAN	1.95944	3.04865	4.27651	5.48426		TPPC3_HUMAN	226.423	335.285	359.86	342.325		511.567	355.092	797.483	691.431	962.787	680.036	706.514	687.032	754.214	1279.87	1124.83	1222.71	1203.06	1504.48	1171.46	1251.07	1508.78	1622.35	1552.86	1419.42	2159	1589.59	1642	977.358	2569.79	1794.68	1875.41	2057.65	1737.73	1835.44
ACTN1_HUMAN;ACTN4_HUMAN	2.31357	3.51573	4.63397	5.72991		CHM2A_HUMAN	484.366	572.659		350.869	341.455	222.783	394.426	879.251	1273.76	1382.63	858.93	754.698	897.886	1007.86	1808.26	1400.84	2200.9	1661	1996.9	2065.71	1855.6	2687.29	2421.44	2642.35	2183.72	2021.85	2202.36	2359.84	2242.92	2880.52	3367.9	2571.57	4040.04	3662.43	3127.56
MAAI_HUMAN	1.54128	1.54485	3.09083	2.89672		PSCA_HUMAN									44.0005		153.252			98.6262	114.564	159.877		174.721	112.751	159.705	144.324	112.314	139.033	69.001	260.178	211.252	324.742	186.087	269.44	147.814	293.003	335.64	80.7896	98.7512	204.24
TRIA1_HUMAN	1.84358	3.02092	5.18325	6.73569		TSN6_HUMAN	203.785	260.001	350.6			261.393	268.945	848.134	1303.9	345.159	430.151	733.677	663.136	720.693	1007.96	1168.01	614.676	1028.25	1863.48	1522.09	1200.74	1466.51	1406.14	817.827	987.862	2094.08	1698.99	1411.9	2758.2	1783.57	2395.28	2067.38	3233.31	1778.54	2336.05
HTSF1_HUMAN	2.22691	3.5509	5.25155	6.73444		PLRG1_HUMAN	446.97	547.919		333.695		154.532	370.779	513.769	577.952	553.744	370.688	506.744	566.81	514.951	686.441	419.385	607.641	382.07	736.214	642.321	579.012	722.516	811.862	1084.24	852.657	1165.24	1083.63	953.358	1361.64	1214.58	1537.22	1012.52	1739.81	1239.01	1350.8
AP1G1_HUMAN	2.43515	3.54003	4.51312	5.84863		ZN207_HUMAN	2159.31	2233.32	1686.8	2129.44	1897.04	1835.63	1990.26	3919.16	3911.41	3405.85	3462.67	3277.93	4729.48	3784.42	5579.5	6426.28	6789.78	6041.27	6014.99	6549.48	6233.55	8121.33	8373.87	8135.19	6757.51	7135.62	8460.76	7830.71	9407.47	10473.4	10787.3	10799	10355.9	9447.24	10211.7
SNG2_HUMAN	2.44403	3.59304	5.1127	5.8757		NDUB5_HUMAN	737.129	667.266	404.28	560.791	446.295	610.217	570.996	1633.56	832.639	824.104	35.4377	1305.49	859.418	915.108	1441.51	1891.39	1482.49	2062.3	921.031	1552.25	1558.5	2498.11	2859.72	2097.29	1817.22	1848.33	2837.47	2326.36	2712.04	2817.18	2460.56	2564.32	3083.25	2380.54	2669.65
SGTA_HUMAN	2.34223	3.64206	4.64039	5.66126		NDUB3_HUMAN	1110.29			420.753		526.654	685.899	1789.11	1507.44	1657.64		1244.43	1965.77	1632.88	2889.75	2597.88	2946.12	2961.29	2640.89	2310.2	2724.36	3968.84	4115.03	2877.92	3711.09	3674.07	3919.3	3711.04	4559.07	3572	4496.34	4144.2	4682.69	3611.24	4177.59
ENSA_HUMAN	2.29991	3.54667	5.19936	5.4816		NDUA2_HUMAN	81.4277	643.798	513.918	354.065	356.449	594.515	424.029	1553.53	899.048	1345.76	700.627	540.504	1370.4	1068.31	1642.79	1643.85	2024.87	1110.34	1753.41	1669.2	1640.74	3046.9	2879.13	3211.97	2545.98	2640.57	2386.48	2785.17	3337.75	3232.13	4676.78	2880.32	3420.34	3467.51	3502.47
ARP19_HUMAN;ENSA_HUMAN	1.6517	2.14907	5.16782	7.29706		GET3_HUMAN	873.498	545.316	1035.89	1214.02	937.021	644.874	875.103	2680.69	2660.06	3202.35	2714.21	2650.07	3370.67	2879.68	3878.03	3980.99	4173.2	3925.66	4930.07	3969.05	4142.83	5729.86	6652.87	5253.67	5634.55	5973.57	5452.45	5782.83	7448.52	7417.77	9577.98	5878.12	8539.7	7254.01	7686.02
MCAT_HUMAN	1.198	1.80183	3.29901	3.73254		BUB3_HUMAN	2935.82	2867.85	3029.69	3271.93	3591.77	2527.09	3037.36	7083.32	5495.81	5318.36	6364.69	4942.2	5717.65	5820.34	9508.08	9718.64	9678.06	9670.24	10152.4	10081.4	9801.47	12673	14167.1	12785.5	13222	15003.9	12877.1	13454.8	15313.4	14906.4	16283.1	17013.9	17078.6	16009.7	16100.8
SYNC_HUMAN	2.06153	3.15184	4.1476	4.87526		PLPP2_HUMAN						180.862	180.862	672.024	1213.64	822.662		603.261	277.664	717.85	969.658	1309.31	1343.14	690.698	1303.26	1001.17	1102.87		1198.77	1696.61	1834.59	1038.83	1355.77	1424.91	1699.3	1749.58	2792.49	1718.63	2527.98	2354.47	2140.41
SSNA1_HUMAN	1.26477	2.17353	2.58393	5.00873		ACTN4_HUMAN	3713.98	4356.77	4803.62	4696.03	4573.36	4524.43	4444.7	9414.72	9354.79	8862.02	8315.21	8304.66	8003.3	8709.12	13882.8	13889	13806.4	13455.2	13096.8	13171.9	13550.3	19662.9	19238.4	19512	19035.1	18903.6	17694.9	19007.8	22535.2	23773.4	27205.2	24714.1	24992.2	23035.3	24375.9
PM34_HUMAN	4.66514	6.36686	8.37065	10.6867		ACTN1_HUMAN;ACTN4_HUMAN	5157.86	7053.38	5763.38	4852.52	6968.01	5069.39	5810.76	14732.9	12834.2	14081.3	13556.5	12913.3	12543.3	13443.6	19931.2	20357	19426	20857.3	22000.5	20002.4	20429.1	26718.4	25504.8	27694.8	26619.8	28553.2	26470.1	26926.9	32825.9	33463.5	35606.5	34007.4	33457	30410.4	33295.1
CPSF5_HUMAN	2.09316	3.05528	5.01601	6.20682		MAAI_HUMAN	363.781	107.172	236.152	352.372		214.344	254.764	145.89	417.828	382.773	817.165	354.38	237.943	392.663	486.491	218.325	477.121	607.178	291.846	280.478	393.573	1004.42	1019.53	815.486	681.226	473.813	730.125	787.433	786.399	801.587	979.356	542.974	457.912	859.648	737.979
LANC1_HUMAN	2.2351	3.46698	5.44926	6.25967		TRIA1_HUMAN			67.8757	177.814		251.888	165.859	279.065	405.003	280.253	433.55		131.001	305.774	713.135	524.491	463.814	377.815	477.658	449.374	501.048	1100.95	818.501	816.179	879.953	856.405	686.148	859.689	896.702	1005.25	1151.16	1684.79	1065.48	899.677	1117.18
STRN_HUMAN	5.84477	10.5484	13.9691	16.3716		HTSF1_HUMAN	1292.8	868.019	718.438	816.652	812.512	957.862	911.047	1942.72	2405.7	1607.13	2646.35	1803.36	1767.68	2028.82	3001.42	3031.24	3418.6	3480.07	3431.03	3047.88	3235.04	5052.8	4676.94	4431.25	5082.95	4558.61	4903.9	4784.41	6201.79	6277.59	5940.03	6231.03	6378.79	5783.15	6135.4
U3IP2_HUMAN	2.3866	4.29904	5.7569	7.58708		AP1G1_HUMAN	471.916	644.145	657.318	872.338	615.096	734.616	665.905	1593.73	1732.94	1205.77	1445.33	1785.51	1966.18	1621.58	2277.48	2314.55	2924.81	1859.13	2654	2113.95	2357.32	2876.81	3202.45	3335.14	2691.54	2781.07	3144.83	3005.31	3272.75	3659.99	4310.8	3475.7	4906.99	3741.57	3894.63
SCO2_HUMAN	1.50323	3.11313	3.81694	4.56712		SNG2_HUMAN	309.504	533.744	244.147	316.707	411.162	439.5	375.794	1104.21	987.689	942.139	939.897	739.859	796.928	918.454	1163.34	1331.43	1304.08	1483.44	1327.88	1491.28	1350.24	2217.79	1890.03	1721.4	1929.05	1982.77	1786.89	1921.32	1769.83	1592.9	2799.16	2230.12	2571.91	2284.39	2208.05
AKAP8_HUMAN	2.27826	2.89635	4.08739	4.66068		SGTA_HUMAN	657.118	575.945	549.745	509.603	442.693	820.143	592.541	1362.34	1639.74	1243.41	1453.95	1468.88	1158.87	1387.86	2126.9	2196.5	2030.53	2093.26	2516.66	1984.59	2158.07	2681.13	2666.73	2681.85	3105.98	2557.87	2804.18	2749.62	2827.07	3306.77	3812.81	3402.95	3669.58	3108.01	3354.53
IDH3B_HUMAN	2.00016	3.62789	5.14642	6.59539		ENSA_HUMAN	721.236	983.154	1126.34	543.342	521.718	1460.01	892.633	1689.2	2166.36	2152.47	2498.73	1801.69	2009.39	2052.97	2747.46	3103.69	3650.17	3067.98	3551.14	2874.82	3165.88	5687.65	5060.19	4430.61	3920.93	4144.87	4602.46	4641.12	4891.14	5003.56	5082.23	4485.84	4593.32	5302.25	4893.06
NRDC_HUMAN	1.8139	2.82653	3.61857	5.05885		ARP19_HUMAN;ENSA_HUMAN	336.064	84.2507		131.626	107.251	39.3091	139.7		166.252			270.257	255.721	230.743	166.538		385.846	322.07	321.545	305.128	300.225		1254.89	737.087	394.463	501.342		721.946	1118.21	1277.38	1552.68	653.318	620.829	893.988	1019.4
CALU_HUMAN	1.96249	3.12927	4.42145	5.09879		MCAT_HUMAN	940.782			364.173	603.413	487.992	599.09	494.17	1149.09	561.027	803.548	562.3	736.127	717.71	833.377	1409.03	844.118	867.233	1322.12	1200.88	1079.46	1865.69	1544.51	2112.72	2452.36	1377.13	2506.03	1976.41	2252.27	2810.91	2800.24	1747.86	1928.67	1876.82	2236.13
SAHH2_HUMAN	1.46618	2.65205	3.02264	4.35887		SYNC_HUMAN	1824.06	1587.29	1542.36	1581.79	1469	1651.3	1609.3	3303.25	3325.52	2923.87	3725.54	3158.29	3469.24	3317.62	5401.61	5310.82	5341.56	4601.17	4697.25	5081.17	5072.26	6485.6	7345	6858.17	7160.1	6618.83	5580.69	6674.73	8312.6	8126.91	8299.24	7488.54	7911.14	6936.08	7845.75
SAHH2_HUMAN;SAHH3_HUMAN	2.44224	3.96525	5.33968	7.20357		SSNA1_HUMAN			123.347		308.996		216.171	206.439	276.752	264.002	376.299	305.063	211.889	273.407	675.642	151.689	575.736	411.784	709.824	294.461	469.856	578.126	573.658	952.691	546.912	403.843	296.208	558.573	770.886	1134.39	1105.36	1198.91	1230.53	1056.39	1082.74
NDUS5_HUMAN	1.72872	2.92444	3.76374	3.89386		PM34_HUMAN			69.0004				69.0004	415.078	249.76	149.001		380.762	414.88	321.896	714.802	281.906	514.881	396.386	288.606		439.316	643.153	850.069	617.245	163.626	494.867	696.51	577.578	664.61	535.45	635.38	933.462	467.996	1187.41	737.385
RAD21_HUMAN	2.12409	3.07465	4.96546	5.77797		CPSF5_HUMAN	759.184	296.26	332.12	434.798	848.446	524.567	532.562	1075.16	1378.85	1154.48	854.061	1149.81	1076.06	1114.74	1430.24	1012.08	1845.99	1474.17	2149.38	1850.89	1627.12	3017.3	2871.43	2742.2	2701.05	2230.97	2465.08	2671.34	3158.52	3164.14	3678.32	3309.69	3363.26	3159.2	3305.52
TIM8A_HUMAN	2.4578	3.45425	4.90824	5.91867		LANC1_HUMAN	806.975	1347.09	1105.42	888.159	1202.31	1478.7	1138.11	2281.23	2517.91	2393.8	2663.25	2937.09	2469.43	2543.78	3810.53	3829.87	3904.12	4121.73	4106.24	3902.29	3945.8	6416.68	6446.81	6138.62	6171.55	6012.14	6025.32	6201.85	7210.76	7008.9	7548.68	7496.71	6920.44	6559.61	7124.18
DHX16_HUMAN	1.44287	2.1251	3.22438	3.89543		STRN_HUMAN					78.3262		78.3262	480.966	521.208			371.221		457.798		733.935	499.136		962.361	1109.43	826.216	986.315	816.665	783.706	1007.03	1518.57	1452.6	1094.15	931.444	1249.57	1436.79	1140.99	1449.69	1485.49	1282.33
ZNRD2_HUMAN	1.60301	2.72604	3.69324	5.38481		U3IP2_HUMAN	492.221	601.961	649.656	434.98	639.4	793.989	602.035	1327.66	1235.89	1272.22	1579.49	1479.01	1726.61	1436.81	2753.05	2216.25	2641.29	2599.12	2469.65	2849.68	2588.17	3593.91	3009.81	3353.59	2918.98	4307.05	3611.78	3465.85	4034.03	4958.19	4747.43	4567.08	4786.7	4312.69	4567.69
GMFB_HUMAN;GMFG_HUMAN	1.98262	3.11243	3.38924	3.78328		SCO2_HUMAN	477.163			376.266	239.194		364.208	554.164	888.025	575.454		484.048	235.751	547.488	1052.3	1422.15		1052.53	1008.32		1133.82	1146.1	1383.02	901.888	1624.64	1697.49	1587.82	1390.16	1820.71	1392.98	2061.9	782.175	2112.21	1810.31	1663.38
KPRB_HUMAN	1.73167	2.96001	4.19999	5.64473		AKAP8_HUMAN	163.656	712.545	457.236		297.718	222.517	370.734	663.981	788.112	649.284	1133.32	875.334	957.743	844.629	723.623	1238.21	1395.31	785.838	1205.8	1093.88	1073.78	1424.82	1750.63	1939.16	1078.86	1600.09	1298.45	1515.34	1870.44	1769.64	1450.47	1567.71	1967.96	1741.03	1727.88
KPRA_HUMAN;KPRB_HUMAN	1.53775	2.76816	3.24528	4.08497		IDH3B_HUMAN	766.186	516.323	502.773	533.932	529.029	726.595	595.806	1356.23	1026.75	1243.91	1604.45	855.944	1062.96	1191.71	1949.91	1788.5	2401.8	2514.51	1877.31	2437.09	2161.52	2794.75	3111.7	2684.6	3152.38	3206.37	3447.83	3066.27	3858.01	4092.59	4471.65	3354.43	4351.95	3448.83	3929.58
SMCA5_HUMAN	2.08358	3.37827	4.58451	5.67294		NRDC_HUMAN	586.377	827.652	804.879	654.317	934.31	637.476	740.835	1298.51	1387.43	1426.91	1490.42	1276.23	1183.29	1343.8	2104.1	2360.66	2272.18	1943.44	2184.4	1699.19	2094	2992.9	2181.66	2981.68	2271.21	2675.04	2982.1	2680.77	2847.02	4042.23	4654.89	3209.69	4096.76	3636.07	3747.78
JIP4_HUMAN	0.957408	1.89571	2.37599	2.48159		CALU_HUMAN	2515.15	2865.76	2584.09	2980.92	2692.7	2356.91	2665.92	5249.03	5574.25	5416.63	4560.4	5422.7	5168.01	5231.84	8934.43	7692.92	8085.38	8065.78	7878.51	9397.35	8342.4	12095.7	12979.8	11525.3	11436.7	11023.2	11662.8	11787.2	13435.1	14102.2	14359.9	12689.6	14237.8	12733.3	13593
NPA1P_HUMAN	1.64959	2.05585	3.29799	3.30761		SAHH2_HUMAN	676.646	806.664		607.81	499.135	331.022	584.255	1105.07	953.543	885.607	728.781	768.554	698.182	856.623	1717.28	1014.41	1413.06	1732.07	871.751	2548.28	1549.48	1996.71	2433.84	1850.8	865.254	1827.02	1622.33	1765.99	4515.91	1658.96	3084.32	2471.31	863.736	2685.92	2546.69
AQR_HUMAN	2.16977	4.07411	5.7343	5.84557		SAHH2_HUMAN;SAHH3_HUMAN	413.862	567.448	644.695	550.993	428.688	410.796	502.747	835.281	1147.22	1257.33	1279.33	1501.7	1346.1	1227.83	2117.34	2013.93	2230.16	1753.69	1921.51	1924.49	1993.52	2639.37	2643.22	2554.57	2229.22	3350.59	2690.08	2684.51	3613.57	3350.99	3650.96	3542.47	4013.28	3558.17	3621.57
OPA1_HUMAN	1.81373	2.50533	3.75514	4.45745		NDUS5_HUMAN	185.329	873.803	296.714	597.104	497.135	359.262	468.225	750.937	1346.99	785.658	734.659	714.089	524.24	809.429	1280.03	1271.31	1167.35	1166.07	1851.86	1479.14	1369.29	1147.38	2116.19	1976.91	1847.53	1818.85	1666.78	1762.27	1646.62	1731.56	2202.86	1798.17	1392.89	2167.09	1823.2
KDM1A_HUMAN	2.31599	2.81001	4.43674	5.05651		RAD21_HUMAN	507.061	662.477	687.814	579.501	425.468	641.019	583.89	1243.01	1437.61	1483.18	1008.39	1169.38	1099.84	1240.24	1916.21	1829.11	1540.16	1935.7	1794.08	1756.29	1795.26	2812.16	3312.7	3292.38	2557.96	2729.86	2690.65	2899.29	3284.71	3931.25	3743.35	3001.26	3817.36	2464.25	3373.7
TBCD4_HUMAN	1.56053	2.79931	2.89328	2.83674		TIM8A_HUMAN	253.622	440.03	229.698	491.671		539.156	390.835	707.355	871.033	1532.91	712.752	967.606	971.915	960.595	1157.6	1383.31	1048.09	1530.15	1462	1519.12	1350.04	1564.82	1078.86	2339.74	2350.7	2311.18	1864.59	1918.31	2059.89	2694.45	2622.87	2089	1990.55	2422.6	2313.23
NDK8_HUMAN	2.06404	3.18952	3.93457	5.64495		DHX16_HUMAN	574.607	448.464	1237.64	256.767	302.134	240.8	510.069	713.661	535.854	730.272	556.166	923.109	956.725	735.965	1431.13	952.077	1373.5	907.023	1194.43	645.512	1083.95	1493.46	1568.25	2323.58	1285.64	1462.13	1734.86	1644.65	2004.96	2126.09	1849.46	1920.8	2265.95	1754.36	1986.94
NDK8_HUMAN;NDKA_HUMAN	1.72607	3.16727	4.47554	6.49421		ZNRD2_HUMAN	503.437	311.296	801.149	661.547	615.668	444.857	556.326	734.371	1044.09	917.137	1247.95	736.756	670.474	891.796	1321.28	1665.31	1713.02	1305.34	1620.07	1474.39	1516.57	2001.64	2629.49	1985.33	2210.77	1534.11	1966.52	2054.64	2919.6	2598.24	3676.06	2989.64	3217.7	2573.01	2995.71
FADS1_HUMAN	1.70796	2.28297	3.77193	4.68819		GMFB_HUMAN;GMFG_HUMAN	400.096	1790.29	1301.4	1017.37	1243.71	1356.26	1184.85	3071.92	1486.04	2365.89	2136.67	2799.05	2235.15	2349.12	4293.59	3134.23	4125.53	2884.22	4021.25	3667.83	3687.78	4598.82	3126.15	3727.25	3768.72	3725.68	5147.88	4015.75	5005.8	3939.36	4830.89	4689.23	3879.74	4550.79	4482.63
PEPL_HUMAN	1.74494	2.90211	3.41196	4.18629		KPRB_HUMAN	350.081	577.595	362.904	413.286	488.573		438.488	1096.6	823.764	635.366	416.366	840.869	742.92	759.314	1163.48	859.12	1398.8	1463.17	1391.28	1511.71	1297.93	1891.73	2294.53	1578.36	1872.87	1609.87	1802.5	1841.64	2259.59	2101.71	2909.98	2003.75	2696.78	2879.05	2475.14
GSDME_HUMAN	1.69343	3.19145	4.9866	7.08861		KPRA_HUMAN;KPRB_HUMAN	801.141	474.003		804.004	601.068	496.815	635.406	1004.4	823.087	785.004		1286.24	986.738	977.094		2039.99	1871.26	1516.45	2056.9	1309.93	1758.91	2222.84	1492.04		1753.27	2756.29	2085.92	2062.07	2113.89	3117.59	2983.31	2347.49	3150.62	1860.79	2595.61
ACSL4_HUMAN	2.25987	3.78613	4.7381	6.46097		SMCA5_HUMAN	958.92	990.195	1159.69	1081.71	1003.57	819.906	1002.33	2294.24	2015.64	2172.64	2067.79	2017.67	1962.66	2088.44	3273.73	3361.49	3189.81	3427.36	3699.25	3365.24	3386.15	4633.23	4815.2	4645.58	4532.02	4287.43	4657.72	4595.2	4988.11	5967.75	6350.4	5413.4	5971.88	5425.49	5686.17
ACSL3_HUMAN;ACSL4_HUMAN	2.62345	5.23096	6.91508	11.7379		JIP4_HUMAN	209.134	112.068	247.823	807.647	145.142	137.387	276.534	443.157	135.037	194.222	340.792	221.745	253.579	264.755	605.844	295.208	677.095	708.94	427.611	430.661	524.227	533.565	409.432	862.433	1109.67	441.404	585.733	657.039	709.031	1047.25	939.248	565.909	215.168	640.856	686.244
SNX3_HUMAN	1.76196	2.47571	3.71231	4.78442		NPA1P_HUMAN	236.168	22.9499	231.506	305.918	198.113	264.605	209.877	291.501	256.523	358.591	514.65	107.06	548.938	346.21	873.102	17.5397	416.583	574.978	485.421	221.231	431.476	891.655	522.744	576.853	675.995	824.211	661.567	692.171	569.847	753.363	422.279	919.585	930.989	569.076	694.19
SNX12_HUMAN;SNX3_HUMAN	2.65782	3.79452	5.45267	6.6378		AQR_HUMAN	173.374	221.782	324.619	375.736	356.353		290.373	557.511	421.424	821.67	519.478	725.262	734.905	630.042	1032.31	1249.45	1339.84	954.695	1157.87	1363.9	1183.01	1836	2192.48	1606.74	1480.17	1284.06	1591.05	1665.08	1710.48	1204.35	1968.45	1944.03	1840.8	1516.26	1697.39
OGA_HUMAN	2.04126	3.63075	5.1021	6.46001		OPA1_HUMAN	514.991	495.644	604.13	626.46	421.54	488.654	525.236	1010.94	641.303	993.66	963.054	931.819	1175.05	952.638	1337.23	1304.33	1168.49	1239.48	1368.7	1477.12	1315.89	1894.69	2177.11	1999.6	1922.18	1926.02	1914.43	1972.34	2174.3	2592.72	2565.9	2358.34	2229.62	2126.4	2341.21
VINEX_HUMAN	1.70187	2.81198	3.87277	4.0489		KDM1A_HUMAN	337.728	180.873	248.005	376.817	279.361	254.53	279.552	597.233	1021.81	681.068	532.926	509.804	541.803	647.441	644.084	611.445	851.406	950.388	851.524	804.422	785.545	1102.47	779.462	1169.45	1885.83	1077.48	1427.12	1240.3	1858.54	600.122	1889.92	1197.17	1481.89	1453.72	1413.56
HNRPQ_HUMAN	2.1867	3.11992	4.46866	5.33872		TBCD4_HUMAN	261.975	110.415		347.52			239.97	292.051	427.734	362.004	416.133			374.481	278.378		1102.82	666.661	504.004	806.894	671.751	842.779	715.469	612.006	810.482	493.552	691.51	694.3	1138.97	847.176	433.732	744.66	458.832	461.021	680.732
PRP17_HUMAN	1.7336	1.93912	4.34865	2.40098		NDK8_HUMAN	5288.53	6328.93	4683.53	5029.93	5474.21	4128.41	5155.59	10867.3	11758.9	10538.8	10951.3	8738.99	10992.7	10641.3	15151.6	17386.5	16153.3	16561.9	17004.8	16404.9	16443.8	19140.9	21602.7	20621.2	19523.3	20603.3	20218.7	20285	28987.2	28379	32361.8	28747.7	28516.6	27625.9	29103
NEMF_HUMAN	1.98097	3.04067	4.46702	4.93894		NDK8_HUMAN;NDKA_HUMAN	13546	11327.7	10316.2	9306.52	11371.1	8341.03	10701.4	17495.7	21493.6	20435	21319.8	14590.2	15494	18471.4	31665.9	35057.4	33926.5	32806.4	34742.3	35167.6	33894.3	45835.4	49303.4	50733.7	46890.1	48986.2	45618.9	47894.6	61770.4	63880.3	79721.4	68679.8	69917.3	73014.5	69497.3
GMDS_HUMAN	2.26331	3.83767	5.6893	7.26735		FADS1_HUMAN		887.65	193.339	725.653	370.463	506.755	536.772	946.068	398.376	1533.08	808.211	870.237	944.736	916.785	614.708		1188.69	1199.14	1499.84	1624.79	1225.43	2146.61	1725.87	771.901	2403.1	2493.63	2606.89	2024.67	1895.14	3095.02	2491.41	2522.8	2639.24	2455.34	2516.49
CCNT1_HUMAN	2.57585	3.47425	4.58933	6.20246		PEPL_HUMAN	1169.99	2109.46	997.251	2035.38	1073.72	567.001	1325.47	2202.14	2438.46	2040.46	2795.21	1938.58	2462.29	2312.86	3747.05	2799.32	4463.82	3721.21	3391.62	4956.92	3846.66	4997.82	3550.19	5652.74	3889.27	4986.45	4058.18	4522.44	5628.3	5512.65	5149.53	4791.9	6001.26	6209.07	5548.78
PLOD3_HUMAN	2.33355	3.67075	5.1404	6.37419		GSDME_HUMAN	37.2122	233.398	376.968	142.801	143.956	215.309	191.607	597.946	283.419	146.17	392.064	260.82	266.419	324.473	687.322	433.184	471.748	652.815	782.064	641.901	611.506	1081.26	829.27	638.508	989.076	840.188	1354.51	955.469	1166.34	1065.03	1437.39	1447.72	1837.67	1195.23	1358.23
DIAP1_HUMAN	1.8934	2.97816	4.09055	5.28599		ACSL4_HUMAN	271.62	259.747	243.215	361.709	393.254	509.259	339.801	563.713	883.316	846.302	546.242	732.005	1035.85	767.905	1148.21	961.587	1510.96	1360.62	1477.13	1260.66	1286.53	1401.19	1849.27	1860.67	1366.98	1753.69	1428.25	1610.01	2298.82	2583.47	2512.12	1855.74	2413.86	1508.65	2195.44
SEP15_HUMAN	1.01736	2.06074	2.97523	2.71319		ACSL3_HUMAN;ACSL4_HUMAN	206.064	55.7583				61.0005	107.608	379.164	113.961	419.878	286.211	242.744	251.858	282.303	831.719	365.444	661.522	404.77	472.217	641.673	562.891	293.968	1383.25	886.065	687.668	739.485	474.254	744.115	1706.69	720.656	1281.77	1492.29	1083.94	1293.18	1263.09
EXOC3_HUMAN	1.8529	3.26922	4.7831	5.44307		SNX3_HUMAN	1205.01	1232.22	896.23	769.711	980.168	685.74	961.513	1681.73	1491.19	2249.08	1745.65	1833.69	1163.54	1694.15	2421.04	2110.06	2340.14	2463.18	2624.3	2323.83	2380.43	3259.51	3884.77	3067.23	4213.48	3272.4	3719.24	3569.44	4334	4641.43	5363.79	5057.65	4632.89	3571.93	4600.28
PLIN3_HUMAN	2.22904	3.45196	4.71194	5.6843		SNX12_HUMAN;SNX3_HUMAN	370.002			328.002		289.726	329.243	1063.49	576.266		759.217	1101.3		875.068	1546.15	1024.38		1003.23	1476.33	1196.52	1249.32	2186.01	2138.79	920.469	2140.16	1348.11	2038	1795.26	2404.12	1855.38	2491.01	2336.01	3401.99	624.191	2185.45
ANM3_HUMAN	2.23248	3.21926	4.31575	5.74832		OGA_HUMAN	631.791	819.021	345.445	604.804	756.62	505.679	610.56	1310.75	1672.88	1349.78	844.705	718.265	1581.49	1246.31	2371.15	1579.56	1554.01	2944.6	1893.56	2957.85	2216.79	2099.58	3417.58	3583.46	2598	3108.18	3884.02	3115.14	2988.69	5312.36	3207.04	3497.39	3998.43	4661.45	3944.23
IMA7_HUMAN	2.22555	3.80743	5.82839	6.7782		VINEX_HUMAN			179.468				179.468		331.195	249.065	319.702	426.796	200.401	305.432	235.306	485.129	542.601		748.48	511.787	504.661	768.833	626.675	761.265	985.775	286.988	740.694	695.038	759.591	786.971	970.924	481.595	918.212	442.598	726.649
IMA5_HUMAN;IMA7_HUMAN	2.37746	3.91893	4.80135	6.67918		HNRPQ_HUMAN	4468.08	5075.91	5147.41	3942.36	3715.8	4619.92	4494.91	10661.9	10614.7	9026.9	9936.35	9489.02	9245.22	9829.01	13332.9	14712.3	15091.1	13844.2	14093.6	13068.6	14023.8	21470.2	18967.6	19954	19805.9	20234.8	20084.9	20086.2	24317.3	25767.2	25445.4	23298	25009.9	20144.8	23997.1
UGDH_HUMAN	2.55049	3.79253	5.28059	6.42111		PRP17_HUMAN					212.126		212.126	624.314	202.78				276.134	367.743	297.065		667.292	214.922	442.467	434.947	411.339		753.763	899.084	1025.76	729.585	1204.12	922.462	336.502	689.998	93.0634	738.129	617.26	580.904	509.309
CTND1_HUMAN	1.42621	2.17577	2.93969	3.91769		NEMF_HUMAN	419.219	438.823	437.155	442.885	324.22	351.34	402.274	705.755	797.87	805.557	1109.67	609.1	753.396	796.891	1415.44	1782.62	1025.96	1152.11	917.607	1045.36	1223.18	1347.08	1747.47	1710.14	2098.4	1986.87	1891.82	1796.96	2086.51	2116.28	2150.01	2232.95	1898.61	1436.47	1986.81
EIF1B_HUMAN;EIF1_HUMAN	2.32857	3.07766	4.84785	3.73279		GMDS_HUMAN	429.52	186.301	16.4466	336.932	274.416	438.154	280.295	891.835	731.409	709.47	525.36	529.428	418.863	634.394	1227.27	977.752	1161.27	1069.28	555.402	1463.11	1075.68	1315.55	1799.23	990.487	2133.81	1784.75	1544.26	1594.68	1661.36	1961.78	2436.91	2738.42	1504.41	1919.12	2037
SNX2_HUMAN	1.94609	3.12227	4.86184	5.96806		CCNT1_HUMAN						134.813	134.813		460.445			442.516	138.813	347.258		640.885	471.253	340.502		420.856	468.374	544.901	1036.82	456.127	479.824	467.815	726.722	618.702	205.126	896.176	1469.94	663.236	946.384		836.172
SNX1_HUMAN;SNX2_HUMAN	1.425	1.96811	3.05334	3.84952		PLOD3_HUMAN	1376.37	1370.6	1225.89	1160.58	1115.45	1026.86	1212.62	3037.91	3183.8	2697.71	2337.6	3355.05	2366.29	2829.73	4367.31	3696.24	4399.25	4530.07	5030.1	4684.46	4451.24	6447.63	6228.36	5967.77	6209.89	6488.31	6058.27	6233.37	7542.28	8457.22	7088.98	8284.8	7544.71	7459.03	7729.5
DPM1_HUMAN	2.49108	3.9194	5.49754	6.67917		DIAP1_HUMAN	946.337	750.991	690.603	754.415	1035.41	611.293	798.175	1776.23	1226.4	1559.99	1542.93	1530.98	1431.07	1511.27	2679.85	2537.66	2160.56	2014.9	2613.85	2255.75	2377.09	2784.98	3298.61	3421.49	3249.75	3365.72	3469.29	3264.97	3917.42	4442.27	4498.09	3905.73	4163.62	4387.72	4219.14
USO1_HUMAN	2.24769	2.90449	4.51305	5.53581		SEP15_HUMAN	128.046			77.0008	171.126		125.391	145.564		156.888			80.2506	127.568	339.35	551.598	147.564	173.752	92.2478	245.877	258.398	316.704	422.723	666.399	224.696	248.502	359.378	373.067	168.001	527.806	520.028	146.251	433.45	245.72	340.209
H2B1C_HUMAN;H2B1D_HUMAN;H2B1H_HUMAN;H2B1K_HUMAN;H2B1L_HUMAN;H2B1M_HUMAN;H2B1N_HUMAN;H2B2F_HUMAN;H2B3B_HUMAN;H2BFS_HUMAN	1.8903	2.70749	3.45478	4.05681		EXOC3_HUMAN	438.852	442.416	249.102		169.929	461.453	352.35	383.404	869.427	834.154	471.814	537.494	820.936	652.872	977.432	1191.87	1593.21	880.256	920.438	1348.27	1151.91	1788.69	1570.71	1728.84	2081.94	1197.6	1744.19	1685.33	1644.29	2097.05	1311.14	2065.44	2515.16	1874.12	1917.87
H2B1C_HUMAN;H2B1D_HUMAN;H2B1H_HUMAN;H2B1K_HUMAN;H2B1L_HUMAN;H2B1M_HUMAN;H2B1N_HUMAN;H2B2F_HUMAN;H2BFS_HUMAN	2.0306	2.8037	3.63352	4.2751		PLIN3_HUMAN	1230.98	1433.69	1339.02	1641.79	1343.82	975.7	1327.5	2796.51	2512.82	2604.28	3545.35	3289.2	3006.18	2959.06	5295.95	4623.92	4334.47	4617.64	4361.94	4260.94	4582.48	5926.98	6417.34	6093.45	6084.34	5903.12	7105.34	6255.1	7072.76	7504.9	8069.59	6918.98	8548.83	7160.36	7545.9
F262_HUMAN	1.9419	2.78205	3.67295	4.30879		ANM3_HUMAN	488.673	618.151	570.662	801.312	965.877	606.824	675.25	1660.36	1030.27	1551.46	1747.38	1293.6	1761.81	1507.48	1809.87	2527.84	1779.81	2180.54	2517.84	2226.94	2173.81	3754.59	3423.77	1831.94	2345.55	2782.57	3346.84	2914.21	4643.33	3771.19	3983.49	4206.47	3842.74	2842.08	3881.55
CCD22_HUMAN	1.52597	3.12961	3.62866	5.14547		IMA7_HUMAN	1152.92	732.719	763.523	1021.21	1116.94	706.874	915.698	2386.58	2236.87	1950.83	1931.49	1679.9	2041.92	2037.93	3127.44	4018.04	3410.48	3270.32	3059.69	4032.75	3486.45	5447.75	4842.65	5697.13	5372.89	5120.85	5541.01	5337.05	6336.23	5918.47	6016.08	6333.59	6559.2	6077.14	6206.78
PQBP1_HUMAN	2.23437	3.25461	4.36112	5.38569		IMA5_HUMAN;IMA7_HUMAN	99.1538	592.653	191.464	402.512	289.195	207.029	297.001	974.006	705.78	628.856	844.12	686.656	397.235	706.109	919.665	1662.07	1057.34	1015.94	988.25	1340.29	1163.93	1891.6	1416.26	1562.95	1482.11	1228.52	974.607	1426.01	1939.81	2172.8	2358.38	2234.83	1739.07	1457.46	1983.72
TI17B_HUMAN	1.48824	1.65967	3.39573	3.84797		UGDH_HUMAN	632.798	742.803	685.042	607.577	957.887	780.964	734.512	1934.33	1746.41	2055.77	2098.99	1523.02	1881.66	1873.36	2931.26	2896.34	2725.26	2658.52	2685.57	2817.02	2785.66	3896.02	4257.2	3584.02	3857.17	4162.25	3515.29	3878.66	4447.52	4798.71	4697.37	4853.32	5322.31	4179.05	4716.38
PRAF2_HUMAN	1.45355	2.74015	3.78881	5.51487		CTND1_HUMAN	365.255	866.662	570.677	481.94	431.914	365.022	513.578	893.002	701.399	623.126	853.612	832.838	490.839	732.469	1202.98	1188.1	914.916	1176.15	1047.88	1174.53	1117.43	1355.96	1451.45	1459.54	1473.19	1794.82	1523.62	1509.76	1713.38	2242.12	2225.41	1991.18	1968.51	1931.65	2012.04
DKC1_HUMAN	2.21169	3.32787	4.72076	5.68233		EIF1B_HUMAN;EIF1_HUMAN	848.231	744.599	528.531	436.948	1247.95	519.29	720.925	1966.39	1700.28	1422.63	1544.72	2203.37	1234.96	1678.72	2343.36	2371.06	2591.45	1789.36	1658.86	2558.49	2218.76	3784.85	3205.48	4606.91	3578.15	3286.45	2507.77	3494.93	4071.29	2927.64	2997.6	2454.05	1764.01	1931.76	2691.06
IF2P_HUMAN	2.11897	3.30793	4.41488	5.20737		SNX2_HUMAN	906.427	665.676	967.603	518.872	794.602	631.519	747.45	1503.18	987.225	1680.15	1218.47	1821.37	1517.24	1454.61	2817.21	2248.56	2307.65	2345.93	2517.95	1765.14	2333.74	3238.19	4337.33	3750.08	3201.87	3659.08	3617.35	3633.98	4073.18	4918.27	4499.04	4669.94	4794.6	3809.93	4460.83
EDF1_HUMAN	2.23258	3.66656	5.0124	6.16878		SNX1_HUMAN;SNX2_HUMAN	127.903	592.959				168.845	296.569	385.262	451.292	572.061	295.349	558.911	272.788	422.611	188.114	490.377	719.817	632.818	940.761	530.191	583.68	823.981	703.054	902.562	730.279	935.964	1337.31	905.525	1074.07	1391.95	1308.14	782.081	1293.19	1000.46	1141.65
DIAP2_HUMAN	1.19884	2.79514	1.90079	2.71205		DPM1_HUMAN	585.451	1073.38	878.599	877.513	890.876	444.463	791.714	1311.57	1756.11	2968.41	2202.38	1409.36	2185.5	1972.22	3062.7	3824.23	3466.46	2602	2998.9	2663.98	3103.05	4132.03	3121.3	4946.89	5402.01	5027.51	3485.13	4352.48	4612.56	5690.4	6609.58	5011.6	5102.1	4701.68	5287.99
DNJA2_HUMAN	2.52912	3.69441	5.30833	7.06538		USO1_HUMAN	943.68	448.103	622.222	943.997	487.085	602.228	674.553	1436.02	1440.43	1648.44	2233.87	1053.92	1284.43	1516.18	2005.58	1730.3	1767.65	2322.23	2207.73	1721.89	1959.23	3041.75	3333.06	3082.22	2705.38	3123.18	2980.15	3044.29	3910.32	4182.7	4087.61	3840.61	3025.14	3358.8	3734.2
BRD4_HUMAN	1.37344	2.38875	2.84706	3.40549		H2B1C_HUMAN;H2B1D_HUMAN;H2B1H_HUMAN;H2B1K_HUMAN;H2B1L_HUMAN;H2B1M_HUMAN;H2B1N_HUMAN;H2B2F_HUMAN;H2B3B_HUMAN;H2BFS_HUMAN	295104	306501	322969	314136	213342	294051	291017	589924	601106	563296	589332	548861	408147	550111	845790	822019	743444	756615	760914	798775	787926	1016720	1017150	1025110	964341	1023300	985780	1.0054e+06	1156060	1251920	1313770	1225260	1266870	869726	1180601
BRD2_HUMAN;BRD3_HUMAN;BRD4_HUMAN	2.2571	3.23798	4.35006	5.58975		H2B1C_HUMAN;H2B1D_HUMAN;H2B1H_HUMAN;H2B1K_HUMAN;H2B1L_HUMAN;H2B1M_HUMAN;H2B1N_HUMAN;H2B2F_HUMAN;H2BFS_HUMAN	67050	71227.8	73452.8	59247.1	89419.1	87331.5	74621.4	165504	142167	154035	156862	142470	148121	151526	219686	204792	219229	212258	187044	212289	209216	311807	279060	245816	258595	272106	259445	271138	276568	340488	336596	329711	313977	316745	319014
BRD3_HUMAN;BRD4_HUMAN	3.98012	6.88506	9.18749	13.4845		F262_HUMAN		399.992	409.334	430.636	279.299	297.273	363.307	671.423	387.891	975.243	707.742	841.444	649.298	705.507	920.218	1137.63	823.116	1250.45	1014.46	918.56	1010.74	689.279	1601.78	1239.78	1538.81	1370	1566.79	1334.41	1789.63	1586.53	907.786	1958.64	1595.54	1554.35	1565.41
CUTA_HUMAN	2.15964	3.37659	4.31427	5.4405		CCD22_HUMAN		136.126			248.815	332.736	239.226	395.603	336.254	475.96	374.578	259.197	348.715	365.051	1015.38	785.187	470.004	808.016	1008.25	405.262	748.683	927.044	1125.91	1174.38	827.551	543.902	609.631	868.07	1290.27	937.984	1368.37	590.13	1713.62	1485.2	1230.93
TBL1X_HUMAN	2.94682	4.3032	5.97595	8.87038		PQBP1_HUMAN	1336.83	1636.95	915.311	1432.64	1477.09		1359.76	3658.9	3382.1	2534.35	2491.08	3420.69	2742.2	3038.22	4389.97	4664.29	3406.79	4377.74	4534.19	5180	4425.5	6003.62		5044.08	5682.74	6162.51	6757.5	5930.09	7570.25	8073.22	8185.69	6927.83	6316.64	6866	7323.27
TBL1R_HUMAN;TBL1X_HUMAN	1.46992	2.56086	3.44654	4.09905		TI17B_HUMAN				234.092	134.321	57.0004	141.804	211.44	166.752	180.311		285.324	211.369	211.039	256.272	366.126	338.025	142.61	208.69	100.366	235.348	265.433	180.393	797.002	486.729	559.613	600.005	481.529	453.621	502.462	938.401	339.103	488.07	552.297	545.659
PFD1_HUMAN	1.482	2.64675	3.62475	3.46806		PRAF2_HUMAN	173.21				155.126		164.168	173.936	374.687		368.065	37.8204		238.627	524.15	489.778	369.165	308.253	491.086	516.634	449.844	271.408	974.542	452.133	821.763	718.402	493.762	622.002	558.407	1175.33	912.728	969.8	718.226	1097.7	905.365
NBN_HUMAN	1.69175	2.30335	3.39859	4.0291		DKC1_HUMAN	762.704	1157.61	1079.71	846.757	780.508	1130.26	959.591	2457.98	2249.62	2116.3	1990.94	2077.31	1841.76	2122.32	3466.2	3490.58	2983.48	3723.19	2726.43	2770.49	3193.4	4376.49	4808	4715.08	4920.28	4133.33	4226.82	4530	4974.92	5780.73	5922.76	5871.1	5277.99	4888.77	5452.71
NOL3_HUMAN	2.02918	2.90452	5.20038	6.27552		IF2P_HUMAN	1633.04	1311.29	1967.46	1560.33	1619.13	1293.5	1564.12	3186.43	3414.67	3295.34	3113.36	3503.77	3372.47	3314.34	4309.09	5527.75	5289.43	5120.05	5207.51	5590.3	5174.02	7611.37	7140.83	7326.4	6370.42	6832.71	6150.85	6905.43	7377.65	9047.82	9395.04	7609.86	7871.04	7568.43	8144.97
ABCB7_HUMAN	1.95689	3.52259	4.81947	6.20762		EDF1_HUMAN	1986.97	1952.69	2319.39	2050.32	1817.33	1811.59	1989.71	5305.39	4068.05	4068.49	4194.32	4364.76	4652.19	4442.2	6842.63	6179.9	7367.77	7581.08	8055.05	7745.98	7295.4	10272.1	10515.7	9238.24	9910.44	9910.1	9992.92	9973.25	10769.9	12720.4	10572.6	13720.9	12812.6	13048.3	12274.1
SRGP2_HUMAN	5.6225	12.2654	9.49628	13.847		DIAP2_HUMAN	848.363	1003.06		668.583		301.502	705.377	565.83			1229.52		741.542	845.631			1651.58		2291.68		1971.63		1690.09	1091.27		1240.97		1340.78	1335.68		2560.06	2239.31	1401.71	2028.34	1913.02
WDR1_HUMAN	2.11472	3.5174	4.84827	5.9476		DNJA2_HUMAN	1613	1238.92	1024.55	1661.43	1818.87	1552.52	1484.88	4485.62	3647.06	3998.77	2896.93	3840.38	3663.91	3755.45	5177.66	5262.16	6085.9	5568.44	5283.35	5537.05	5485.76	8039.11	9172.08	8181.48	7725.79	8081.89	6093.12	7882.24	10661.7	11515.9	10123.1	10201.2	10944.6	9500.98	10491.2
ROCK2_HUMAN	1.86109	2.51866	4.06127	4.16603		BRD4_HUMAN		408.605			124.879	422.117	318.534	652.497	320.359	469.535	377.919	256.113	548.502	437.487	615.986	830.554	861.454	698.662	966.72	592.015	760.899	1391.5	635.022	871.647	753.305	874.051	915.786	906.885	1207.17	437.08	1536.6	1244.88	977.183	1105.66	1084.76
ROCK1_HUMAN;ROCK2_HUMAN	2.0291	3.53087	4.86761	6.45168		BRD2_HUMAN;BRD3_HUMAN;BRD4_HUMAN	104.572	90.0006	645.029	279.201		174.262	258.613	970.682	288.752	385.126	765.382		508.639	583.716		445.861	791.435	966.273	995.562	987.782	837.383	1714.01	933.281	989.422	762.274	937.348	1413.56	1124.98	1477.14	1373.36	1750.89	1523.14	1305.05	1243.91	1445.58
CLAP2_HUMAN	1.77456	2.31678	3.34948	3.22449		BRD3_HUMAN;BRD4_HUMAN	221.425	200.623		162.859	65.5926	85.0411	147.108	454.605	383.809	686.625	565.608	893.335	529.064	585.508	967.677	1140.67	756.445	1046.99	998.307	1167	1012.85	1591.97	1308	1658.53	831.903	1396.8	1322.12	1351.55	2251.26	1482.76	1827.67	1983.63	2149.2	2207.58	1983.68
CPNE3_HUMAN	2.22451	3.48207	4.48835	6.31242		CUTA_HUMAN	1413.88	933.01	1422.32	1891.18	866.629	1380.52	1317.92	2843.27	2874.91	2594.4	2711.84	3202.59	2850.46	2846.25	4450.05	4229.27	5002.07	4517.09	4145.25	4356.81	4450.09	6328.33	4913.15	5579.34	6344.08	6019.03	4931.35	5685.88	8821.49	9115.24	8381.18	6752.34	5611	4339.72	7170.16
CPNE3_HUMAN;CPNE8_HUMAN	2.98041	6.17983	5.97596	8.98004		TBL1X_HUMAN		190.439					190.439	933.256		339.969	397.002	594.349	541.371	561.189	42.1557	1296.54	847.395	921.157	348.35	1461.38	819.496	883.88	1257.98	1720.7	675.755	1588.23	701.775	1138.05	1820.88	2112.51	1991.52	667.829	2308.87	1233.99	1689.27
LIPA3_HUMAN	1.7898		3.88454	6.27589		TBL1R_HUMAN;TBL1X_HUMAN	649.756	446.247	365.823	910.035	900.554		654.483	1216.78	982.644	645.948	1004.67	961.494	960.681	962.036	1788.78	1478.29	1539.66	2009.42	1697.72	1542.35	1676.04	1709.59	1557.82	2200.4	1698.24	3255.6	3112.55	2255.7	2855.13	2531.67	3286.24	2805.94	1868.8	2748.78	2682.76
HIP1R_HUMAN	1.18254	1.23037	1.83046	2.25149		PFD1_HUMAN	827.66	896.334	808.264	827.127	749.17	744.789	808.891	1450.97	1203.98	1166.19	1477.99	671.208	1222.31	1198.77	1558.85	2083.79	1376.59	1973.41	2965.4	2887.57	2140.93	3227.94	3196.77	2990.07	2681.44	2812.11	2683.84	2932.03	2350.73	2463.35	2752.72	3017.38	3721.9	2525.6	2805.28
BRE1B_HUMAN	1.55729	2.08048	2.92878	2.31303		NBN_HUMAN	785.299	769.944	1367.15	589.643	892.43	545.321	824.965	1709.55	1607.04	1169.89	1000.55	1360.56	1526.21	1395.63	2376.73	2116.88	1766.86	1689	1505.65	1945.96	1900.18	3592.92	2822.88	2308.79	2223.59	3063.81	2810.33	2803.72	2874.15	3283.07	3870.63	4277.11	3000.49	2637.73	3323.86
ZC11A_HUMAN	1.6184	2.2792	3.33923	4.05721		NOL3_HUMAN	178.074	49.6549	343.432	469.341			260.125	439.78	499.398	691.512	734.163	274.359		527.842	844.732	1099.91	672.233	593.697	647.089	675.583	755.541	1741.65	1169.77	721.267	986.871	1488.88	2008.07	1352.75	1091.51	1485.39	1248.86	2403.26	1392.5	2173.02	1632.42
CLU_HUMAN	1.98439	2.81119	4.22178	5.28767		ABCB7_HUMAN	400.215	409.862	520.918	602.719	273.953	378.418	431.014	906.29	1049.13	750.235	927.238	850.088	577.714	843.449	1391.12	1385.29	1214.02	2273.65	1440.98	1404.65	1518.28	2211.58	2641.19	2263.33	1952.04	1461.56	1933.86	2077.26	2910.37	2932.09	2515.47	2467.34	2360.93	2867.24	2675.57
T22D2_HUMAN	1.93799	1.19785	2.14784	2.39935		SRGP2_HUMAN						30.867	30.867	252.409	124.438	114.288			203.064	173.55	255.764	100.688	553.009	304.183		679.34	378.597	239.002	595.999	347.503	157.416		125.688	293.122	135.001		606.069		541.176		427.415
DJC13_HUMAN	1.79666	2.90177	3.48813	5.51902		WDR1_HUMAN	2022.06	2002.11	2150.93	2121.58	1855.61	1834.29	1997.76	4581.08	3740.11	4571.23	4594.3	3989.68	3871.81	4224.7	7601.67	6853.51	6699.33	7150.38	6823.9	7032.81	7026.93	9009.24	10463.9	9975.44	9946.25	9524.92	9194.39	9685.69	11772.1	12773.2	12260.9	11663.3	12631.9	10190	11881.9
ANR17_HUMAN	1.43209	3.02186	2.66571	3.85835		ROCK2_HUMAN	568.343	589.458	451.956	495.288	359.481	309.912	462.406	915.34	975.41	923.28	716.786	888.997	743.673	860.581	1091.82	1206.4	1300.23	943.809	1184.03	1261.57	1164.64	1757.38	1750.72	2001.88	1990.35	2224.89	1542.51	1877.95	2137.28	1895.71	2129.71	1879.36	1950.73	1565.59	1926.4
ANKH1_HUMAN;ANR17_HUMAN	2.66605	3.88651	4.56956	6.43446		ROCK1_HUMAN;ROCK2_HUMAN	299.049	68.1179	331.12	345.279		193.62	247.437	558.424	620.173	753.82	284.155	498.644	297.237	502.076	769.327	925.917	836.791	897.575	969.275	843.123	873.668	1330.02	1271.32	1148.67	1350.28	947.921	1178.36	1204.43	1571.88	1171.86	1446.09	1677.71	1435.41	2275.36	1596.38
DNJB6_HUMAN	1.31069	1.89168	2.67932	2.39571		CLAP2_HUMAN		263.221		164.25	198.09		208.52	491.26			521.057	227.192	240.618	370.032	752.222		344.746	439.517	319.424	559.566	483.095	609.653	887.994	894.994	827.77	538.83	431.372	698.436	175.076	639.963	582.575	838.539	1120.08	678	672.372
COQ9_HUMAN	1.65222	2.67774	3.30033	4.47894		CPNE3_HUMAN	1051.73	861.237	1338.18	1172.18	1114.1	809.661	1057.85	2517.32	2571.17	2101.02	2282.03	2297.42	2350.19	2353.19	4211	3324.2	3451.67	3934.31	3479.11	3700.72	3683.5	4931.47	5060.23	5242.41	4132.74	4318.49	4802.6	4747.99	6417.62	6332.68	7501.5	6821.12	7238.44	5754.1	6677.58
GGCT_HUMAN	2.39906	3.63191	5.12304	6.14942		CPNE3_HUMAN;CPNE8_HUMAN	254.782	465.666	478.278	292.155	354.295	335.508	363.447	1088.44	748.644	1368.62	1264.15	1016.51	1012.96	1083.22	2554.27	2089.3	2024.78	1991.59	2368.39	2447.93	2246.04	1471.65	2393.81	2757.25	2209.66	2331.42	1867.89	2171.95	3067.93	3450.73	3666.16	2987.36	3499.63	2910.83	3263.77
NDUS7_HUMAN	1.75802	3.13648	4.82018	5.68969		LIPA3_HUMAN						756.801	756.801			1354.52				1354.52													2939.82	2939.82			4749.6				4749.6
NDUS2_HUMAN	2.39273	4.20959	5.21628	6.48859		HIP1R_HUMAN	89.9767		551.858	87.6255			243.153	398.013	465.188	207.993	298.761	142.472	212.802	287.538	253.029	532.553	357.975	364.768	134.846	151.842	299.169	347.325	198.229	584.853		351.025	743.977	445.082	562.466	433.32	566.617	685.956	580.684	455.698	547.457
ZPR1_HUMAN	1.47113	2.98442	3.70879	4.67753		BRE1B_HUMAN	150.072		45.2838	236.326	77.5926		127.319	190.363		169.492	298.864	227.424	105.217	198.272	147.126	524.219	188.675	169.115	306.315	253.856	264.884	359.359	381.013	416.009	405.859	455.591	219.5	372.888	264.302	247.225	418.981	281.714	397.893	156.833	294.491
NIPS2_HUMAN	1.58841	2.87395	4.69127	5.56331		PHF2_HUMAN;PHF8_HUMAN										279.127			233.006	256.067		729.3		682.259			705.779			386.253	1032.43			709.341			455.082	1474.59		485.329	805
PDCD6_HUMAN	2.58205	3.81989	4.79251	6.83678		ZC11A_HUMAN	505.942	553.094	473.402	583.742	619.278	298.034	505.582	989.84	765.949	731.78	1035.84	892.204	493.776	818.231	1080.26	1181.35	1232.06	899.749	1253.14	1267.39	1152.32	1677.88	1656.96	1731.91	1732.65	1601.29	1728.85	1688.26	1901.75	2318.35	2373.7	1800.03	2030.59	1883.09	2051.25
TBCA_HUMAN	2.10536	3.56935	4.41875	5.59176		CLU_HUMAN	559.179	735.84	320.008	626.938	620.835	650.261	585.51	1196.57	895.151	1136.24	1360.12	1265.92	1117.27	1161.88	1709.09	1903.47	1832.63	1509.92	1197.14	1723.63	1645.98	2211.97	2734.63	2610.41	2526.06	2133.17	2615.14	2471.9	3395.8	3564.58	2877.12	2808.71	3209.95	2719.73	3095.98
VATG1_HUMAN	2.10514	3.496	5.15588	5.36969		T22D2_HUMAN			131.751				131.751	305.003		205.662				255.332	244.564	66.9381	169.001	179.752	128.832		157.817	262.653	187.064	418.666	396.391	45.0005	388.107	282.98	165.467	422.663	232.465	390.107	539.125	146.876	316.117
VPS4B_HUMAN	2.2061	3.07534	4.5994	7.30511		DJC13_HUMAN	45.1404				129.964		87.5522	92.2435	325.796	155.477	149.129	83.9024	137.261	157.301	370.184		201.537	488.346	144.713	65.5027	254.057	397.786	271.983	364.314	236.125	167.989	394.165	305.394	294.077	294.532	643.489	504.231	756.339	406.548	483.203
VPS4A_HUMAN;VPS4B_HUMAN	2.64222	4.0126	6.09859	7.60812		ANR17_HUMAN	92.5007	63.7506			56.0004		70.7506	91.1257		233.158	46.5005	34.5003		101.321	153.59	205.065	222.377		142.002	345.959	213.799	86.6452	123.001	221.377	206.065	314.076	180.439	188.601	101.075	204.877			426.754	359.217	272.981
MPU1_HUMAN	2.41082	3.28375	5.05933	5.7971		ANKH1_HUMAN;ANR17_HUMAN	164.466		193.369		226.384	630.877	303.774	764.922	943.667	402.462	1099.57	741.341	907.299	809.877	800.556	1167.1	1305.34	846.702	1560.12	1403.9	1180.62	1468.08	1038.66	1636.59	1185.96	1684.51	1314.88	1388.11	1770.49	1759.31	2120.6	1675.39	2266.82	2135.12	1954.62
H2AY_HUMAN	2.04674	3.12745	4.18132	5.0758		DNJB6_HUMAN			398.259		311.95		355.105	205.217	725.645					465.431	521.528	1107.32	435.749		777.201	516.927	671.745	1153.48	614.016	440.732	1372.79	1275.02	852.597	951.439	372.479	629.388	1110.66	1178.86	1113.61	699.363	850.727
SH3L1_HUMAN	2.28054	3.75091	5.52066	4.6007		COQ9_HUMAN	529.053		187.195	593.111	443.902	367.004	424.053	1054.18	800.033	730.204	436.293	419.328	763.747	700.631	1834.66	980.58	1276.53	1049.5	741.604	930.152	1135.5	1296.09	2539.72	1458.53	803.596	1342.27	956.875	1399.51	1793.6	2019.12	2329.9	1173.82	1865.02	2214.39	1899.31
FLNB_HUMAN	2.12788	3.27053	4.38371	5.47064		GGCT_HUMAN	1063.4	865.454	959.74	1141.86	865.053	1020.23	985.956	2087.92	2409.58	2611.17	2566.03	2093.45	2424.07	2365.37	3830.21	3105.75	3667.18	3742.1	3281	3859.17	3580.9	5197.03	4813.92	5374.95	4625.15	4945.85	5349.67	5051.1	5097.63	6322.98	6801.93	5911.04	6580.98	5663.81	6063.06
FLNA_HUMAN;FLNB_HUMAN	2.26107	3.66472	4.60584	6.16382		NDUS7_HUMAN	699.862	960.624	894.593	1086.67	1022.84	790.43	909.17	1370.86	1597.71	1426.2	1445.33	1544.68	2205.25	1598.34	2991.91	2951.72	3094.67	2307.48	3215.86	2547.93	2851.59	3805.51	4936.15	4269.44	4223.69	4498.65	4560.74	4382.36	4997.66	5250.05	3833.28	6146.99	5458.29	5351.12	5172.9
FLNA_HUMAN;FLNB_HUMAN;FLNC_HUMAN	2.35589	3.69337	4.83573	5.93663		NDUS2_HUMAN	1020.43	819.918	526.168	302.21	670.753	762.375	683.642	1483.16	1762.18	1913.52	1845.66	1441.71	1368.39	1635.77	2482.43	3103.82	3475.25	2567.66	2665.56	2972.41	2877.85	3577.57	3371.42	3809.54	3985.5	3099.81	3552.56	3566.07	3966.97	4611.14	6088.32	4032.76	4380.29	3535.77	4435.88
FLNB_HUMAN;FLNC_HUMAN	1.9367	3.23198	4.40114	5.8701		ZPR1_HUMAN	105.348	182.918	350.875	570.438	250.409	85.4656	257.576	548.077	295.83	386.556	333.18	384.905	325.018	378.928	583.06	874.62	740.756	694.875	689.849	1029.12	768.713	936.955	1018.41	1001.07	1210.9	770.304	794.126	955.294	1443.79	1204.59	1113.21	1345.38	983.613	1138.33	1204.82
NDUS6_HUMAN	1.10816	2.23491	2.83673	3.62722		NIPS2_HUMAN	763.244	585.138	802.11	636.689	324.909	767.966	646.676	739.718	804.71	1208.24	1422.03	979.834	1008.58	1027.19	1348.52	1890.14	1378.92	2128.61	2441.89	1963	1858.51	5152.64	2213.8	2943.23	2331.13	2742.55	2819.04	3033.73	3662.35	4005.59	4491.98	3096.9	3433.05	2896.09	3597.66
PEX14_HUMAN	1.87441	3.25026	3.67091	5.64523		PDCD6_HUMAN	1044.13	1042.43	869.245	977.232	598.587	879.43	901.842	2465.5	2520.14	2505.99	2295.06	1980.94	2203.96	2328.6	4021.02	3572.01	3249.81	3623.77	3021.86	3181.16	3444.94	4527.28	4397.37	4451.27	4115.6	3565.47	4875.55	4322.09	5919.1	6232.72	6972.29	5291.91	6940.19	5637.97	6165.7
CISY_HUMAN	2.09809	3.12805	4.20052	5.18027		TBCA_HUMAN	1623.87	2302.8	2304.9	2183.96	1888.5	2169.37	2078.9	4401.6	4162.44	4333.13	4405.36	4227.71	4730.72	4376.83	6753.5	7722.3	7130.23	7570.47	7356.66	7988.77	7420.32	9020.66	8144.81	9786.77	10261.3	9092.4	8810.92	9186.14	11012.7	10447	11844.7	11212.8	13041.3	12189.7	11624.7
SPAG7_HUMAN	1.40699	2.67601	2.71235	3.6504		VATG1_HUMAN	210.147	400.129	360.617	438.941	331.753	145.501	314.515	703.411	503.085	509.048	751.007	782.781	723.246	662.096	1140.29	1059.46	941.379	1323.02	1297.45	835.67	1099.54	1826.25	1332.73	1754.03	1450.36	1681.63	1684.6	1621.6	1006.61	2303.12	1711.6	1863.53	1719.81	1528.4	1688.85
SC22B_HUMAN	2.29075	3.51716	5.16445	6.06878		VPS4B_HUMAN	272.616	118.222	382.516	388.189		114.14	255.137	563.068	365.435	665.085	357.511	1063.41	362.637	562.858	848.627	556.613	859.057	753.678	810.685	879.133	784.632	1114	1137.53	917.445	1105.13	1226.18	1540.56	1173.47	1470.19	1999.13	2158.62	1407.84	2288.48	1858.54	1863.8
PR40A_HUMAN	2.04483	3.47326	4.65008	5.64937		VPS4A_HUMAN;VPS4B_HUMAN	348.399	344.188		379.938	577.391	631.521	456.287	1536.1	1116.08	1575.95	685.434	956.666	1363.44	1205.61	1916.63	2513.9	1898.86	1425.87	1419.67	1810.46	1830.9	2919.01	2587.48	1531.1	3051.2	3027.85	3579.61	2782.71	3932.14	3387.9	3410.2	3274.49	4018.46	2805.75	3471.49
MTX2_HUMAN	5.22641	11.8357	11.5761	20.8931		MPU1_HUMAN	273.286	453.987	370.003	291.002		43.8754	286.431	594.01	985.739	663.331	778.059	554.486	567.571	690.533	438.17	736.893	1379	1010.29	1382.8	696.255	940.568	1183.21	1474.47	1190.57	1467.28	1132.04	2247.31	1449.15	1902.5	1767.15	1491.69	1415.36	2068.14	1317.96	1660.47
VP26A_HUMAN	1.89949	3.47775	4.54351	5.40596		H2AY_HUMAN	6383.36	6707.84	6831.71	6734.9	7053.43	6739.4	6741.77	13659.4	13210.3	14702.6	13796.7	13124.1	14299	13798.7	19397.6	22750.8	22202.6	21795.1	20662.1	19699.2	21084.6	31819.2	27911.1	29456.8	25738.4	25994.8	28216.7	28189.5	32329.7	34070.5	35771.1	33941	35166.9	34040	34219.9
NDUB1_HUMAN	1.4185	2.64052	4.44609	5.7292		SH3L1_HUMAN	559.279	893.143	389.359	291.296	428.372	682.546	540.666	1182.06	1448.18	1342.67	1299.35	1190.32	935.467	1233.01	1746.93	2601	1976.41	2046.03	1569.69	2227.88	2027.99	3020.14	3289.16	2816.18	3390.08	2787.84	2605.58	2984.83	2741.34	3322.66	2838.24	1889.1	2521.15	1612.17	2487.44
MPPB_HUMAN	2.02576	3.51031	4.49211	5.7664		FLNB_HUMAN	4230.03	4782.48	4393.06	4236.95	4164.33	4338.09	4357.49	9624.25	9633.52	9197.26	9059.54	9122.18	8996.46	9272.2	14307.1	14680.4	14274.5	14211.6	13986.9	14047.4	14251.3	19597.8	19130.1	19527.7	18357.1	18981.3	19017.9	19102	23009.1	23835.5	24919.2	23761.7	24826.3	22677.8	23838.3
MPPB_HUMAN;QCR1_HUMAN	2.18607	3.64557	4.51802	5.15617		FLNA_HUMAN;FLNB_HUMAN	1741.16	497.555	437.304	681.042	710.628	696.72	794.068	1839.94	2204.92	1451.19	2110.21	2190.18	976.24	1795.45	3076.35	2586.94	2908.52	2896.14	3251.92	2740.35	2910.04	3655.05	3752.52	4015.21	3552.81	4049.21	2919.32	3657.35	4559.07	4271.01	5433.77	5305.66	4345.85	5451.61	4894.49
PSIP1_HUMAN	2.01233	3.18523	4.51459	5.59555		FLNA_HUMAN;FLNB_HUMAN;FLNC_HUMAN	3330.51	2960.04	3316.27	3348.04	2868.09	3508.09	3221.84	8742.07	7648.61	7187.57	8839.66	5843.47	7280.34	7590.29	11153.4	12127	10612.6	13507.7	11669	12327	11899.4	15715.2	17119.1	15033.4	14519.1	15884.7	15208.1	15579.9	18147.3	19334.6	18120.4	19491	20450.6	19217.4	19126.9
HDGF_HUMAN;HDGR2_HUMAN;PSIP1_HUMAN	1.70058	2.34501	3.09343	4.84008		FLNB_HUMAN;FLNC_HUMAN	2342.18	2032.52	2106.1	2087.25	1237.83	1498.38	1884.04	4150.44	3263.9	4078.13	4466.67	3216.32	2717.46	3648.82	5938.95	5841.72	6595.14	6396.47	6247.34	5515.49	6089.19	7908.28	7220.31	8469.99	7872.52	8820.19	9460.3	8291.93	9918.22	11622.8	12588.5	9882.51	10959.1	11386	11059.5
ERLN1_HUMAN	2.2195	3.44923	4.51243	5.32942		NDUS6_HUMAN		623.329	309.309	118.228			350.289	470.197	320.837	635.479	438.496	102.251	361.791	388.175	905.713	854.99	584.802	1142.43	579.251	629.992	782.863	898.985	1379.73	626.707	1351.73	973.699	731.192	993.674	1318.81	1105.82	1669.27	958.812	1819.01	751.714	1270.57
ERLN1_HUMAN;ERLN2_HUMAN	1.67323	1.93117	3.37458	3.43649		PEX14_HUMAN		442.935	453.175	284.637	141.077	136.368	291.638	773.452	788.726	484.145	640.647	111.456	481.482	546.651	1042.52	1023.92	889.913	1111.49	838.38	781.174	947.899	1266.91	805.555	1151.3	898.021	1297.8	1003.88	1070.58	1543.61	1602.45	2427.88	1651.14	1457.84	1195.27	1646.37
NDUS3_HUMAN	2.21371	3.39047	4.94002	5.91662		CISY_HUMAN	5317.35	5364.72	5322.94	4693.3	4023.6	4494.05	4869.33	9832.24	10901.6	10756.2	9495.56	9431.57	10880.4	10216.3	15058.7	15267	16276.9	14695.8	14913.8	15176.7	15231.5	20263.4	20519.9	20137.9	19809	21637	20355.1	20453.7	25317.6	26185.4	26346.9	24081.2	25161.3	24254.3	25224.4
SRS10_HUMAN	2.58546	3.11637	4.31087	6.01708		SPAG7_HUMAN	435.801	509.767	980.935	204.891	500.57	229.797	476.96	625.029	490.897	891.055	1077.07	332.083	610.329	671.077	1163.74	864.781	1630.46	1198.4	1287.55	1513.18	1276.35	1637.52	1540.82	1054.86	1420.42	676.577	1431.91	1293.68	1623.63	1392.34	2104.46	1987.19	1403.42	1935.53	1741.1
ECI2_HUMAN	1.73886	2.49991	4.53931	5.60721		SC22B_HUMAN	2013.45	1683.73	1974.84	1783.47	1616.08	1851.76	1820.56	4480.98	4327.16	4458.74	3754.36	3551.58	4449.84	4170.44	6407.12	6336.74	6359.22	6764.68	6291.07	6260.28	6403.19	9742.87	9267.01	9313.06	9860.78	8224.56	10004.7	9402.16	11180.5	10465.9	11801.5	12246.4	9426.99	11170	11048.5
EED_HUMAN	1.36948	3.66939	3.20054	3.55219		PR40A_HUMAN	571.812	754.378	661.182	757.356	739.512	1035.88	753.353	1853.3	1624.47	1318.23	1497.93	1403.37	1545.57	1540.48	2238.78	2890.19	2443.72	2696.2	2666.32	2764.33	2616.59	3844.2	3410.23	3253.79	2985.29	3704.46	3820.96	3503.16	4116.65	4370.46	4439.96	4668.84	4097.13	3842.8	4255.97
BAF_HUMAN	1.9605	2.881	4.01153	4.93003		MTX2_HUMAN			64.4101	67.4897			65.9499	117.378	460.662			363.891	436.793	344.681	665.328	1091.1	597.492	1338.13	277.119	714.222	780.565	797.581	556.942	807.187	728.591	843.253	847.12	763.446	1585.19	514.139	1676.71	1131.71	1681.99	1677.64	1377.9
SF3B1_HUMAN	2.1293	3.3993	4.58721	5.97292		VP26A_HUMAN	2617.86	1019.89	1958.72	2134.22	1657.62	1708.72	1849.51	2868.93	4126.82	4801.92	2849.9	3427.9	3003.2	3513.11	6003.55	7115.04	5954.09	6782.63	5868.3	6869.09	6432.12	9177.03	7942.59	10084.7	7889.25	7926.99	7398.9	8403.24	9835.08	11001	9951.96	10147.1	10464.4	8590.56	9998.35
CSDE1_HUMAN	2.02696	3.38808	4.42383	5.59218		NDUB1_HUMAN		79.0005	69.0004				74.0005	71.2504	63.0003		265.223	41.0003	84.3756	104.97	186.001	303.805	75.0004	20.4306		391.761	195.4	173.751	235.564	459.511	450.435	304.065	350.748	329.012	221.314	274.215	532.718	231.836	469.619	814.077	423.963
PRKRA_HUMAN	1.51629	2.41283	2.90889	4.03773		MPPB_HUMAN	790.987	785.898	894.425	1201.91	839.913	934.831	907.994	1942.59	1474.49	1896.69	1836.1	1768.24	2118.18	1839.38	3272.03	3583.36	3333.48	3433.19	2624.52	2877.45	3187.34	3807.33	3955.2	4345.78	4523.64	3851.18	3989.75	4078.81	4858.94	5270.57	4910.35	5461.23	5734.28	5179.78	5235.86
MYCB2_HUMAN	1.23499	2.13614	2.8613	4.57162		MPPB_HUMAN;QCR1_HUMAN	1224.55	1476.4	1505.16	1025.1	1689.04	1880.69	1466.82	3646.23	3169.31	3165.1	3149.66	2880.79	3228.42	3206.59	4380.96	5680.86	4516.12	6415.52	6078.42	5012.55	5347.4	8237.89	5847.72	6591.84	6048.81	6076.49	6960.1	6627.14	7370.09	6329.42	8335.44	8205.53	8275.17	6863.45	7563.18
NPM3_HUMAN	2.04749	3.06806	3.85017	4.45518		PSIP1_HUMAN	1420.38	1291.47	1386.53	1196.33	1068.28	594.795	1159.63	2519.96	2353.34	2314.48	2219.08	2144.54	2449.97	2333.56	4589.66	3615.79	3473.89	3258.5	3613.08	3611.22	3693.69	5971.43	4084.68	5859.69	5783.48	5228.48	4483.82	5235.26	5263.28	6836.81	7465.96	6547.31	6431.42	6387.87	6488.78
LYPA1_HUMAN	2.22779	3.28352	4.98483	6.49738		HDGF_HUMAN;HDGR2_HUMAN;PSIP1_HUMAN	3463.37	4238.72	3372.87	2090.6	2416.67	2171.35	2958.93	4872.78	6095.9	4812.63	4427.99	5175.23	4806.82	5031.89	8410.29	7612.43	5788.37	6197.33	6139.38	7484.54	6938.72	9697.57	8113.77	9146.64	10529.1	9227.31	8205.15	9153.26	12136.5	14028.1	15921.3	13248.4	15482.1	15112.4	14321.5
ERAL1_HUMAN	1.83588	3.13663	4.86382	6.07137		ERLN1_HUMAN	324.152	582.752	200.595	372.045	197.498		335.408	418.26	703.611	877.919	547.843	1130.17	788.821	744.437	1066.18	1526.98	818.778	1013.03	1464.51	1051.92	1156.9	1150.5	1436.54	1413.38	1954.88	1777.08	1348.67	1513.51	1878.05	1556.04	2101.3	1620.96	1910.23	1658.62	1787.53
U520_HUMAN	2.21508	3.39996	4.87162	6.07939		ERLN1_HUMAN;ERLN2_HUMAN	514.963	1012.28	924.633	1170.94	274.807	813.703	785.221	1550.88	884.958	1264.42	1769.68	1523.91	889.268	1313.85	2335.27	1320.44	1334.44	902.263	1738.94	1467.03	1516.4	2189.04	2174.88	2314.64	1602.06	4010.86	3607.27	2649.79	2209.94	3474.33	3238.11	3404.83	844.912	3018.31	2698.41
TIPRL_HUMAN	1.71536	2.76772	3.86302	4.80687		NDUS3_HUMAN	558.917	735.344	470.819	470.698	587.39	565.048	564.703	1727.61	1113.09	1305.02	1131.95	1160.99	1061.87	1250.09	2517.64	1851.44	1709.6	2095.45	1628.13	1685.37	1914.61	3308.99	2650.7	2137.16	3150.41	2642.49	2848.11	2789.64	3460.88	3447.15	3586.89	3148.21	3280.29	3123.35	3341.13
KS6A4_HUMAN	1.15215	3.87943	3.52367	5.69246		SRS10_HUMAN	950.989	533.665	723.725	520.473	373.244	607.383	618.247	1384.79	2331.51	1605.66	1345.11	1305.74	1617.9	1598.45	2017.6	1212.67	1490.33	2572.93	2420.08	1846.51	1926.69	2584.65	2359.21	2484.49	2409.18	3192.56	2960.98	2665.18	3200.05	3095.88	4010.84	3926.55	3982.01	4104.9	3720.04
SURF6_HUMAN	1.41252	2.43325	3.15558	4.16207		ECI2_HUMAN	605.493	429.535	544.647	294.897	522.415	435.153	472.023	957.054	487.87	639.195	756.542	1052.13	1031.91	820.784	1323.4	1573.91	758.58	960.091	1284.09	1180.03	1180.02	2122.07	1975.64	2488.48	1932.92	2475.1	1861.76	2142.66	2847.32	2575.97	2326.87	2666.15	3144.26	2319.82	2646.73
PPM1A_HUMAN;PPM1B_HUMAN	0.880334	1.7853	2.73663	4.07981		EED_HUMAN		162.76		119.874	267.73	180.249	182.653	110.455	386.18	211.811	324.632	365.17	102.595	250.141	531.927		728.108	576.929	644.656	869.508	670.226	739.849	838.525	470.751	484.055	258.633	715.725	584.59	470.641	656.05	416.972	902.702	647.124	799.422	648.818
UTP20_HUMAN	2.03336	2.99488	3.90233	4.63328		BAF_HUMAN	10068.5	8287.3	8214.27	7873.09	8230.42	6523.82	8199.57	17466.8	15769	17506.8	14252	15692.3	15764.5	16075.2	24948	22868.1	24413.1	23735.9	20936.2	24836.5	23623	33005	33007.7	35143.5	30365.9	33722.3	32112.3	32892.8	39344.2	40350.7	41099	39843.2	42804.4	39103.2	40424.1
NU155_HUMAN	2.12077	3.26852	4.35025	5.96681		SF3B1_HUMAN	1116.03	1314.99	1004.14	1117.13	1131.03	1065.84	1124.86	2212.96	2135.6	2901	2726.68	2254.12	2140.66	2395.17	3755.4	4096.9	3662.62	3718.24	4124.56	3584.73	3823.74	5243.05	5282.35	5141.44	5011.58	5207.41	5074	5159.97	5774.19	7095.69	6839.27	6930.78	7072.64	6599.65	6718.7
XRP2_HUMAN	2.42501	2.67567	3.76941	5.87411		CSDE1_HUMAN	735.807	773.638	872.659	811.467	963.316	656.052	802.157	1883.06	1642.17	1593.58	1596.18	1595.56	1445.1	1625.94	2486	2573.1	2665.7	2910.96	2964.36	2706.51	2717.77	3505.49	3641.22	3734.47	3527.84	3192.14	3690.48	3548.61	4083.26	4853.72	4750.49	4518.39	4545.75	4163.21	4485.8
WDHD1_HUMAN	1.9709	2.89284	4.21103	4.83147		PRKRA_HUMAN	638.177	389.911	407.583	410.314		286.653	426.528	472.893	1138.57	704.884	359.702	360.333	844.068	646.742	1051.34	919.804	976.483	845.986	1429.3	951.93	1029.14	1240.97	1443.12	1240.1	1133.99	1305.83	1080.31	1240.72	1403.23	1498.14	2119.98	1873.28	1787	1651.59	1722.2
CRTAP_HUMAN	1.52155	2.30382	3.24445	3.97763		KS6A5_HUMAN																						259.501						259.501
CMC1_HUMAN	1.42198	1.43398	2.61764	2.70188		MYCB2_HUMAN	61.4849	149.549		136.825			115.953	119.652			114.119		195.832	143.201		340.947	199.144	27.7971	204.527	466.042	247.691	275.845	538.875	198.508	632.257	208.488	136.685	331.776	1110.13	244.958	513.214		380.758	401.405	530.093
CMC1_HUMAN;CMC2_HUMAN	2.14399	3.48015	4.39669	6.26675		NPM3_HUMAN	868.987	1010.16	950.947	992.208	1301.58	768.829	982.118	2189.62	1581.01	2222.05	1508.92	2640.14	1923.54	2010.88	1530.85	2837.18	4112.73	2215.32	3822.85	3560.26	3013.2	3809.59	4369.37	3507.38	3465.26	4490.98	3045.38	3781.33	3348.85	4609.65	5191.8	4154.41	4928.29	4020.11	4375.52
RNH2A_HUMAN	1.82235	2.77826	3.12847	4.80156		LYPA1_HUMAN	1477.4	1286.42	2022.87	1366.31	1990.01	1943.56	1681.1	4102.82	3488.82	4122.65	3368.85	4192.68	3194.92	3745.12	4528.42	5927.94	6280.4	6261.34	4924.5	5196.83	5519.9	10080.1	7836.43	7892.93	6983.91	8037.97	9448.46	8379.97	11014	11204.2	12075.3	10177.5	11495.6	9569.7	10922.7
CD123_HUMAN	1.65455	2.34916	2.88929	4.14743		ERAL1_HUMAN	258.892	380.551	392.89	383.19	647.716	471.022	422.377	776.297	697.458	459.871	1100.94	950.276	667.754	775.433	1227.81	1345	1207.91	1641.69	1121.7	1404.92	1324.84	2158.14	2388.12	2478.28	1538.99	1494.21	2268.46	2054.37	2435.39	2431.19	2740.7	2822.77	2259.71	2696.68	2564.41
POP7_HUMAN	1.26648	2.12126	2.36293	4.48965		U520_HUMAN	1398.88	996.864	1309.47	1353.91	1371.35	1299.87	1288.39	3097.04	2916.55	2725.5	2814.26	2653.07	2916.94	2853.89	4308.49	4385.08	4373.23	4408.99	4280.38	4526.69	4380.48	6351.99	6833.07	6225.5	6461.98	5890.54	5896.2	6276.55	7837.58	7766.65	7939.14	7899.81	8218.33	7334.3	7832.64
EIF3G_HUMAN	2.00029	3.26448	4.37335	5.01196		MTU1_HUMAN													90.7508	90.7508				205.964	98.0637		152.014		274.6			365.657		320.129			261.784	294.455	445.681	43.5004	261.355
EIF3J_HUMAN	2.33672	3.59246	4.32233	5.34759		TIPRL_HUMAN	117.79	390.304	850.368	314.765		105.818	355.809	596.967	542.319	639.396	692.748	313.016	877.594	610.34	908.382	985.267	1196.9	583.745	1110.12	1124.27	984.781	1496.89	1499.57	1215.73	1315.24	1159.19	1560.36	1374.5	1023.49	1998.01	1145.37	2487.63	1701.12	1906.35	1710.33
CBR3_HUMAN	1.35263	1.6878	3.10919	3.19332		KS6A4_HUMAN	124.501	285.377			52.0003		153.959	160.001	379.282	158.64		23.0002	166.001	177.385	913.661	695.033	977.043	104.813	547.346	345.751	597.274	624.512	887.784	210.564	573.579	582.814	375.76	542.502	941.665	856.234	297.256	1445.21	815.687	902.397	876.408
CBR1_HUMAN;CBR3_HUMAN	2.29533	3.94458	4.41458	6.26061		SURF6_HUMAN	1162.67	864.003	913.199	853.408	762.562	914.606	911.741	1541.58	909.981	1237.82	1232.86	1047.65	1757.23	1287.85	2050.83	2144.26	2585.18	2273.3	2684.59	1572.81	2218.49	2932.57	3012.59	2261.61	2774.63	3174.97	3106.09	2877.08	2619.12	4370.63	4322.88	3887.87	3925.04	3642.83	3794.73
PSD10_HUMAN	0.709245	1.57854	2.70524	3.53497		PPM1A_HUMAN;PPM1B_HUMAN	134.782				185.12		159.951	107.938			217.752		96.7411	140.81	375.074	247.773	123.564	453.141	228.249		285.56	754.718	360.44	560.65	379.376	482.285	88.8956	437.727	1006.05	677.13	676.747	486.004	788.08	281.41	652.57
FACE1_HUMAN	1.86766	3.12373	4.14921	4.85756		UTP20_HUMAN	469.344	511.807	263.323	372.794	503.779	388.834	418.313	682.114	1079.2	699.653	814.89	926.158	901.484	850.583	1326.99	889.574	978.891	1229.24	1557.03	1535.07	1252.8	1548.47	1851.27	1591.09	1462.85	1812.2	1528.5	1632.4	1806.17	1950.1	1934.01	1794.56	2280.35	1863.79	1938.16
IDHC_HUMAN	2.20824	3.41887	4.77204	5.94201		NU155_HUMAN	1095.15	487.336	872.353	588.138	683.395	739.449	744.303	1209.54	1330.39	1942.45	1610.88	1722.28	1655.45	1578.5	2591.33	2671.98	2393.39	2684.19	2476.05	1779.68	2432.77	3327.42	2778.25	3231.72	3373.36	3194.37	3522.3	3237.9	3938.61	5126.97	4538.59	4217.69	4261.91	4562.95	4441.12
IDHC_HUMAN;IDHP_HUMAN	2.09514	3.22184	4.37545	5.1968		XRP2_HUMAN		408.076	68.4475	411.48	327.264	224.594	287.972	830.875	517.542	624.933	864.837	454.651	897.169	698.334	768.138	1233.37	466.81	438.351	1004.45	711.997	770.519	954.893	1205.69	1451.28	932.034	991.708	977.308	1085.49	2118.29	1520.93	2566.14	908.174	1349.77	1686.18	1691.58
SCO1_HUMAN	2.43109	3.46174	5.38912	5.27543		WDHD1_HUMAN	382.901	427.381	580.879	450.682	353.609	299.609	415.844	590.647	769.209	1048.83	811.558	702.505	994.766	819.586	1179.29	836.455	1312.36	1094.05	1378.36	1417.29	1202.97	1652.34	1861.95	1602.99	1552.28	2092.78	1744.43	1751.13	2046.03	2278.09	2201.61	1718.12	2107.43	1703.54	2009.14
RBBP9_HUMAN	4.1797	5.96306	8.69253	11.1092		CRTAP_HUMAN	392.22	568.831	701.777	632.573	855.777	985.883	689.51	1143.27	1704.57	782.881	1008.84	915.542	739.652	1049.13	1264.63	1863.98	1990.32	1628.72	1528.34	1255.04	1588.5	2547.24	1942.35	2416.49	2334.04	2317.97	1864.4	2237.08	2635.08	2893.9	3608.44	2030.31	3056.6	2231.36	2742.61
STAM2_HUMAN	2.67055	2.67449	3.21908	6.15003		CMC1_HUMAN		186.171	233.063	411.21	409.922	341.807	316.435	325.792	214.796	856.264	458.853	427.096	416.984	449.964	523.207	634.251	317.601	450.92	619.448	177.141	453.761	735.882	656.537	827.636	1019.57	1059.39	670.857	828.312	981.894	811.385	1069.47	355.529	948.476	963.063	854.97
PRAF3_HUMAN	2.35778	4.6686	6.38726	8.99878		CMC1_HUMAN;CMC2_HUMAN	889.67	1060.39	936.324	786.849	1400.89	1543.44	1102.93	2200.82	2437.2	1881.75	1908.25	2837.05	2922.94	2364.67	4436.96	3764.55	3145.92	3826.43	3824.01	4032.26	3838.36	4895.09	5005.65	5001.68	4374.72	5293.45	4524.8	4849.23	6770.1	6346.56	7497.82	6921.42	7742.46	6192.28	6911.77
SPF27_HUMAN	1.95057	2.73831	3.8858	5.75434		RENR_HUMAN								292.102		258.56		412.055	423.742	346.615	581.331	354.686	397.584	211.709		273.297	363.721	676.931		483.993	549.576	1312.01	592.175	722.937	566.37	256.398	751.119			829.827	600.928
DCTN3_HUMAN	1.5809	2.49331	3.28275	4.00179		RNH2A_HUMAN		382.043	579.612	517.442	294.282	173.622	389.4	807.077	935.439	807.603	603.189	729.766	374.656	709.622	1211.32	1048.36	1110.09	1109.96	777.957	1233.45	1081.86	1429.13	1391.07	844.419	937.976	1384.77	1321.99	1218.23	1694.05	2294.71	2524.89	1565.7	1563.29	1575.73	1869.73
BODG_HUMAN	1.92096	3.39166	3.75538	4.3752		CD123_HUMAN	479.971		337.676		173.314	613.128	401.022	972.682	524.183	727.574	635.705	603.245	517.672	663.51	543.567	600.274	1128.64	811.644		1626.2	942.065	1317.74	1632.45	1084.24	1186.97	556.799	1173.81	1158.67	2064.01	827.259	1500.27	1764.23	1739.17	2084.32	1663.21
DNJC8_HUMAN	1.90883	2.83941	3.96047	5.4676		POP7_HUMAN		168.316	283.508	254.411		143.12	212.339	259.35	250.71	443.936			121.698	268.924	358.082	451.644	226.545	654.643	543.499	468.135	450.425	563.73	445.52	602.172	643.409	221.59	534.032	501.742	1182.32	724.708	966.117	935.076	730.082	1181.66	953.327
SPF30_HUMAN	1.76129	3.45656	4.91614	6.79035		EIF3G_HUMAN	1149.25	1365.16	1255.49	1262.22	1248.08	1331.33	1268.59	2141.5	2446.31	2670.08	3245.49	2235.2	2486.69	2537.54	4297.86	3581.25	3915.45	4403.53	4248.51	4401.11	4141.28	5338.36	5004.48	6289.09	5566.64	5721.46	5367.84	5547.98	5928.06	6627.15	6833.41	5403.76	6705.97	6650.35	6358.12
ATP5H_HUMAN	2.36333	3.51675	4.5094	5.7729		EIF3J_HUMAN	2862.5	3204.85	2753.83	2752.49	3285.66	2148.35	2834.61	6124.16	6314.49	8024.08	6061.88	6346.01	6871.49	6623.69	10657.7	10844.5	9662.65	10166.1	9921.7	9846.69	10183.2	12334.1	12187.3	12918.7	11183.7	13120.9	11768.1	12252.1	15901.8	14830.1	15154.7	16828.6	13565.1	14669.8	15158.4
FLOT1_HUMAN	1.83294	2.95692	4.5423	5.17604		CBR3_HUMAN	562.349	1230.43		489.664	198.237		620.17	722.633	804.636	1424.82	460.058	1030.71	590.288	838.858	1275.97	1195.39	1289.44	694.039	959.003	866.514	1046.73	2253.86	1900.14	2022.03	1752.15	2390.67	1250.51	1928.23	2043.35	1777.7	2436.71	2091.17	2045.81	1487.68	1980.4
ATP5L_HUMAN	1.97279	3.52288	4.46876	5.55917		CBR1_HUMAN;CBR3_HUMAN	907.085	639.455	797.293	739.542	583.718	765.519	738.769	1496.51	2146.95	1631.8	1811.99	1180.46	1906.61	1695.72	2738.11	2658.94	2960.75	2936.37	3129.52	3061.1	2914.13	2919.51	3487.52	3316.64	2968.93	3597.29	3278.23	3261.35	4840.42	4590.99	5181.9	4544.97	5367.4	3225.19	4625.14
CBPD_HUMAN	1.62493	2.42756	4.9578	4.88118		PSD10_HUMAN	178.189		185.573	220.066			194.609	99.5323	105.896	81.9041	261.262		141.534	138.026	397.33	262.934	285.615	248.179	386.262	262.867	307.198	730.083	382.812	373.055	606.683	752.479	313.676	526.465	639.833	858.953	532.57	746.162	720.121	629.995	687.939
GLRX3_HUMAN	2.20369	3.36358	4.6308	5.79946		FACE1_HUMAN	706.056	840.317	456.831	1656.14	1015.79	951.879	937.836	1563.42	1875.31	1509.86	1603.34	1928.59	2028.85	1751.56	3011.94	2739.96	2625.57	3402.53	2973.39	2823.86	2929.54	3648.63	3768.8	3390.68	4175.06	3677.63	4686.84	3891.27	4366.02	4803.17	4387.01	4388.87	5215.92	4172.59	4555.6
RL1D1_HUMAN	2.19813	3.31416	4.51302	5.55087		IDHC_HUMAN	2511.84	2314.31	2348.34	2374.87	2452.6	2875.5	2479.58	5468.51	5226.8	4935.98	6142.83	5564.79	5514.04	5475.49	8612.7	8173.31	7886.99	9087.97	8290.18	8812.91	8477.34	11391.4	12813.8	12799.2	12296.6	11460.8	10234.1	11832.6	13049.8	15213.4	15520	15445.6	14799.8	14373.4	14733.7
CLPX_HUMAN	2.11424	3.16283	4.59709	5.31999		IDHC_HUMAN;IDHP_HUMAN	2896.96	2913.7	3568.3	3021.36		3261.26	3132.32	7849.93	7310.86	6437.35	6452.61	3672.99	7652.02	6562.63	10573	9397.83	10135.9	9317.34	10605.2	10521.6	10091.8	13228.4	15452.7	12997.4	13768.1	13578.4	13206.8	13705.3	16163.8	15811.8	18550	15316.1	15344.3	16482.1	16278
CIAO1_HUMAN	2.00181	2.96194	4.67528	6.72366		SCO1_HUMAN	702.6	90.8909	793.088	420.013	553.182	138.425	449.7	1561.12	796.959	752.813	1099.35	1506.67	842.661	1093.26	1699.27	1395.81	1113.85	1722.92	1921.54	1487.08	1556.75	2443.77	2547.52	2871.99	2107.87	2417.53	2152.25	2423.49	1585.83	2335.82	2443.69	2380.58	2555.43	2932.81	2372.36
SRP72_HUMAN	1.61828	2.28054	3.30424	4.07629		RBBP9_HUMAN	345.525	181.327		210.858	370.054	136.083	248.769	832.699	855.484		936.839	1198.86	1375.03	1039.78	2069.28	1463.85	786.583	1640.79	1631.15	1308.91	1483.43	2653.27	2221.21	1693.01	2341.13	1568.83	2497.16	2162.43	2468.85	3514.72	2162.64	3130.63	2947.02	2357.88	2763.62
DDAH1_HUMAN	1.92839	1.36959	1.85896	2.20367		STAM2_HUMAN	16.905			27.0003			21.9526		101.251	16.0002				58.6256			89.4243	28.0002			58.7122	104.001			80.0009	28.0002		70.6674	150.57	117.001	136.001	65.6256	150.795	190.064	135.009
MTA2_HUMAN	2.0919	3.22512	4.82446	5.72086		STAM1_HUMAN;STAM2_HUMAN								607.609		207.324	467.341	680.379	372.011	466.933	399.457	477.943	584.68	596.714	342.882	836.686	539.727	1230.94		906.288	589.601	1155.7		970.632		600.691	1075	944.281	1429.94		1012.48
MTA1_HUMAN;MTA2_HUMAN	2.86605	4.46705	4.95123	7.36937		PRAF3_HUMAN	352.026	231.136	360.189	298.284	274.689	474.011	331.723	918.473	453.255	730.193	474.191	967.106	1149.56	782.13	1219.01	2162.47	1529.82	1697.75	1131.02	1552.01	1548.68	2071.44	2096.93	2657.84	2146.34	1861	1879.24	2118.8	2752.72	2448.9	2886.36	3063.58	3963.92	2795.1	2985.1
GFPT1_HUMAN;GFPT2_HUMAN	1.35728	2.38418	2.94448	4.11993		SPF27_HUMAN	3509.67	3400.97	3229.49	3591.56	2403.6		3227.06	5839.12	7431.52	4626.42	6670.17	7003.23	6197.15	6294.6	14094.9	6761.14	9982.16	10105.9	7039.86	5036.16	8836.69	14585.8	14230.7	11594.4	14179.4	11423.1	9224.89	12539.7	20979.4	19622.4	23543.1	16643	11593.9	19035.8	18569.6
LTN1_HUMAN	2.32482	3.4446	4.0324	5.52755		DCTN3_HUMAN	827.295	539.885	723.254	707.838	750.662	1051.1	766.672	904.559	1173.73	1522.72	1314.23	1191.55	1165.4	1212.03	2124.15	2074.28	1725.75	1820.13	1604.9	2120.11	1911.55	2464.76	2391.22	2185.84	2553.31	2971.87	2533.78	2516.8	2335.02	3120.7	2795.15	3372.92	3115.35	3669.22	3068.06
TOM70_HUMAN	1.99942	2.80888	4.00671	5.2823		BODG_HUMAN						583.288	583.288			1018.35	1222.6			1120.47	1865.63	1995.95		2285.79	1765.89		1978.32	2809.32	1484.01		2221.88	2246.67		2190.47	2262.54		2841.46				2552
TOX4_HUMAN	0.980496	1.45833	2.3493	3.08921		DNJC8_HUMAN	1356.92	1825.6	1756.2	1928.74	1403.59	1683.87	1659.15	3319.61	3261.38	2973.84	3789.48	2640.62	3017.35	3167.05	5173.53	4733.04	4345.04	4184.69	4566.65	5263.14	4711.01	5686.5	7220.83	6777.45	6171.09	6755.33	6814.95	6571.02	8356.46	9801.34	8932.95	8032.1	9373.36	9933.34	9071.59
MICA2_HUMAN	2.10634	3.18678	4.03158	4.95939		SPF30_HUMAN	220.777			224.133	378.984	170.561	248.614		380.107	408.565	643.148	157.975	599.607	437.88	892.169	1542.77	217.855	748.008	700.04	1055.25	859.349	1596.55	510.861	916.641	1638.02	1365.65	1305.6	1222.22	1587.38	1698.4	1068.62	1128.65	2018.9	2627.09	1688.17
SC24D_HUMAN	2.42882	2.0735	4.3837	3.81587		ATP5H_HUMAN	3561.88	2796.48	3951.23	2912.92	2948.05	2694.98	3144.26	8631.44	6881.82	7403.95	6645.78	7436.22	7586.21	7430.9	10348.6	10345.8	11308.5	11855.1	12182.1	10305.2	11057.6	15806.9	16020.8	14863.5	13119	12101.5	13160.6	14178.7	16625.9	20068.9	18417.3	18441.6	18774.6	16580.6	18151.5
UFL1_HUMAN	1.88202	3.06139	4.15694	5.24513		FLOT1_HUMAN	1739.53	1683.71	1898.07	1407.65	1819.01	2127.86	1779.31	3429.17	3123.89	4134.37	3271.04	3379.73	2230	3261.37	5329.67	4378.79	5642.81	5677.83	5235.13	5303.34	5261.26	8141.91	8393.85	6556.54	8966.33	8401.35	8032.79	8082.13	8769.47	11098	9901.65	7500.21	9949.16	8039.98	9209.75
UBXN7_HUMAN	1.667	2.01844	3.76227	3.96367		ATP5L_HUMAN	2631.74	2780.2	2272.86	2042.2	2299.75	2185.6	2368.72	4486.11	4371.34	5263.21	5056.94	4039.36	4821.02	4673	9299.56	10070	8337.77	7307.06	6226.27	8827.78	8344.74	10116.7	11645	11525	10553.6	10508.7	9162.55	10585.3	13306.7	13976.6	12980.4	12442.4	12744.9	13557.8	13168.1
SUN1_HUMAN	1.25502	3.14224	4.52158	5.60872		CBPD_HUMAN	137.678		299.913	357.417	840.235		408.811	789.073	377.569	591.878	650.643	910.207	666.356	664.288	1097.57	1542.51	665.093	440.6	1147	1061.71	992.414	2516.46	2011.17	1383.59	2264.96	2313.04	1671.59	2026.8	1229.2	1712.94	2491.91	2141.69	2470.75	1926.39	1995.48
PLPHP_HUMAN	2.75748	3.89702	5.56385	6.525		GLRX3_HUMAN	2130.62	1873.19	1847.85	2058.65	1944.48	1540.21	1899.17	4018.14	4310.67	4430.23	4573.16	4300.13	3478.68	4185.17	5088.26	6712.52	6698.76	5793.59	6967.49	7067.4	6388	9170.75	9386.71	7914.98	8650.88	8493.96	9150.7	8794.66	10314.7	11816.5	11166.5	10860.8	11362.5	10563.8	11014.1
ERLN2_HUMAN	2.15555	3.43708	4.40054	5.80948		RL1D1_HUMAN	4453.55	3476.32	4184.56	4403.29	4054.61	4589.77	4193.68	9489.84	9630.34	8898.42	9164.96	9307.11	8818.98	9218.27	15568.8	13250.5	13709	13543.1	13488.6	13831.2	13898.5	19431.7	18881	19225.6	18215.6	18609.4	19193.7	18926.2	22434.7	23349.3	24148.9	23064.6	24624.5	22049.6	23278.6
PRP6_HUMAN	2.14807	3.2076	4.62765	5.37583		CLPX_HUMAN	384.24	477.174	505.94	512.501	385.686	368.261	438.967	791.348	886.498	1021.51	1167.94	825.343	875.844	928.081	1176.97	1398.9	1139.6	1717.58	1430.94	1466.28	1388.38	2051.08	1868.07	2158.72	1933.84	2314.27	1781.85	2017.97	2052.85	2186.93	2707.75	2483.22	2483.43	2097.61	2335.3
GLSK_HUMAN	1.80314	3.57557	4.88002	5.61549		CIAO1_HUMAN	248.837	269.144	402.449	275.385	654.759	366.097	369.445	795.395	545.662	631.914	703.346	1031.97	729.063	739.558	902.649	1251.28	857.478	991.371	1030.6	1532.27	1094.27	1815.6	1951.05	1518.73	1767.29	1466.84	1844.04	1727.26	2635.58	2381.06	2916.27	2351.56	2294.48	2325.19	2484.02
HAUS5_HUMAN	0.765281	1.06196	1.36038	2.21651		SRP72_HUMAN	597.5	264.41	691.504	317.659	674.938	471.417	502.905	894.195	938.713	636.438	796.694	674.118	942.872	813.838	1339.53	1071.37	1081.23	1061.79	1082.25	1245.21	1146.9	1644.41	1775.9	1332.8	1801.74	1914.73	1500.72	1661.72	1986.84	2274.86	2085.57	2001.58	2155.92	1795.13	2049.98
UBP19_HUMAN	1.51077	2.7977	3.10595	3.48798		DDAH1_HUMAN					110.501	51.0004	80.7507	108.748	129.376		220.435		164.315	155.719	62.438	145.501	138.001	43.2924	163.746		110.596	98.6936	76.9235	372.567		87.0007	115.376	150.112	285.239	97.2509	27.7503	174.408	306.003	177.036	177.948
AP2A2_HUMAN	1.83781	2.94298	5.34794	4.97664		MTA2_HUMAN	1071.98	1100.64	1393.88	1321.56	950.258	1100.04	1156.39	2601.98	2727.62	2406.89	2201.67	2133.05	2443.15	2419.06	4113.83	3457.95	3776.71	3649.59	3924.39	3454.58	3729.51	6244.83	5739.84	5062.7	5343.55	5803.18	5279.73	5578.97	6208.59	7046.31	6604.66	6818.99	6994.17	6020.65	6615.56
AP2A1_HUMAN;AP2A2_HUMAN	2.26772	3.04814	4.67609	6.0173		MTA1_HUMAN;MTA2_HUMAN					312.002	127.876	219.939	390.25	715.409	762.594	653.172			630.356	1385.36	897.551	558.819	1231.9	489.458	1331.78	982.478	1396.01	881.949	753.503	1428.54	1435.19	638.621	1088.97	628.655	1787.46	2681.91	1955.81	1050.22		1620.81
SC31A_HUMAN	1.73596	2.91874	4.00727	5.15459		GFPT1_HUMAN;GFPT2_HUMAN	608.956		557.641	537.004	518.553		555.538	326.967	1155.64	894.34	655.84	822.013	669.331	754.022	1284.46	1397.82	1010.66	941.895	2041.81	1270.38	1324.5	1505.69	2150.66	1087.38	1760.98	1877.07	1432.86	1635.77	2094.94	2450.44	2063.28	2290.29	2419.56	2414.18	2288.78
HEXI1_HUMAN	1.17615	2.37176	3.08882	3.65859		LTN1_HUMAN	378.72	340.05	376.918			639.009	433.674	1068.7	1555.06	673.141	902.878	847.049	1002.46	1008.21	2296.59	1053.92	1008.28	1508.27	1602.11		1493.83	1807.1		1369.88	1575.02	2194.82	1796.93	1748.75	3795.55	1746.97	2748.51	2162.43	1916.14	2013.34	2397.16
UBR5_HUMAN	3.78415	4.0111	7.12385	8.50169		TOM70_HUMAN	840.982	1084.61	1043.27	777.291	938.754	978.886	943.965	1804.21	1732.81	2058.99	2871.19	1285.41	1571.67	1887.38	2624.97	2887.87	2948.97	2396.44	2295.66	2754.98	2651.48	4608.06	3986.16	3488.96	3898.7	3496.9	3214.4	3782.2	5709.17	4411.62	5621.38	4537.6	4759.08	4879.02	4986.31
SPN1_HUMAN	2.34995	2.03231	3.68693	4.90496		TOX4_HUMAN			477.522	391.099	243.896		370.839	410.091	471.608	378.631	108.684	396.741	415.882	363.606	337.228	232.779	401.327	698.43	576.566	998.5	540.805	1102.98	971.913	708.361	768.925	631.564	1043.53	871.212	1660.56	833.016	806.814	1297.32	1114.31	1161.58	1145.6
UBE4B_HUMAN	1.57904	2.58777	3.29985	3.60196		MICA2_HUMAN	7322.66		5642.55	4843.24	6723.26	6980.93	6302.53	12845.1	12027.9	14469.4	13319	13084.1	13906.1	13275.3	21482.2	20766.3	20007.5	20810.5	18124.1	19318.1	20084.8	27769.8	25430.8	22348.3	25928.1	25660.1	25317.7	25409.1	28109.7	30700.1	34864.6	31476.9	30904.5	31484.5	31256.7
ZFPL1_HUMAN	2.04848	2.59163	4.28547	5.32051		SC24D_HUMAN						104.938	104.938					254.876		254.876	315.439		215.035		86.0632	253.817	217.589	286.651				426.315	667.085	460.017		448.541			422.811	329.937	400.43
ELP1_HUMAN	1.48944	2.19278	3.51141	4.27439		UFL1_HUMAN	732.137	1254.26	808.07	729.395	551.633	894.967	828.41	1925.32	1569.44	1672.39	1202.89	1556.03	1428.45	1559.09	2387.22	2742.07	2857.55	2224.33	2223.85	2781.48	2536.08	3493.78	3600.7	3295.16	3654.72	3647.08	2970.47	3443.65	4259.8	4404.86	4861.95	4309.89	4382.82	3851.41	4345.12
NDUA3_HUMAN	3.3709	6.15783	7.88027	12.0967		UBXN7_HUMAN	373.01	370.184	245.393	92.5185	357.279	267.971	284.393	388.136	326.196	343.278	716.472	849.194	221.214	474.082	648.404	490.153	477.532	379.895	798.599	649.601	574.031	969.067	1230.01	1070.84	1216.79	1176.92	756.149	1069.96	1552.74	988.984	1422.23	450.636	1446.78	902.065	1127.24
NDUB4_HUMAN	2.30203	3.23216	5.21491	5.59088		SUN1_HUMAN			78.7507		73.0008		75.8757		101.651	58.5006	109.001		111.751	95.2259	276.748	88.2195	154.276	269.391	403.463		238.42	266.78	197.251	507.557	325.749	556.591	204.54	343.078	514.121	463.971	252.174	310.654	720.555	291.922	425.566
NDUB8_HUMAN	2.30575	3.11589	4.65615	4.83872		PLPHP_HUMAN	360.972	411.455	378.021		376.486	234.914	352.37	984.555	854.809	1034.12	816.017	1012.82	1127.59	971.652	1296.35	1503.18	1343.18	1337.56	1596.43	1162.44	1373.19	2026.03	1606.54	1978.16	2049.2	2226.39	1876.88	1960.53	1998.93	2871.59	2225.89	2503.07	2558.34	1637.46	2299.21
NDUA7_HUMAN	2.46103	3.43978	4.99209	6.36976		ERLN2_HUMAN	314.845	318.321	219.138	293.041	385.806	306.054	306.201	416.542	877.263	318.078	839.863	833.217	675.231	660.032	1329.44	935.184	1259.57	753.094	1126.65	910.674	1052.44	1265.03	1335.75	1498.29	1417.06	1299.4	1269.16	1347.45	1938.52	1901.51	2193.02	1383.74	1370.58	1885.83	1778.87
RTN3_HUMAN	2.81953	4.40326	5.1685	8.26027		PRP6_HUMAN	940.531	931.013	955.766	1201.39	592.394	624.33	874.237	1875.71	1864.21	2046.7	1862.39	1896.61	1721.93	1877.93	2965.64	2973.99	2850.45	2935.42	2687.66	2412.05	2804.2	3792.69	4357.31	4398.17	3933.89	3716.88	4075.07	4045.67	4272.78	5062.89	4770.04	4360.96	4632.12	5099.73	4699.75
LETM1_HUMAN	2.6211	4.33376	5.55571	6.82387		GLSK_HUMAN	297.521	708.427	88.9791	130.478	702.722	1029.24	492.895	460.353	728.065	1097.7	1419.71	654.854	971.87	888.759	2360.89	1749.46	1818.91	1519.5	1567.62	1557.89	1762.38	2042.84	1737.66	2074.19	2759.76	3009.18	2808.39	2405.34	1605.26	2814.13	2639.82	2525.24	3731.94	3290.69	2767.85
ZRAB2_HUMAN	2.27424	3.86724	5.19382	6.29997		HAUS5_HUMAN			244.05		622.8		433.425	392.357	261.007		306.652	366.751		331.692	620.582	305.797	230.414	735.704	501.28	367.901	460.28	465.284	749.307	509.735		668.997	554.789	589.622	398.058	809.508	716.201	783.416	2450.7	606.26	960.691
LC7L3_HUMAN	2.0266	3.8043	5.23442	6.12592		UBP19_HUMAN	199.11		27.2765	189.674			138.687	172.17	150.041		347.443		168.441	209.524	511.001	329.663	202.37	846.891	265.129	172.975	388.005	393.388	565.025	312.658	584.44	459.015	270.002	430.755	333.251	566.815	462.365	389.255	783.936	366.803	483.738
KIF4A_HUMAN	1.42241	2.10515	3.12606	3.403		AP2A2_HUMAN				407.989	376.706		392.347	611.577		660.675	755.423	856.573		721.062	1721.13	564.643		712.537	1118.73	1656.31	1154.67	4051.85	1401.75	1712.56	1588.6	2533.25	1301.5	2098.25	1863.48	2392.71	1081.17	2063.27	2313.21	2001.59	1952.57
LYPD3_HUMAN	1.07045	2.05296	2.39903	2.51073		AP2A1_HUMAN;AP2A2_HUMAN	640.297	447.696	647.322	635.814	425.52	602.503	566.525	1149.42	1128.74	1327.44	1152.97	1468.95	1480.79	1284.72	1365.57	1783.64	1066.5	2904.56	1787.96	1452.86	1726.85	3172.72	2271.59	2642.38	1854.4	2793.54	3160.11	2649.12	3636.84	3499.48	3471.3	2890.39	3690.26	3265.44	3408.95
VAPB_HUMAN	2.29837	4.20944	5.28262	7.02396		SC31A_HUMAN	869.148	717.705	525.045	678.998	666.058	594.808	675.294	1296.77	1168.37	1073.83	1315.9	862.843	1315.98	1172.28	2095.83	2069.75	1949.27	1784.19	2011.69	1915.29	1971	2775.1	3049.07	2554.27	2737.76	2865.62	2254.68	2706.08	3115.99	4050.93	3498.6	3464.1	3353.88	3401.68	3480.86
VAPA_HUMAN;VAPB_HUMAN	2.36983	3.96397	5.70767	7.32984		HEXI1_HUMAN	716.809	387.241		411.789	570.355	645.483	546.335	1219.95	591.091	515.683	593.271	307.628	627.809	642.572	1639.44	818.975	1392.21	1135.71	1554.42	1233.91	1295.78	1844.05	1802.74	1759.85	1214.08	1658.64	1845.84	1687.53	2288.67	2320.47	1744.99	2075.15	1903.42	1660.2	1998.82
SNAPN_HUMAN	2.35855	3.52327	4.25055	4.42979		UBR5_HUMAN	211.215	98.6575		217.941		246.435	193.562	355.55	1506.37	438.307		823.542	538.569	732.468	359.081	839.726	1451.25	815.411	633.146	559.773	776.398	1487.28	1647.05	1091.52	1175.94	1279.16	1592.49	1378.91	1093.87	1592.66	2235.67	1858.71	1293.96	1798.76	1645.6
NDUC2_HUMAN	1.51104	2.2549	3.45055	5.65299		SPN1_HUMAN		308.937	248.507	143.26	367.265	274.745	268.543	657.39		396.134	925.358		545.365	631.062	706.892	335.118	331.468	589.436	837.705	473.96	545.763	875.244	1112.85	799.971	692.399	1205.48	1254.65	990.099	894.224	1533.95	1130.15	1282.91	1915.2	1146.71	1317.19
NDUAA_HUMAN	2.14413	3.46577	4.78859	6.25897		UBE4B_HUMAN		392.23	219.344	233.121	384.82		307.379	721.406	720.634	551.414	432.464	303.109	183.158	485.364	825.232	962.585	892.212	452.444	882.608	757.475	795.426	1057.69	917.922	933.215	922.501	1368.11	886.379	1014.3	1312.86	1295.22	1177.91	824.536	1402.85	629.622	1107.17
FKBP9_HUMAN	1.98826	3.42874	4.99355	6.05261		ZFPL1_HUMAN	225.965			653.387	672.732	614.195	541.57	1646.68	497.593	1130.92	996.39	1107.84	1276.95	1109.4	1456.74	1798.41	1034.47	1645.99	1174.9	1310.79	1403.55	2285.52	3031.76	2162.62	2413.16	2085.56	1946.67	2320.88	2626.46	2500.76	3524.34	2709.6	2816.39	3111	2881.43
6PGL_HUMAN	2.14669	3.12101	4.54595	5.37513		ELP1_HUMAN		339.375	554.218	874.392	734.98	319.298	564.453	1040.8	837.657	938.33	609.35	726.813	891.366	840.719	772.128	1407.9	1313.28	1257.03	1149.37	1526.61	1237.72	1534.74	2059.54	2284.23	1777.36	1937.22	2299.06	1982.02	2542.19	2529.15	2510.27	2675.44	2143.64	2075.47	2412.69
PAPS2_HUMAN	2.09059	3.2456	4.61295	6.81387		NDUA3_HUMAN		83.4719	165.791	200.72		128.093	144.519	449.813	670.758		204.675	338.762	771.788	487.159	1134.38	1102.61	1040.47	1272.95	567.255	221.875	889.923	1441.32	1148.41	497.208	1246.59	1293.55	1206.01	1138.85	1772.26	1341.21	1725.29	2288.56	1907.27	1454.65	1748.21
SMC2_HUMAN	1.78517	2.87379	3.96016	4.82378		NDUB4_HUMAN	855.561	563.07	587.086	1015.48	303.173	180.298	584.111	984.675	1012.3	1849.5	1532.14	1207.24	1481.99	1344.64	2429.52	2319.53	1054.13	1723.72	1630.48	2170.28	1887.94	4423.1	2944.47	2173.93	3408.25	2697.42	2629.35	3046.09	2852.1	2891.31	3630.71	3357.69	3177.16	3685.22	3265.7
ATG7_HUMAN	1.3481	2.14185	2.0323	3.12283		NDUB8_HUMAN	321.156	302.313	609.683	705.918	439.656	226.38	434.184	1138.36	1224.98		853.729	794.163	994.369	1001.12	1559.03	1704.14	1400.66	1204.98	1073.85	1174.56	1352.87	2181.33	1019.72	2132.38	2816.83	1810.14	2169.37	2021.63	1853.21	1997.27	2119.55	2063.27	2711.71	1860.36	2100.9
TRI16_HUMAN	1.95077	1.69698	2.65724	2.41523		NDUA7_HUMAN	323.033	564.817	379.41	253.575	271.186	185.051	329.512	661.413	689.485	743.401	633.124	1153.18	985.03	810.939	1524.34	705.44	922.018	1028.56	1290.53	1329.81	1133.45	1479.2	2081.1	1843.69	1439.93	2016.56	1009.24	1644.95	2126.64	2355.21	2378.66	1686.82	1673.61	2372.54	2098.91
SYFM_HUMAN	1.59938	3.82232	3.84747	5.80525		RTN3_HUMAN	958.161	1051.9	654.351	878.397	768.785	920.585	872.03	2568.66	2279.66	1963.78	3090.8	2707.28	2142.09	2458.71	4397.07	2920.27	3978.4	3536.74	4167.48	4038.68	3839.77	4419.39	3994.64	4741.36	4874.69	3802.45	5209.97	4507.08	6930.89	7682.28	7931.37	6808.63	6248.29	7617.73	7203.2
LYPA2_HUMAN	2.29303	3.85931	5.62107	6.93191		LETM1_HUMAN	548.515	372.093	515.989	324.323	269.114	409.583	406.603	1094.9	1269.96	1032.9	897.03	1090.9	1008.78	1065.75	1828.07	2049.07	1721.27	1363.49	1789.47	1821.35	1762.12	2184.87	1894.65	2956.04	2557.58	1893	2067.67	2258.97	3084.14	2677.31	2659.56	2506.29	2905.3	2815.02	2774.6
IPO7_HUMAN	1.77364	3.0785	4.26851	4.90293		ZRAB2_HUMAN	887.025	754.217	688.825	740.635	909.163	1089.48	844.891	1777.42	2369.66	1580.42	2627.19	1580.81	1593.39	1921.48	3504.34	2696.93	3302.29	3225.34	3319.62	3555.86	3267.4	3244.14	4906.87	4342.66	3972.03	5259.46	4604.11	4388.21	5196.62	5339.54	6094.48	4577.75	5912.64	4815.69	5322.79
ARI2_HUMAN	2.05467	2.87855	3.97672	4.77214		LC7L3_HUMAN	290.768	345.396	305.16	449.136	272.738	319.795	330.499	758.135	767.72	885.538	585.529	476.79	545.012	669.787	1415.13	1362.73	1325.26	1112.8	1335.57	992.404	1257.32	1773.25	1869.72	1945.7	1336.24	1852.84	1602.06	1729.97	1918.51	2455.54	1866.68	1856.4	1692.65	2357.87	2024.61
AGM1_HUMAN	1.56675	2.394	3.95321	4.24119		KIF4A_HUMAN	309.881	335.714		335.715	275.773	161.065	283.63	366.346	339.957	468.146	465.582	336.664	443.928	403.437	598.752	609.97	647.389	377.847	625.87	722.675	597.084	762.27	943.569	1031.15	791.916	779.906	1011.04	886.642	858.036	1063.43	1113.91	889.697	864.757	1001.32	965.192
MOCS3_HUMAN	1.70963	3.20021	3.69929	4.52637		LYPD3_HUMAN				196.701			196.701	277.411	188.742	246.155	162.447	178.034		210.558	312.588		347.786		486.677	468.229	403.82	148.453	370.823	782.459	570.617	326.035	632.966	471.892	542.26	571.561	241.567	843.671	404.208	359.917	493.864
CD2B2_HUMAN	2.3763	4.05202	6.0918	7.06527		VAPB_HUMAN	501	723.953	708.707	834.715	686.579	604.464	676.57	1906.59	1599.06	1722.96	1111.32	1437.09	1553.04	1555.01	2066.5	2968.13	3212.87	3414.57	2471.64	2954.15	2847.98	3830.36	3397.53	3211.06	3060.18	4025.96	3919.28	3574.06	4505.16	5621.61	4935.08	4953.6	4527.24	3970.5	4752.2
AHSA1_HUMAN	2.32559	3.85337	5.27483	5.92219		VAPA_HUMAN;VAPB_HUMAN	565.985	649.243	689.832	532.3	366.989	330.003	522.392	1129.91	1436.53	1147.52	1066.63	1128.14	1519.14	1237.98	2658.29	1694.77	1913.94	2204.27	1002.66	2950.55	2070.75	2004.98	3312.03	3573.17	3136.14	3387.87	2475.65	2981.64	3983.88	3427.74	5133.15	2982.55	3620.54	3826.43	3829.05
APOM_HUMAN	3.08295	4.72388	6.19576	7.63368		SNAPN_HUMAN	197.261		97.6247	33.222		174.564	125.668	215.612	330.777	475.923	200.65	242.961	312.444	296.394	254.446	447.075	366.762	712.513	747.765	128.01	442.762	840.78	622.123	660.465	296.192	480.628	304.757	534.158	815.034	793.684	555.852	438.531	261.282	475.715	556.683
PARN_HUMAN	2.12899	2.97172	4.24662	5.10438		NDUC2_HUMAN	115.931	31.1346	345.94	532.836		170.916	239.352		69.9726		466.997	427.897	481.812	361.67	341.553	645.077	166.945	952.696	692.683	439.332	539.714	674.93	1328.74	751.861	1104.92	774.98	319.936	825.894	1448.64	881.01	1729.23	1394	2055.55	609.877	1353.05
PSMG1_HUMAN	2.38771	3.75171	5.37203	6.11239		NDUAA_HUMAN	533.972	568.201	455.46	683.082	642.801	628.276	585.299	1443.92	1522.82	1187.4	1386.42	847.623	1141.55	1254.96	2228.82	2108.61	2132.77	1834.13	1858.8	2007.95	2028.51	3095.46	3053.25	2891.44	2576.28	2512.11	2687.98	2802.75	3473.42	3523.64	4078.05	3878.91	3910	3116.17	3663.37
SGPL1_HUMAN	1.83029	2.31144	4.13017	4.5574		FKBP9_HUMAN	679.792	601.408	665.228	686.875	385.847	346.999	561.025	1196.25	1206.97	946.038	1233.29	1103.29	1006.93	1115.46	1984.74	2077.53	1830.84	2046.72	1782.62	1819.19	1923.61	3009.78	2575.89	2249.25	2889.03	2842.44	3242.66	2801.51	3241.76	3460.99	3061.28	3300.94	3526.36	3782.65	3395.66
NSA2_HUMAN	2.55136	3.69115	4.88826	6.41385		6PGL_HUMAN	1217.95	1820.62	1622.24	1401.65	1313.54	1612.45	1498.07	3116.32	2761.79	3446.98	3726.54	3410.3	2833.51	3215.91	5026.26	5074.86	4623.45	4253.35	4429.31	4645.85	4675.51	6874.84	6368.54	7245.1	6321.72	7425.82	6625.01	6810.17	7567.36	9489.55	7973.77	7375.66	8640.58	7267.16	8052.35
SC24A_HUMAN	3.07177	4.18998	6.90797	7.74577		PAPS2_HUMAN	344.895	397.114	460.888	385.491	240.189	369.615	366.365	732.401	896.591	854.341	768.603	592.671	750.91	765.919	1478.56	1128.15	1197.85	965.737	1234.76	1129.39	1189.07	1856.03	1693.22	1706.34	1694.64	1721.42	1468.49	1690.02	2299.93	2799.15	2550.26	2690.12	2464.03	2174.7	2496.36
TYDP2_HUMAN	0.416819	1.82709	2.35904	2.99129		SMC2_HUMAN	1177.57	1321.96	1467.74	1452.38	1514.48	1258.32	1365.41	2518.65	2877.58	2570.5	2328.93	2165.39	2163.84	2437.48	4501	3779.23	3941.64	3971.44	3836.13	3513.93	3923.89	5640.34	5274.02	5877.21	5070.46	4991.98	5589.38	5407.23	5768.6	7357.9	6885.58	6843.16	6098.5	6564.85	6586.43
ETHE1_HUMAN	1.50143	2.48953	3.30273	4.26711		ATG7_HUMAN		199.723			121.261	131.068	150.684	431.152	127.681	125.17	164.162	167.521		203.137	316.795	244.417	417.703	128.83	272.391	556.316	322.742	302.652	267.737	339.354	186.55	320.154	420.962	306.235	311.11	721.929	593.386	259.525	527.408	410.007	470.561
ACSL3_HUMAN	2.10274	2.74955	4.2434	4.7861		TRI16_HUMAN		214.951			271.003		242.977					473.993		473.993	861.214	501.303	181.156		183.908	334.054	412.327	563.954	923.904	748.095	679.256	347.404	611.278	645.648	371.874	433.608	362.752	1011.04	566.82	774.979	586.846
RPA1_HUMAN	1.27914	2.03676	2.24933	2.80323		SYFM_HUMAN	92.2507					132.501	112.376		276.823	269.367	16.2999	156.439		179.732	676.749	366.981	371.154	601.14		131.659	429.537	321.27	443.213	409.003	481.551	663.136	276.002	432.362	111.501	498.246	319.412	919.963	1351.13	713.967	652.37
STABP_HUMAN	2.19338	2.89085	4.00695	6.38367		LYPA2_HUMAN	778.073	501.155	967.006	326.044	480.74	639.35	615.395	1119.26	1927.02	1168.14	1925.91	1216.45	1109.93	1411.12	2314.24	2145	2264.99	2605.77	2392.89	2527.12	2375	3841.34	3391.28	3489.54	3961.87	3072.74	2998.3	3459.18	4372.18	3167.01	4044.5	5212.18	4461.69	4337.6	4265.86
OXSR1_HUMAN	2.01342	3.2621	4.81708	6.28483		IPO7_HUMAN	3169.32	4614.42	3731.71	3681.12	3593.59	4120.97	3818.52	7802.85	5165.13	7018.95	6180.77	6830.1	7638.2	6772.67	12128	11579.4	12836.9	11005	11350.9	11631.7	11755.3	16455.1	16890.4	16474.9	16244.3	16747.3	14984.5	16299.4	17858.1	17585.4	21239.1	18755.3	18479.3	18414.4	18721.9
HS74L_HUMAN	2.09348	3.11961	4.5033	5.49487		ARI2_HUMAN	161.798		109.643	108.073	303.205		170.68	315.526	226.703	801.059	221.004	251.48	288.37	350.69	428.857	614.708	450.855	318.447	462.873	672.124	491.311	589.637	908.214	512.64	813.295	713.143	535.548	678.746	985.095	175.619	1159.75	660.368	1269.47	636.739	814.507
HS105_HUMAN;HS74L_HUMAN;HSP74_HUMAN	2.54553	3.59585	4.52935	6.12685		SLU7_HUMAN								208.378	118.001		183.501		85.0005	148.72	264.947			139.501			202.224		175.264		327.753			251.508	211.253	20.2502	165.752				132.418
HS105_HUMAN;HS74L_HUMAN	2.06495	3.45334	4.96887	6.33664		AGM1_HUMAN	884.822	969.913	880.732	983.46	577.865	970.963	877.959	1422.47	1429.03	924.319	1301.2	1572.79	1603.43	1375.54	2147.54	2256.07	1904.63	1800.87	2231.62	2270.28	2101.84	3436.61	3557.68	3443.4	3759.09	3255.22	3372.55	3470.76	3789.89	4248.43	3943.07	3179.32	2944.22	4236.61	3723.59
PTBP3_HUMAN	2.31618	3.02627	4.5622	6.13006		MOCS3_HUMAN	238.491		210.363	202.756	160.923		203.133	452.6	294.755	601.419	347.516	230.582	156.826	347.283	1151.71	852.407	234.453	751.377	471.879	438.583	650.068	411.328	557.527	787.336	576.815	1356.22	819.464	751.448	1478.46	1192.69	772.847	575.091	535.295	962.356	919.456
PTBP1_HUMAN;PTBP3_HUMAN	3.17342	5.43137	7.69285	9.46115		CD2B2_HUMAN	407.811	452.921	276.464	383.277	796.757	483.74	466.828	872.541	1257.83	1666.22	1249.6	869.613	740.132	1109.32	1777.91	1318.06	2527.09	1821.87	2209.93	1694.73	1891.6	2552.06	2846.71	2540.49	2989.79	3037.9	3096	2843.82	2748.72	3787.98	3478.85	3387.62	3372.82	3013.62	3298.27
LSM8_HUMAN	3.06224	4.53977	5.35657	7.11936		AHSA1_HUMAN	1351.66	1679.67	1598.37	1416.93	1568.61	1103.28	1453.09	3441.22	3482.99	3456.48	3603.53	2830.88	3460.62	3379.29	6426.86	5070.52	5465.85	5572.95	5318.41	5741.09	5599.28	8119.41	7607.91	7754.83	7627.59	7630.15	7248.81	7664.78	8542.93	9811.97	8695.35	7816.14	9255.64	7510.71	8605.46
AP2A1_HUMAN	2.2807	3.48848	4.73107	5.92902		APOM_HUMAN	795.988	307.357	430.641	605.317	679.135	920.201	623.106	1380.8	1808.03	2765.17	2705.24	1892.38	974.401	1921	2999.77	2204.48	3450.05	2750.1	3247.44	3009.04	2943.48	4061.78	3613.07	3250.96	4266.56	4238.74	3732.59	3860.62	4511.95	4988.58	5237.17	4365.62	4081.39	5354.86	4756.6
WIZ_HUMAN	1.19743	1.33721	1.95882	2.33773		PARN_HUMAN	518.983	350.459	571.934	317.327	555.081	533.176	474.493	1176.85	1007.02	1122.3	906.975	919.243	928.759	1010.19	1140.88	1613.48	1535.72	1379.69	1452.44	1338.16	1410.06	1952.77	1830.98	2214.48	1737.95	2162.33	2191.45	2014.99	2434.73	2686.73	2895.89	1919.48	2493.88	2101.26	2421.99
STAU1_HUMAN	2.97425	3.68414	5.87241	7.66132		PSMG1_HUMAN	898.537	996.17	474.508	596.775	218.699	819.64	667.388	1704.76	1286.41	2159.27	1969.31	1032.2	1409.21	1593.53	2013.92	2232.19	2696.43	2914.46	2595.12	2570.95	2503.84	3342.54	3898.96	3573.03	3422.31	3837.58	3436.96	3585.23	4284.65	3879.97	3704.61	4540.45	4002.67	4063.66	4079.33
TTC4_HUMAN	1.85787	3.18474	3.18312	4.45247		SGPL1_HUMAN	287.316	213.334	360.119	208.598		159.914	245.856	582.485	436.136	207.414	626.234	332.709	514.947	449.988	625.677	628.509	740.726	502.954	457.652	454.17	568.281	885.417	1580.62	759.761	1220.08	806.918	839.771	1015.43	1056.22	1403.67	1375.56	773.111	1345.77	768.454	1120.46
BAG2_HUMAN	2.23409	3.46285	4.71272	5.59		NSA2_HUMAN	855.084	534.649	897.909	513.126	744.213	814.204	726.531	1995.32	1765.68	2175.19	1553.9	1785.85	1845.9	1853.64	2777.37	2382.12	2899.7	3229.3	1775.93	3025.99	2681.74	3399.35	3202.25	3523.6	3466.51	3583.58	4133.54	3551.47	4545.66	3933.35	5336.53	4889.72	5154.1	4099.78	4659.86
BAG3_HUMAN	1.678	2.51518	4.50391	3.79158		SC24A_HUMAN	333.465	52.0366		100.96	178.093	120.881	157.087	298.387	551.73	519.77	496.919	336.891	691.52	482.536	722.914	637.235	679.015	400.154	429.572	1080.26	658.192	860.511	1292.22	922.05	1395.17	1138.63	902.337	1085.15	1104.73	1321.67	1267.65	875.205	1574.59	1156.72	1216.76
QORL1_HUMAN	1.59116	2.50783	3.63754	4.40114		TYDP2_HUMAN	80.0364	67.6081				138.592	95.4122						39.7696	39.7696	299.863		103.898	37.5845	269.143	161.144	174.326		196.362	343.913	134.968			225.081	187.911	311.856	468.419	178.489	334.847	230.912	285.406
AIFM1_HUMAN	2.42884	3.75267	4.81223	5.8554		SFT2B_HUMAN								417.622	592.881	530.528	630.323	643.17	250.439	510.827		500.201	1022.01	439.128	688.182	526.507	635.206	1063.85	1170.87	906.8	670.006	702.61	1143.11	942.874	1528.09	856.293	1011.98	633.036	1074.35	557.253	943.5
CLIC3_HUMAN	1.84696	2.95727	4.45385	4.63932		ETHE1_HUMAN	618.596	814.167	827.912	805.75	422.534	570.478	676.573	1043.95	294.75	1384.59	827.749	1364.13	1179.8	1015.83	1663.65	2056.09	1690.13	1580.49	1606.35	1509.4	1684.35	2410.04	1777.73	2268.47	2490.54	2047.53	2412.91	2234.54	3134.76	2979.92	2909.61	2423.51	2981.75	2892.51	2887.01
EMAL2_HUMAN	1.37565	2.3045	3.28742	4.16533		ACSL3_HUMAN	982.2	608.015	796.817	562.938	607.195	812.803	728.328	1567.38	1752.36	1409.08	1643.11	1340.38	1476.61	1531.49	2251.23	2123.28	2203.13	1589.57	1861.15	1987.1	2002.58	3028.44	3182.04	3138.06	2937.01	3223.67	3034.32	3090.59	3284.32	3281.75	3637.68	3412.64	3688.6	3610.1	3485.85
BPNT1_HUMAN	1.66291	2.38715	3.69201	5.06495		RPA1_HUMAN	325.135		192.76		322.124	114.769	238.697	269.977	318.336	170.593	334.011		433.721	305.328	430.789	596.769	485.535	356.993	360.547	686.38	486.169	576.295	588.172	422.388	560.353	680.936	393.306	536.908	678.629	1016.43	281.038	773.639	638.653	626.352	669.124
DDAH2_HUMAN	2.23129	2.33996	3.73444	5.39502		STABP_HUMAN	206.703	189.58		104.867	160.541	150.61	162.46	469.7	306.84	396.693	381.582	337.5	245.704	356.337	688.427	425.955	531.69	334.48	293.384	543.95	469.648	410.961	664.074	616.372	932.82	675.569	606.024	650.97	1133.09	837.237	1401.59	921.773	786.161	1142.7	1037.09
TXD12_HUMAN	3.02725	5.05873	6.40635	7.73702		CEP43_HUMAN										66.6226	154.501			110.562	41.7343	187.781		253.499		180.626	165.91	292.086	270.002			207.815	234.908	251.203	748.789	250.065	512.433		209.572	419.003	427.972
MBD3_HUMAN	0.9597	1.01576	1.24802	1.08964		OXSR1_HUMAN	530.529	1030.78	489.29	785.921	672.747	874.255	730.587	1468.11	1205.27	1834.14	1084.75	1447.51	1786.07	1470.98	2417.53	2577.2	2330.4	2197.73	2794.42	1982.19	2383.24	3493.86	3304.78	4186.06	3100.39	3981.87	3048.82	3519.3	4010.02	4456.41	5552.9	5363.31	4391.25	3775.79	4591.61
NUDT3_HUMAN	1.66749	2.6411	3.66033	4.75437		HS74L_HUMAN	382.735	896.188	499.788	790.799	620.699	577.659	627.978	1279.96	1664.53	1305.47	1186.62	1108.82	1342.56	1314.66	1922.04	1960.49	2326.58	1724.05	2012.97	1808.13	1959.04	2871.45	3067.11	2973.67	2425.21	2818.2	2812.2	2827.97	3087.85	4074.95	3557.79	3199.24	3449.26	3334.85	3450.66
NDUBA_HUMAN	1.95125	2.98705	4.08887	4.81743		HS105_HUMAN;HS74L_HUMAN;HSP74_HUMAN	1678.07	1536.79	1361.19	1235.71	2199.34	1316.85	1554.66	4086.02	3503.11	4658.96	4338.81	3680.52	3477.12	3957.42	5619.84	5932.8	6310.81	5018.25	4600.1	6060.11	5590.32	8248.07	6809.84	7323.14	6845.92	6520.13	6502.48	7041.6	8830.06	10555	10516.1	8724.09	10396.1	8129.56	9525.15
TOM40_HUMAN	2.36188	3.84981	5.40256	7.39965		HS105_HUMAN;HS74L_HUMAN	749.239	844.639	98.6503	517.163	504.558	749.954	577.367	721.989	740.565	1561.51	1138.4	1216.55	1774.4	1192.24	2269.45	2010.56	2319.34	2000.12	1471.64	1891.97	1993.85	2734.14	3687.11	1894.17	3272.91	2594.82	3030.03	2868.86	3029.13	3462.22	4131.84	3928.74	4759.64	2639.84	3658.57
PX11B_HUMAN	2.79277	3.99495	5.17036	7.04174		PTBP3_HUMAN	726.865	473.711	342.755	426.137	472.32	838.76	546.758	1376.26	1218.4	1144.46	1406.01	1097.61	1355.59	1266.39	1881.24	1826.98	1543.14	1420.72	1471.27	1784.48	1654.64	3195.24	2376.02	2469.49	1987.01	2409.79	2528.96	2494.42	3235.18	3301.55	4286.01	3388.72	2824.97	3073.51	3351.66
ACL6A_HUMAN	2.0461	3.06218	4.80916	6.38257		PTBP1_HUMAN;PTBP3_HUMAN	991.019	2330.3	2408.08	2172.48	1858.04	1617.83	1896.29	6453	5627.9	6347.4	7206.91	4852.68	5618.52	6017.74	10229	12736.1	10256.7	10859.1	9945.75	7770.13	10299.5	16704.8	11864.2	15193.7	14225.9	14493.1	15045.6	14587.9	17257.1	19546.1	18571	18946.9	19230.8	14094.7	17941.1
LDHA_HUMAN	2.0647	3.19641	4.28773	5.21753		LSM8_HUMAN		1309.15	770.104	1182.72	967.641	1238.25	1093.57	3909.83	2366.3	3056.33	3255.79	3348.38	4156.1	3348.79	5241.11	4085.11	5863.27	5219.54	4360.52	5017.88	4964.57	5463.6	6477.89	5187.85	5518.09	6341.37	6158	5857.8	6953.28	7629.4	10146.8	8002.88	6556.27	7424.62	7785.54
LDHA_HUMAN;LDHB_HUMAN	2.27956	3.71683	4.68502	5.75044		AP2A1_HUMAN	1006.7	926.407	1058.59	958.123	932.298	955.376	972.916	2158.4	2355.37	2096.76	2087.69	2090.54	2524.79	2218.93	3572.87	3648.33	3352.03	3203.11	3218.49	3369.17	3394	4727.71	4583.72	4272.34	4725.06	5264.21	4044.54	4602.93	5142.67	6314.69	6215.55	5721.7	5916.93	5299.07	5768.44
DHE3_HUMAN	2.10577	3.04454	4.45174	5.50246		WIZ_HUMAN			634.543		219.599	938.592	597.578	673.397	1186.84	810.243	972.339	351.925	298.603	715.558	543.723	728.96	783.466	840.203	774.518	1123.67	799.09	1350.46	1384.58	617.301	1191.11	898.556	1581.29	1170.55	1201.5	822.644	1753.16	2446.35	1016.51	1141.68	1396.97
DYR_HUMAN	1.83322	3.13356	4.41389	5.838		STAU1_HUMAN	74.6255	244.971					159.798		237.594				712.967	475.28	457.714		389.605	1088.66		418.898	588.719	1631.16	697.639	862.433	352.503	1148.27		938.401	1282.73	1129.39	911.255		1573.69		1224.27
NB5R3_HUMAN	2.38085	4.22774	4.96063	7.01304		TTC4_HUMAN	767.5			361.428		345.477	491.468	917.813	617.62	1075.7	1041.21			913.086	941.085	1086.91	1901.7	1269.07	2627.23		1565.2	3201.72	1385.75	997.762	1930.3	648.127	1222.75	1564.4	2667.3	2282.94	1962.47	1996.66	1945.41	2274.72	2188.25
GSHR_HUMAN	2.38283	3.45568	5.3353	6.29529		BAG2_HUMAN	1110.17	1399.95	1027.51	1316.25	1561.49	798.575	1202.32	2781.3	2640.67	2432.97	2523.42	2997.78	2740.47	2686.1	4557.56	3979.79	5053.55	3841.47	3736.96	3811.46	4163.47	5903.98	5614.16	6134.13	5276.51	5431.77	5636.76	5666.22	6263.08	6336.9	6617.28	7325.64	7155.52	6627.52	6720.99
COX1_HUMAN	2.64562	4.01713	4.92047	8.21237		BAG3_HUMAN	157.331	347.425	183.608	86.5504	79.0203	154.616	168.092	90.0171	294.218	397.534	392.714	327.418	190.448	282.058	468.364	376.439	483.353	398.471	432.92	377.141	422.781	560.057	618.968	1042.39	634.571	992.239	694.196	757.07	730.221	756.071	567.142	642.56	642.355	485.656	637.334
COX2_HUMAN	1.93241	2.82001	3.90962	4.51971		M4K4_HUMAN								42.0003			58.5005			50.2504		56.813		25.1253	70.8757		50.938	77.5007	84.626	147.876		265.94	221.448	159.478	283.44	157.334	113.876	152.876		205.877	182.681
SODC_HUMAN	2.10068	3.42312	4.11778	5.38888		QORL1_HUMAN	142.13	388.649	236.936	331.399		437.721	307.367	183.251	557.756	226.181	266.056	694.842	1006.34	489.071	957.606	522.08	1023.8	582.031	581.267	958.166	770.825	455.29	1457.85	1433.39	881.095	1517.93	962.795	1118.06	788.97	1961.59	1509.02	1049.53	1434.56	1372.93	1352.77
PNPH_HUMAN	1.85246	3.13292	4.19423	5.00858		AIFM1_HUMAN	1280.31	1272.48	1033.69	1213.59	1077.11	1126.71	1167.31	2521.84	3064.88	2734.45	2940	2787.63	2962.54	2835.22	4079.89	4390.47	4434.8	4607.98	4218.16	4551.96	4380.54	5294.57	6359.94	5713.39	4661.47	6128.03	5546.93	5617.39	6947.08	6610.53	7743.02	6313.46	6550.05	6846.43	6835.1
HPRT_HUMAN	1.91092	2.9496	4.09435	5.69802		CLIC3_HUMAN	570.349	1131.21	646.018	712.978	375.317	607.714	673.931	1429.13	1076.47	1093.61	1171.22	1408.53	1289.37	1244.72	1967.59	2002.92	2349.42	1740.79	1938.58	1958.69	1993	3079.38	3016.85	2763.42	2840.02	3329.88	2979.98	3001.59	2767.22	3264.18	3808.64	3111.15	3566.63	2241.68	3126.58
AATM_HUMAN	2.09974	3.10966	4.312	5.28641		EMAL2_HUMAN	895.351	199.15	307.734	520.385	441.396	273.531	439.591	664.141	726.161	616.113	473.82	443.826	704.285	604.724	865.225	1261.34	1036.83	1157.63	960.663	796.536	1013.04	1701.92	1402.78	1661.34	956.37	1832.87	1115.44	1445.12	1903.14	2101.42	2103.89	1669.22	1707.34	1501.24	1831.04
EGFR_HUMAN	1.87881	3.04907	4.53221	5.69367		BPNT1_HUMAN	619.318	689.155	770.67	649.347	548.951	438.31	619.292	1200.59	981.641	640.972	930.136	1069.86	1355.76	1029.83	1436.83	1425.8	1475.54	1239.82	1344.56	1947.51	1478.34	2416.43	2637.62	2373.52	2107.34	2214.93	1968.75	2286.43	2993.95	3463.75	3352.13	3167.06	2951.65	2891.55	3136.68
PGK1_HUMAN	1.94382	2.91769	3.85108	4.63974		DDAH2_HUMAN						110.251	110.251		351.004	352.503	258.752	109.751	158.001	246.002	229.651	303.003	122.938	467.419	220.759	204.127	257.983	412.804	373.378	565.997	570.953	220.252	326.972	411.726	256.298		722.669	532.004	813.681	649.378	594.806
KAD1_HUMAN	2.29783	3.86745	5.14863	6.66986		TXD12_HUMAN	338.251	444.614	172.942	823.623	859.596	870.053	584.846	1834.52	1325.18	2010.46	1852.48	1610.85	1989.38	1770.48	2265.27	3498.72	2311.13	2723.33	3043.44	3909.59	2958.58	4153	3120.63	3326.33	3780.07	3794.21	4306.16	3746.73	4885.34	3237.57	5661.6	4401.18	5217.8	3746.33	4524.97
THRB_HUMAN	0.689398	0.688724	1.6357	1.57341		MBD3_HUMAN	262.221	349.388	489.584		215.066		329.065	414.384		160.588	475.7	347.245	181.1	315.803	268.815	297.247	201.488	312.794	753.346	171.807	334.25	453.593	330.648	505.169	492.826	517.898	163.939	410.679	153.521	407.052	371.39	440.853	422.675	355.881	358.562
FA9_HUMAN	2.25501	2.78695	4.07691	5.19067		NUDT3_HUMAN	157.876	236.689	230.491	495.755	508.687	275.85	317.558	624.544	851.973	308.234	228.766	439.604	724.024	529.524	566.219	587.351	1218.46	634.164	815.84	1210.18	838.702	1534.06	1091.5	1104.6	1531.87	1095.33	616.839	1162.37	1395.04	1855.08	1285.34	1243.86	1565.42	1713.99	1509.79
PLMN_HUMAN	2.47347	3.72541	4.43127	7.24626		NDUBA_HUMAN	1289.17	875.064	777.335	764.19	1219.47	1096.64	1003.64	2043.04	1799.77	1835.02	2243.84	1835.04	1993.48	1958.36	3143.53	3340.14	2981.16	3151.03	2644.81	2726.96	2997.94	3451.58	4594.7	4569.62	3679.82	4188.82	4138.11	4103.78	5208.61	5510.04	4569.59	4640.97	4014	5066.73	4834.99
CFAB_HUMAN	2.93524	5.24064	6.6141	8.38539		TOM40_HUMAN	606.443	388.36	533.996	823.758	582.742	652.699	598	1478.83	1323.35	1691.17	1799.93	1012.44	1168.7	1412.4	2017.53	2033.87	2381.89	2039.51	2658.33	2681.99	2302.19	3269.19	3617.59	3598.91	3084.03	2824.74	2989.9	3230.73	4588.17	4311.09	4607.75	4647.53	4526.07	3869.31	4424.99
ATP6_HUMAN	2.67261	5.22234	6.33081	6.95436		PX11B_HUMAN	62.2009		107.489	217.781		84.7787	118.062	377.707			509.441	282.612	149.126	329.721	353.647	303.655	546.499	565.855	444.476	615.789	471.654	592.065	677.215	650.917	597.881	669.752	474.718	610.425	740.352	1067.05	744.281	752.523	1007.7	676.285	831.365
ASSY_HUMAN	2.175	3.26855	4.22152	5.07898		ACL6A_HUMAN	1065.82	1294.83	1006.72	1110.09	1093.72	1042.06	1102.21	2486.83	2529.64	2260.53	2161.35	2131.57	1961.41	2255.22	3199.57	3561.73	3255.1	2862.63	3385.28	3986.63	3375.16	4955.75	5917.42	5023.59	5424.42	5200.06	5282.91	5300.69	6015.47	7544.92	7696.62	7350.04	7082.08	6520.33	7034.91
ANT3_HUMAN	1.98289	3.2092	4.48573	5.30546		LDHA_HUMAN	32838.3	31954.4	32228.8	32805.1	33917.7	29417.8	32193.7	70924	67881.5	66913.8	66154.6	62959.8	63987.5	66470.2	104430	101230	103886	103103	102358	102418	102904	135153	141902	136470	140049	141142	133510	138038	161167	167994	179977	167379	172467	158845	167972
A2MG_HUMAN	1.80691	2.40052	4.31528	3.90664		LDHA_HUMAN;LDHB_HUMAN	12524.8	11777.9	10192.5	11141.6	11847.2	10856.6	11390.1	32670.9	22908.2	29962.7	22837.2	25069.5	22338.2	25964.5	42649.3	40366.3	44218.2	41663.9	42801.3	42311.3	42335	48344.2	54088.9	51176.5	49673.1	59850.3	57044.3	53362.9	60126.7	66320.7	68153.4	65187	66468.9	66731.7	65498.1
CO3_HUMAN	2.06203	3.12555	4.38042	5.12852		DHE3_HUMAN	1432.83	1063.47	979.221	1205.71	1358.48	1105.65	1190.89	2319.49	2304.87	2736.2	2291.64	2784.3	2610	2507.75	3652.3	3632.34	3434.57	3667.9	3897	3470.26	3625.73	5311.21	4412.41	5595.65	5457.95	5573.61	5458.45	5301.55	6321.18	6769.14	6877.17	6290.66	6798.9	6260.03	6552.85
RASN_HUMAN	1.6923	3.1474	4.54292	5.80689		DYR_HUMAN	719.906	489.525	643.032	1022.65	730.414	1269.03	812.426	1426.45	1825.72	1153.94	1624.09	1311.75	1594.19	1489.36	2909.4	2174.09	2861.83	2231.88	2314.97	2782.57	2545.79	3655.13	2915.41	3425.73	4318.32	3013.29	4187.86	3585.96	4783.69	4996.14	4774.18	4430.7	5099.78	4373.18	4742.94
LDLR_HUMAN	2.43099	2.39438	2.98968	3.84125		NB5R3_HUMAN	892.293	913.598	972.81	1163.56	869.422	772.65	930.722	2158.13	2417.75	2150.02	2654.64	2103.44	1811.48	2215.91	3362.65	4679.26	3855.24	4267.7	3373.48	4070.78	3934.85	4351.05	5583.7	4104.53	5052.08	5177.53	3432.91	4616.97	7069.04	7394.35	6616.92	5906.67	6503.07	5673.1	6527.19
GLHA_HUMAN	1.53659	2.69291	4.17596	6.05508		GSHR_HUMAN	1018.31	1598.25	1909.69	786.662	1187.39	1148.98	1274.88	3639.05	3263.59	2802.44	3017.5	2913.93	2590.44	3037.83	4203.97	4901.51	4128.25	4094.14	4824.88	4280.69	4405.57	6004.33	7085.03	6374.75	7870.84	6673.04	6803.2	6801.86	6493.47	7841.95	8615.79	8185.42	9078.69	7939.1	8025.74
HLAB_HUMAN	1.34829	2.09246	3.67672	4.58523		COX1_HUMAN		343.875	279.594	216.923	344.002	432.602	323.399	989.628	356.624	489.777	934.937	1151.75	1210.84	855.593	1702.93	1554.14	908.569	1037.72	1439.44	1152.03	1299.14	1762.43	1491.8	814.849	2027.52	1562.42	1888.64	1591.28	2234.02	2518.19	3035.59	2543.01	3078.97	2525.46	2655.87
HLAA_HUMAN;HLAB_HUMAN	1.68992	4.12332	5.97895	8.11921		COX2_HUMAN	5333.13	6446.58	5987.6	5427.53	6899.94	6683.68	6129.74	11794.7	12098.5	12469.4	12268.1	11161.7	11278.7	11845.2	18267.4	17102.8	15096	17861.9	16964.9	18422.6	17285.9	23735.6	25586.3	23597.6	23132.3	25651.1	22086.8	23964.9	25860.3	28169.4	29890	24679	29351.3	28278	27704.7
HLAA_HUMAN;HLAB_HUMAN;HLAC_HUMAN	2.57472	3.79786	5.37154	6.05581		SODC_HUMAN	4368.02	4408.47	5251.91	5047.04	4427.55	3885	4564.66	10622.4	8793.54	8561.51	10146.1	8166.02	11243.8	9588.9	15902.5	14382.7	16407.7	15469	15707.9	15882.7	15625.4	14431.4	20414.3	19217.9	19224.5	20683.8	18805.7	18796.3	23380.2	25538.2	26115.6	26260.9	26533.8	19762	24598.5
HLAB_HUMAN;HLAC_HUMAN	2.3375	2.84643	4.62579	4.98402		PNPH_HUMAN	2334.25	2307.86	1840.63	1772.08	1705.08	1631.49	1931.9	4223.12	3358.64	3072.23	4244.33	3366.82	3207.48	3578.77	6842.71	5889.51	5810.12	5994.99	5655.8	6121.79	6052.49	9041.46	8020.6	7516.65	7443.04	8169.24	8425.99	8102.83	10294.7	9777.37	10568.1	9819.82	9586.42	8009.96	9676.06
HBB_HUMAN;HBD_HUMAN;HBE_HUMAN;HBG1_HUMAN;HBG2_HUMAN	2.42198	3.30089	4.5427	5.05776		HPRT_HUMAN	1944.4	1759.64	1806.43	1630.03	1688.76	2065.77	1815.84	3708.15	2818.67	3836.58	3312.55	3562.8	3580.78	3469.92	5460.69	4971.67	5027	5590.42	5167.43	5918.75	5355.99	7618.99	7939.07	7275.22	7649.35	7310.28	6815.13	7434.67	8261.92	12971.6	10783.1	10871.7	10513	8678.83	10346.7
HBB_HUMAN;HBD_HUMAN	1.83696	2.42499	2.96249	4.39062		AATM_HUMAN	4967.19	4869.67	4508.22	4663.29	4630.11	4506.92	4690.9	9740.92	9349.15	9960.37	10494.2	10287.6	9265.67	9849.65	13699.7	14329	15287.5	14061.1	14770.4	15374.9	14587.1	21146.1	20320.6	19769.2	20078.9	20370	19678.3	20227.2	23292.4	25963.8	26214.3	25017.6	25284.4	23015.5	24798
LMNA_HUMAN	2.08551	3.27359	4.32326	5.17164		EGFR_HUMAN	520.997	746.866	499.418	645.213	551.527	531.369	582.565	942.317	954.752	1336.54	878.271	1436.12	1019.19	1094.53	1741.55	1456.95	1708.82	1803.63	2005.3	1941.44	1776.28	2891.11	2734.91	2854.26	2049.37	2427.59	2884.61	2640.31	2577.12	3730.1	3391.9	3098.03	3882	3222.45	3316.93
LMNA_HUMAN;LMNB1_HUMAN;LMNB2_HUMAN	1.89743	3.12465	3.94277	4.43285		PGK1_HUMAN	21740.7	20852.1	21306	20596.8	20025.1	20102.3	20770.5	41118	42660.2	39265.5	40184.9	39340.1	39675.9	40374.1	62169.4	62715.1	58673.3	59416	60724.7	59913.3	60602	82349	81608.3	76027.8	81927.2	79806.1	78214.2	79988.8	96106.8	99762.4	102427	92295	98462.6	89165.1	96369.8
APOE_HUMAN	1.71706	2.50732	3.47443	4.98999		KAD1_HUMAN	1421.6	1190.83	1449.8	1391.72	1473.48	1242.83	1361.71	2551.24	3900.16	3016.04	3340.23	3539.64	2426.58	3128.98	5387.01	5857.38	4890.55	4892.39	5749.55	4821.17	5266.34	6999.24	7085.5	6789.2	7281.22	6918.38	6992.1	7010.94	8620.41	7876.48	10210.4	9046.26	9192.1	9548.87	9082.42
APOC3_HUMAN	1.96947	2.95473	4.54652	4.57923		THRB_HUMAN		257.383			336.114		296.748	37.3753	251.754	201.705	433.054		99.0008	204.578	53.9132	199.617	253.003	214.385	251.55	253.799	204.378	318.922	362.34	446.547	438.843	826.905	518.794	485.392	151.658	837.273	924.904	295.082	262.198	330.322	466.906
FINC_HUMAN	2.19947	2.81333	3.10053	4.97229		FA9_HUMAN			162.841		361.003		261.922	698.648			472.498	684.523	506.881	590.637	693.317	996.966	628.255	378.292	862.985	819.971	729.964	1297.23	993.378	892.613	1328.47	317.261	1578.04	1067.83	1378.77	1433.34	1768.67	1208.21	1117.37	1250.94	1359.55
FETUA_HUMAN	2.27913	3.10192	4.02444	4.77462		PLMN_HUMAN	427.832	138.035	173.256	268.967	434.766	248.321	281.863	977.263	744.697	619.654	819.37	480.537	541.551	697.179	966.277	1339.32	1149.81	746.361	956.456	1142.11	1050.06	1492.93	1189.66	1559.11	1351.52	1137.49	763.345	1249.01	2388.23	1940.37	2493.6	1629.72	2278.27	1524.51	2042.45
ALBU_HUMAN	2.06246	3.32933	4.32402	4.75525		CFAB_HUMAN	205.939	197.72	365.042	502.918	366.142	74.6916	285.409	690.492	534.885	964.005	799.562	1015.28	1022.23	837.742	1144.74	1171.62	1891.55	1587.83	1229.82	1948.78	1495.72	1973.35	2016.13	2073.99	2120.55	1573.84	1568.47	1887.72	2039.4	2780.04	2402.39	3163.46	2404.56	1569.73	2393.26
FETA_HUMAN	2.17144	3.85497	4.82197	5.84661		ATP6_HUMAN			348.69	444.917		72.3754	288.661	537.066	570.88	828.875	751.405	1163.33	777.305	771.477	1385.62	922.374	2186.55	1885.88		1157	1507.48	2558.2	1957.46	1835.9	1876.55		909.178	1827.46	2110.19	2188.36	2052.15	1913.92	1874.64	1905.44	2007.45
TFR1_HUMAN	2.12746	3.26485	4.38485	5.35117		ASSY_HUMAN	13834.5	15390.3	14651.8	14799.9	14173.6	15366.1	14702.7	33411.7	32985.9	32449.8	31364.2	32250.8	29407.4	31978.3	48244.5	48332.6	48948.5	47655.7	47051	48106.4	48056.5	64614.3	62231.9	61237.6	59705.1	62908.7	61709.2	62067.8	71516.9	77833.6	80462.8	74790	73704	69741.3	74674.8
TFR1_HUMAN;TFR2_HUMAN	2.8473	7.5413	9.58549	11.041		ANT3_HUMAN	941.295	1048.34	998.73	1005.73	1528.75	926.126	1074.83	2358.28	2071.65	1739.54	1991.97	2445.14	2180.99	2131.26	2888.4	3550.92	3192.68	3730.74	3436	3897.29	3449.34	4857.36	4652.9	5869.16	3894.18	4546.87	5107.9	4821.39	5471.55	5629.96	6599.1	5747.69	5681.37	5085.09	5702.46
TRFL_HUMAN	1.54761	2.99759	3.70167	4.33438		A2MG_HUMAN	1684.33	3195.1	2079.51	1838.61	2065.34	2185.91	2174.8	3650.45	3470.26	4100.78	4278.99	4497	3580.53	3929.67	5747.22	4919.67	4740.49	4786.62	4776.37	6353.53	5220.65	10396.1	9686.61	9305.37	9719.11	8533.56	8668.54	9384.88	7926.87	6548.84	9173.71	7536	10598.4	9193.12	8496.16
FRIH_HUMAN	1.73593	2.36179	2.09176	3.147		CO3_HUMAN	3743.02	2541.59	4063.16	3373.26	2915.87	3952.15	3431.51	7308.36	6487.79	7292.09	7139.88	7643.7	6583.47	7075.88	10148.3	10366.1	11114	11235.2	10340.5	11148.1	10725.4	15487.5	16031.3	14809.5	14737.1	14446.2	14677	15031.4	16378.5	18201.8	19470	17167.7	18980.2	15393.2	17598.6
MT1E_HUMAN;MT1G_HUMAN;MT1M_HUMAN;MT1X_HUMAN;MT2_HUMAN	1.9294	2.70354	3.72132	4.77914		RASN_HUMAN	1232.04	459.415	934.312	1678.65	1430.02	1489.83	1204.04	2113.16	2133.34	1669.6	2091.59	2097.25	2120.68	2037.6	5300.87	3914.79	3456.54	4016.27	4132.45	1916.73	3789.61	7160.71	4122.22	4982.21	4876.46	5342.8	6334.9	5469.88	7169.85	5815.54	8596.37	7500.67	6673.93	6194.17	6991.76
VTNC_HUMAN	1.90066	2.19428	2.81119	5.3319		LDLR_HUMAN					103.465		103.465		351.85	139.184	390.953	124.104		251.523	186.259	184.149	135.976	412.002	330.158	237.865	247.735	359.222	277.508	138.201	375.169	60.2421	645.622	309.327	357.83	315.667	528.319	272.248	613.473	297.072	397.435
CATA_HUMAN	2.29273	3.6429	4.9158	6.28542		GLHA_HUMAN		271.564		322.751		116.25	236.855	445.103	485.666	159.876	369.189	359.912		363.949	620.503	716.143	514.387	513.431	673.55	788.957	637.828	853.737	1119.79	782.635	860.43	1446.92	871.063	989.096	1488.28	1361.02	1553.68	1874.41	1587.02	740.649	1434.18
GLCM_HUMAN	2.00424	2.4999	4.67801	7.05965		HLAB_HUMAN	25.2599	164.84	118.015	164.418	645.353	176.603	215.748	210.765	80.138	509.287	122.35	88.4924	734.317	290.892	315.521	585.058	429.638	263.977	508.336	606.135	451.444	632.162	1054.37	799.649	887.925	684.571	700.791	793.245	951.299	672.462	700.384	1161.21	1627.39	822.786	989.255
ALDOA_HUMAN	2.0878	3.25331	4.18268	5.2665		HLAA_HUMAN;HLAB_HUMAN	571.975	493.907	160.193	37.2015		462.842	345.224	556.009	813.304	352.716	332.753	862.227		583.402	1375.88	2573.49	1381.49	989.752	1098.42	1121.78	1423.47	2483.71	1718.58	2119.57	1571.62	1984.89	2506.08	2064.08	2675.99	3332.11	2263.97	2751.64	3018.63	2775.33	2802.94
ALDOA_HUMAN;ALDOC_HUMAN	0.299922	2.28873	2.07691	2.57669		HLAA_HUMAN;HLAB_HUMAN;HLAC_HUMAN	807.702	305.776	555.453	414.204	479.508	399.85	493.749	1525.57	1246.52	1668.42	1334.25	999.434	853.401	1271.27	1979.27	1901.02	1644.24	1169	2462.54	2095.07	1875.19	2431.48	2732.61	2197.33	2603.76	2250.15	3697.82	2652.19	3547.98	2664.12	1575.55	2864.15	3661.65	3626.85	2990.05
CYTB_HUMAN	1.94136	3.38843	4.33782	5.71164		HLAB_HUMAN;HLAC_HUMAN	1464.97	1185.69	1459.18	1217.06	1635.92	1383.54	1391.06	3282.3	4120.33	3814.66	3694.96	2493.29	2104.06	3251.6	4181.65	3271.42	5272.71	2642.12	3660.36	4729.04	3959.55	6986.04	5633.58	6825.43	6386.39	5659.01	7118.03	6434.75	5842.95	5887.55	6337.22	7996.31	10478.5	5055.92	6933.07
ANXA1_HUMAN	1.97041	3.01608	3.98471	4.68935		HBB_HUMAN;HBD_HUMAN;HBE_HUMAN;HBG1_HUMAN;HBG2_HUMAN	4336.04	5138.03	4242.96	3037.3	3960	2955.41	3944.96	9219.91	9199.66	9739.54	10919.1	8626.07	9623.27	9554.59	13634.6	12995.1	14139.1	11676.6	11932.3	13753.5	13021.9	18201.4	18858.1	19033.9	17092.1	18561.6	15777.5	17920.8	21815.2	20544.1	22751.6	19404.4	19955.4	15245.1	19952.6
APOB_HUMAN	1.61482	2.45613	3.58365	4.54897		HBB_HUMAN;HBD_HUMAN	18863.9	16723.5	17134.2	18152.3	15589.8	15568.1	17005.3	32097.8	31449.7	31878.1	29798.5	31368	30836.1	31238	41965.3	41821.5	42048.5	40853.3	41199.6	39537.6	41237.6	48738.2	50285.5	53474.4	49224.3	50238.6	50307.3	50378.1	71554.2	75175.5	79718	73679.3	78341	69514.9	74663.8
GCR_HUMAN	1.77436	2.66502	4.00818	5.30108		LMNA_HUMAN	9912.69	9291.32	10116.7	9907.72	9738.53	9697.46	9777.4	21041.1	21408.4	20472.8	20486.9	19474.8	19461	20390.8	32004.2	31763.3	31285.6	32444.6	32337.7	32207.8	32007.2	40976.4	42612.7	42871.6	42942.1	42347.5	41871.2	42270.2	47767.9	51564.1	53988.3	49182	50944.3	49944.6	50565.2
PRIO_HUMAN	0.833285	1.87982	1.45184	3.29635		LMNA_HUMAN;LMNB1_HUMAN;LMNB2_HUMAN	7952.66	7378.34	9440.92	8326.22	8988.06	8975.97	8510.36	15571.6	17651.9	16649.9	15003.9	15566.2	16443.5	16147.8	26114.6	24647.7	22851.3	36963	25373.9	23601.1	26591.9	36459.2	36287.9	32047.2	33228.9	29234.7	34068.3	33554.4	34969.4	37492.1	40683.1	37281.2	38271.9	37653.1	37725.1
SODM_HUMAN	1.95429	3.39525	4.84443	5.72093		APOE_HUMAN	959.558	802.621	894.128	1766.74	1234.49	949.699	1101.21	2400.1	1169.02	2084.36	1863.23	1522.71	2305.58	1890.83	4335.86	1962.53	809.114	2814.12	3329.06	3315.79	2761.08	4011.38	3194.69	5061.52	4168.24	3098.12	3422.45	3826.07	5690.34	6519.75	4819.36	4854.32	6602.97	4483.31	5495.01
OAT_HUMAN	1.87187	2.50558	3.65459	3.54362		APOC3_HUMAN	93.884		80.001	127.376	318.628	187.127	161.403	403.02	158.252	452.278	422.29	262.003	209.433	317.879	576.596	695.414	462.661	319.875	504.31	302.566	476.904	447.642	692.79	678.367	879.407	959.977	744.757	733.823	983.02	340.403	870.823	895.621	579.755	764.989	739.102
KITH_HUMAN	1.62073	2.55761	3.27574	4.12759		FINC_HUMAN		76.7507			111.188		93.9693	112.688	145.876	108.751	279.502	287.169	306.111	206.683	509.149		82.3134		334.003	132.001	264.367	146.814	284.801	275.695	471.803	363.838	205.178	291.355	480.255	436.411	236.878	280.127	443.003	926.784	467.243
K2C1_HUMAN	0.328528	0.350316	0.332125	0.602192		FETUA_HUMAN	4694.17	6077.8	6301.91	6102.96	5951.06	5887.54	5835.91	13912.1	14355.4	13069.8	13323.7	11526.1	13617.7	13300.8	20263.2	18399.1	17071.5	17690.8	17858.2	17332.3	18102.5	24797.3	23488.3	21911.8	23315.3	23234.3	24170.6	23486.3	26694.8	27874.7	29225.5	26275.9	29609.5	27505.1	27864.2
K2C1_HUMAN;K2C8_HUMAN	2.25587	3.20579	4.22912	5.64974		ALBU_HUMAN	9891.48	8220.64	9013.04	9686.45	9530.74	9518.38	9310.12	22627.3	19243.4	18119.5	18061.9	16891.8	20266.9	19201.8	34037.8	29019.7	29540.5	29766	31039.8	32575.1	30996.5	36043.4	41644.8	42322.6	42131.6	41328.4	38071.9	40257.1	45214	46534	46653.9	42471.4	43128.5	41630.1	44272
G3P_HUMAN	1.97229	2.85745	3.69644	4.41908		FETA_HUMAN	1009.75	1201.96	1718.66	1405.2	1384.19	1299.54	1336.55	3372.93	3191.42	2556.3	3284.15	2357.44	2651.17	2902.24	5547.59	4862.36	4149.85	5239.64	5361.96	5752.76	5152.36	5917.19	5771.56	7180.64	6548	7226.26	6025.2	6444.81	8184.01	7725.06	8925.75	7064.11	7816.18	7170.57	7814.28
HLAA_HUMAN	2.11249	3.52491	5.02715	5.29623		TFR1_HUMAN	7564.57	6409.95	7410.85	6770.6	6440.83	6558.35	6859.19	15052	14888	14066	15262.3	13716.9	14570.9	14592.7	21843.3	22269.4	22860.3	21717.4	22980	22695.1	22394.2	29675.7	30008.8	30986.4	30757.3	30350.3	28680.7	30076.5	36032.7	37368.9	39122.3	35946.4	37699.7	34058.1	36704.7
HLAA_HUMAN;HLAC_HUMAN	2.0231	2.1803	4.24189	5.34772		TFR1_HUMAN;TFR2_HUMAN	476.813	503.961	786.9		438.346	831.035	607.411	3555.95	1824.53	1176.55	1308.11	1294.25	1217.49	1729.48	4294.82	3325.01	4773.08	5003.22	4722	5365.88	4580.67	4029.8	6858.12	4663.33	6334.43	7230.82	5817.49	5822.33	6329.72	6840.4	7526.94	6431.11	6692.32	6418.24	6706.45
CPNS1_HUMAN	2.11228	3.37992	4.54442	5.8189		TRFL_HUMAN	1678.56	1722.47	1736.77	1667.16	1172.38	1463.61	1573.49	2194.57	2452.96	2912.97	2020.24	2445.45	2584.72	2435.15	4193.57	4496.2	4930.37	4673.72	4813.92	5192.31	4716.68	6603.88	6694.63	6242.85	3963.27	6108.6	5334.03	5824.54	5965.48	7820.06	5580.22	5444.51	8476.37	7634	6820.11
HSPB1_HUMAN	2.09161	2.98693	4.12459	5.05237		FRIH_HUMAN	169.993	270.469		180.154		212.173	208.197	405.932	228.444	760.723	256.438	218.054	298.901	361.415	467.708	490.563	583.54	542.56		374.216	491.717	403.702	494.123	589.522		195.23	494.915	435.498	661.093	523.484	458.186	625.471	694.254	968.689	655.196
TYSY_HUMAN	1.53082	2.73797	3.19244	4.16412		MT1E_HUMAN;MT1G_HUMAN;MT1M_HUMAN;MT1X_HUMAN;MT2_HUMAN	2355.7	2593.41	2039.31	1944.19	1906.86	1660.8	2083.38	3248.42	3545.21	2773.24	4808.28	5116.79	4626.13	4019.68	6224.79	6196.99	5035.08	5745.09	5561.77	5031.31	5632.51	9291.84	6303.62	7532.82	7130.84	8612.2	7646.17	7752.91	9608.78	10798.7	9129.39	10237.8	10966.7	8999.13	9956.75
RPN1_HUMAN	2.28264	3.45003	4.71366	5.94084		NU5M_HUMAN												253.189		253.189	191.376		108.563	553.345			284.428	300.934	713.61			393.002	386.253	448.45	665.943	919.656	885.358	243.974	949.377	822.671	747.83
RPN2_HUMAN	2.12456	3.33842	4.63435	5.37482		VTNC_HUMAN	646.075	647.475		964.016	722.074	255.86	647.1	1209.1	1316.74	1555.15	1084.91	1152.43	1061.17	1229.92	1272.03	1557.27	1812.71	1171.29	1223.12	1483.11	1419.92	1523.5	2181.85	1747.44	2119.77	2002.65	1339.51	1819.12	3718.82	3699.76	3019.31	3204.55	3937.27	3121.93	3450.27
GNAI2_HUMAN	1.85291	3.07668	4.28222	4.74295		CATA_HUMAN	1929.29	1672.81	2068.34	1976.89	2056.26	1519.7	1870.55	4341.09	4661.26	4375.22	4374.66	4093.25	3886.51	4288.66	6719.75	6645.24	6699.49	6694.43	7425.01	6701.41	6814.22	8992.27	8623.7	9632.82	9414.42	9443.38	9064.88	9195.24	11826.5	11978.9	11330.7	11900.4	12403.4	11103.2	11757.2
GNAI1_HUMAN;GNAI2_HUMAN;GNAI3_HUMAN	1.63857	2.98575	2.99296	4.03952		GLCM_HUMAN	539.709	125.279		84.7111	137.478	148.275	207.09		263.271	185.813	835.364	558.041	232.802	415.058	166.529	766.343	671.515	536.14	453.999	511.703	517.705	1043.51	660.537	1364.26	1002.98	867.607	873.728	968.77	1318.8	2076.88	902.393	1616.72	1739.3	1117.82	1461.99
GNAI1_HUMAN;GNAI2_HUMAN;GNAI3_HUMAN;GNAS1_HUMAN	1.91859	2.79732	3.78262	4.50984		ALDOA_HUMAN	18558	19590.9	19882.4	19929	16635.6	19328.2	18987.3	41349.5	42504.5	39623.1	37555.3	39162.9	37656	39641.9	64142.9	62132.8	61514.2	59870.3	62051.9	60918.4	61771.8	80059.7	79487	80525.2	79456.5	78787.6	78191.9	79418	99875.7	102510	108961	96478.5	101510	90645.8	99996.8
AT1A1_HUMAN	2.04077	3.14267	4.29455	5.28991		ALDOA_HUMAN;ALDOC_HUMAN		53.0239	129.427		67.3194		83.2568	36.4408			13.5002			24.9705			164.219	200.91	206.527		190.552	56.5586	257.902	277.477		138.891	133.755	172.917	227.093			118.108		298.379	214.527
AT1A1_HUMAN;AT1A3_HUMAN	2.2345	3.23337	4.71799	5.60895		CYTB_HUMAN	3214.63	3263.57	3492.1	2573.54	3135.49	3557.55	3206.15	7223.34	6189.82	7133.15	4189.64	5692.86	6916.9	6224.28	11028.5	11396.2	11472.8	10654.2	10318.1	10313	10863.8	14115.1	13682.2	12489.9	14865.5	14223.3	14070.2	13907.7	18917	19902.7	18428.6	18417.6	18302.8	15905.5	18312.4
AT1A1_HUMAN;AT1A3_HUMAN;ATP4A_HUMAN	2.72523	6.15754	7.36274	8.93222		ANXA1_HUMAN	6953.06	6588.64	7022.3	7456.98	7695.63	6504.71	7036.89	14689.4	13948.3	13111.1	14313	13748.4	13383.1	13865.6	21662.3	21348.4	20363.8	21497.5	21754.8	20716.1	21223.8	29569	29007	27654.4	26933.1	27926.4	27149.9	28040	30251.2	33428.5	35423.3	33594.9	32363.7	32929	32998.4
AT1A1_HUMAN;ATP4A_HUMAN	1.99869	2.58375	4.08205	5.88985		APOB_HUMAN		768.57	474.691	603.325	371.299		554.471	1045.85	632.029	850.291	1078.54	687.844	1077.66	895.369	1299.27	1700.38	1507.18	788.942	1367.51	1507.83	1361.85	1917.49	1727.03	1703.43	2259.7	2189.18	2125.37	1987.03	1425.87	3015.82	3100.03	3059.79	2141.8	2390.32	2522.27
AT1B1_HUMAN	2.07337	3.00598	4.50319	5.08473		GCR_HUMAN		47.1323	199.99		101.436	106.241	113.7	128.764	231.3	317.435		243.073	88.1509	201.745	164.603	435.78	225.054	450.004	257.712	284.919	303.012	864.264	358.139	453.598	249.559	386.663	422.151	455.729	682.182	866.503	521.217	526.328	305.351	714.809	602.732
A4_HUMAN	0.692494	0.558197	1.09128	1.04547		PRIO_HUMAN					906.547		906.547	414.005	2182.4	589.213		333.636	257.807	755.412	1570.64		3199.03	2274.4	1189.54	287.128	1704.15		737.068	762.138	637.798	3038.41	1405.39	1316.16	1870.08	4270.07	1299.86	2710.51	4790.95		2988.29
HMGN1_HUMAN	1.98508	2.95841	4.24826	4.95396		SODM_HUMAN	1438.34	1663.68	1729.72	1376.71	1582.22	1621.18	1568.64	3399.29	2934.17	2887.21	3298.5	2753.47	3120.89	3065.59	5945.07	5427.61	4663.23	5173.1	5231.61	5514.99	5325.94	7592.5	7540.42	8154.57	7205.24	8254.57	6847.79	7599.18	8885.69	9415.48	9536.14	8414.49	8522.44	9070.31	8974.09
ADT2_HUMAN	1.99268	3.38781	4.40882	5.33497		OAT_HUMAN	809.439	394.908	804.88	715.459	367.426	441.096	588.868	881.829	2559.53	801.766	770.939	668.709	930.946	1102.29	845.976	1530.47	1145.63	1299.4	1926.61	2104.65	1475.46	2230.08	1529.68	2716.91	2228.55	2049.84	2157.37	2152.07	2372.61	1754.56	2452.37	895.344	2661.46	2384	2086.72
ADT1_HUMAN;ADT2_HUMAN	1.61167	2.50401	3.78197	4.43301		KITH_HUMAN	1055.11	841.871	800.193	587.192	375.454	328.338	664.693	1545.6	1024.01	1095.72	1158.84	795.436	844.12	1077.29	1430.65	2125.7	1764.33	1380.7	1734.07	1764.72	1700.03	2694.64	1983.94	2604.59	1956.79	1343.64	2480.57	2177.36	2939.44	2885.72	3050.47	2929.27	2982.18	1674.41	2743.58
ADT1_HUMAN;ADT2_HUMAN;ADT3_HUMAN	2.06002	3.30499	4.27639	5.19896		K2C1_HUMAN	573.571	414.553	340.459	373.945	247.817		390.069	126.222		93.3601	143.707	149.306		128.149			134.465		114.609	160.868	136.647		153.447		105.656			129.552	148.209		307.006	414.232	108.511	196.525	234.897
ADT2_HUMAN;ADT3_HUMAN	1.82644	2.8497	3.68857	4.22333		K2C1_HUMAN;K2C8_HUMAN	3109.45	2442.51	2538.73	3385.89	2940.39	2776.22	2865.53	6257.48	6399.75	6029.68	6099.3	6588.8	7410.57	6464.26	9580.7	10089.5	9260.23	9272.8	8839.36	8075.24	9186.3	13711.4	11615.9	11614.4	12577	11705.8	11487.5	12118.7	15673.5	16388.6	15956.4	16365.1	16866.2	15887.2	16189.5
IC1_HUMAN	2.139	2.92949	6.79133	12.5187		G3P_HUMAN	112838	115270	120423	114972	116717	111380	115267	236783	229687	228723	222451	217511	228880	227339	340103	329812	328454	330938	321076	325826	329368	444817	429468	428780	425239	427631	400521	426076	500382	533442	540158	509896	524003	448352	509372
ISG15_HUMAN	2.0554	3.40884	4.22715	5.92775		HLAA_HUMAN	1362.83	1163.58	1618.45	1021.2	747.41	634.361	1091.31	1720.16	2549.91	3089.24	2374.31	1885.05	2213.59	2305.38	3353	4564.85	3392.2	4160.14	3480.2	4130.1	3846.75	5460.9	5727.5	5575.28	5406.7	4651.14	6095.42	5486.16	5688.79	5738.89	5293.97	6846.27	5368.99	5741.89	5779.8
PCCA_HUMAN	3.49029	4.4089	6.4055	7.68449		HLAA_HUMAN;HLAC_HUMAN	721.957	602.929	919.819		577.414	459.795	656.383						1327.93	1327.93	1692.29	1148.22		1452.83			1431.11		3069.11		3002.65		2281.15	2784.3	2859.96		4768.83	3236.53		3175.29	3510.15
IF2A_HUMAN	2.11127	3.25216	4.38963	5.33213		CPNS1_HUMAN	1504.9	2077.69	1564.83	1493.45	1406.21	1907.64	1659.12	3025.24	3258.38	3282.5	4439.53	4092.8	2928.7	3504.52	5298	5085.82	6142.21	6249.32	5614.24	5256.53	5607.69	7185.29	8578.34	7052.86	6600.61	8359.21	7462.13	7539.74	9993.76	9424.16	10968.5	10337.6	9689.43	7512.1	9654.26
HMGN2_HUMAN;HMGN3_HUMAN	1.33388	1.69321	2.53676	2.60355		HSPB1_HUMAN	4913.53	4711.56	4751.66	4478.87	4147.49	3923.78	4487.81	9158.63	9214.5	9763.11	9576.46	9667.47	8940.46	9386.77	13922.4	13369	13941.3	12883.8	13352.1	12960.2	13404.8	19144.1	19685.4	18274.4	17198.9	17781.2	18978.5	18510.4	23071.8	23858.9	23702.8	21573.7	23517.8	20319.7	22674.1
ICAM1_HUMAN	1.57471	2.9618	3.94611	4.94338		TYSY_HUMAN	256.055	924.677	300.216	543.3	464.758	1328.09	636.183	987.104	1135.09	1317.78	697.055	770.072	936.185	973.881	1835.56	1393.08	1556.31	1472.54	2152.27	2041.32	1741.85	1295.47	1747.37	2310.37	1730.9	2390.43	2711.31	2030.98	2222.07	2442.27	2833.83	2944.8	3282.97	2168.89	2649.14
RLA1_HUMAN	1.98622	2.46429	2.82261	2.17589		RPN1_HUMAN	2245.52	2344.38	2385.66	2169.28	2304	2006.57	2242.57	5365.96	5128.42	4840.63	4706.26	5365.39	5307.24	5118.98	7416.81	7910.22	7813.7	8278.34	7517.67	7484.85	7736.93	10548.1	10532.5	10622.5	10596	10744.1	10381	10570.7	13034.2	12997	14047.3	12794.8	14712.2	12350.9	13322.7
RLA2_HUMAN	1.92117	3.02625	3.93202	4.73592		RPN2_HUMAN	1428.01	1842.38	1706.61	2019.27	1533.67	2403.67	1822.27	4114.56	3106.75	4227.74	4007.9	3715.96	4056.15	3871.51	6179.92	5662.32	6327.5	5833.75	6285.97	6211.47	6083.49	9205.85	7931.45	8552.09	8673.57	8120.15	8187.11	8445.04	9192.82	9529.81	11554	9099.14	11110.4	8280.04	9794.37
RLA0_HUMAN	1.94016	2.86834	3.82253	4.55595		GNAI2_HUMAN	716.534	376.786	439.727	278.715	704.264	485.592	500.27	664.839	1102.4	892.917	1013.41	833.009	1055.16	926.956	1192.43	1957.81	1480.32	1415.73	1393.11	1795.62	1539.17	2388.77	2437.55	2274.4	1763.24	1838.69	2150.94	2142.26	2610.75	2103.4	2414.16	2447.77	2747.06	1913.39	2372.75
LA_HUMAN	2.15365	3.38869	4.70152	5.65415		GNAI1_HUMAN;GNAI2_HUMAN;GNAI3_HUMAN	2105.41	1921.25	2049.33	1325.22	2403.23	1848.12	1942.09	3630.77	2915.1	4143.71	2101.27	2811.39	3491.28	3182.25	5816.03	5528.94	5745.85	4989.96	6244.66	6466.19	5798.6	5228.33	7559.77	5176.02	6336.16	5391.58	5183.76	5812.6	6017.94	7177.71	8422.36	6773.32	10567.8	8111.61	7845.12
THBG_HUMAN	2.30179	4.86625	7.54028	9.98263		GNAI1_HUMAN;GNAI2_HUMAN;GNAI3_HUMAN;GNAS1_HUMAN	5606.04	4828.13	4820.03	3752.41	4910.03	4596.87	4752.25	8982.64	9310.69	8962.5	9478.61	9434.77	8536.5	9117.62	13936.2	13254.8	12668.5	12829.8	14168.4	12903.8	13293.6	18927.5	17620.4	19060.2	17529.2	18646.5	16072	17976	20025.1	21202	21176.6	22212.1	22812.3	21163.4	21431.9
HEP2_HUMAN	2.35545	3.12831	4.16114	5.94896		AT1A1_HUMAN	3015.6	3272.37	3528.23	3899.48	3795.36	2226.84	3289.65	6931.73	6934.89	6951.9	6826.11	6687.11	5948.75	6713.41	10582.9	10864.7	10280.3	9973.89	10142.9	10185	10338.3	13996.8	14930.3	13432.8	14358	14109.6	13937.8	14127.6	17877.9	18142.2	17786	16307.3	18043.5	16254.7	17401.9
AP2A_HUMAN	2.09282	7.26528	4.16238	7.3439		AT1A1_HUMAN;AT1A3_HUMAN	1734.89	1968.88	2213.46	2052.85	1822.64	2057.46	1975.03	4709.62	4391.52	3996.79	4483.16	4517.9	4380.22	4413.2	6514.04	5403.83	6233.21	6152.5	6883.63	7128.86	6386.01	9454.9	9749.1	10168.8	8892.13	9429.12	8215	9318.18	10698.2	10693.5	12292.2	10872.4	11664.8	10246	11077.9
ITB1_HUMAN	2.21035	3.5042	5.08719	6.4355		AT1A1_HUMAN;AT1A3_HUMAN;ATP4A_HUMAN	1019.87	488.074	433.263	458.893	315.584	296.56	502.041	1144.57	1099.11	1678.91	1696.92	784.542	1805	1368.18	3841.73	2106.01	2864.36	3390.18	3140.31	3205.42	3091.34	3066.69	4297.64	4075.39	3992.53	3410.8	3335.33	3696.4	3907.67	4430.55	4819.74	4794.84	4436.79	4516.45	4484.34
KPCB_HUMAN	1.60258	2.89874	4.62532	6.11922		AT1A1_HUMAN;ATP4A_HUMAN				268.747		304.689	286.718	890.855	620.191	406.443		374.752		573.06	677.342	579.159	827.381	917.695	702.46		740.807	929.983		750.691	1405.23	1595.69		1170.4	1234.14	1713.92	2145.96	1886.31	1647.07	1504.95	1688.73
K1C18_HUMAN	1.99299	3.11952	4.14467	4.95872		AT1B1_HUMAN	662.944	449.512	835.19	480.824	450.327	758.67	606.244	1236.3	1226.72	1272.21	1227.51	989.242	1589.83	1256.97	1932.76	2129.32	2245.96	1144.12	1359.06	2122.94	1822.36	3089.38	2926.17	2180.24	2736.58	2859.78	2588.07	2730.04	2950.92	3136.01	3424.12	2832.32	2520.13	3632.04	3082.59
K1C18_HUMAN;K1C19_HUMAN	1.78242	2.03715	2.87017	2.00048		A4_HUMAN					254.834		254.834	68.9949	153.426	241.337	164.891		253.706	176.471	128.68	117.092	193.984	169.601		101.881	142.248	294.501	301.596	457.608		174.356	162.415	278.095	354.375	141.32	252.188	161.243	234.68	454.722	266.421
K1C10_HUMAN;K1C17_HUMAN;K1C18_HUMAN;K1C19_HUMAN	1.79471	2.70052	3.23967	3.82467		HMGN1_HUMAN	2081.94	1843.92	1697.83	1887.57	1956.99	2310.26	1963.09	3774.36	3888.14	3916.24	3943.37	4192.72	3666.46	3896.88	5940.7	5718.13	6484.72	5572.28	5258.52	5871.35	5807.62	7499.34	7989.71	8288.58	8225.5	8740.29	9294.81	8339.7	9051.51	10198.1	10311.1	9763.86	10172.5	8853.14	9725.03
K2C8_HUMAN	1.91685	2.91847	3.94211	4.61785		ADT2_HUMAN	2838.64	2219.6	2235.6	2595.58	2033.96	1827.41	2291.8	4301.06	4383.79	4083.78	5664.75	4160.06	4807.47	4566.82	6199.03	8293.07	8057.28	8345.48	7044.36	8645.8	7764.17	9868.07	11308.1	10689.3	11563.3	9661.09	7534.95	10104.1	12290.2	13192.6	12999.2	11096.5	13072.6	10708.9	12226.7
K2C7_HUMAN;K2C8_HUMAN;VIME_HUMAN	2.05283	2.8958	3.89883	4.70495		ADT1_HUMAN;ADT2_HUMAN	1460.32	1008.73	1371.87	1331.94	927.588	1635.8	1289.37	1732.52	1862.3	2188.64	3033.95	1740.1	1910.79	2078.05	3640.23	2896.07	2913.18	3034.39	2782.01	4105.78	3228.61	4752.81	4753.2	5128.02	4813.66	4989.74	4820.84	4876.38	4541.93	5419.71	7329.57	4580.68	5102.79	7320.18	5715.81
K2C7_HUMAN;K2C8_HUMAN;KRT85_HUMAN;VIME_HUMAN	2.0173	2.77544	3.79052	4.42965		ADT1_HUMAN;ADT2_HUMAN;ADT3_HUMAN	20194	20095.6	20867.7	20856.2	24188.6	22457.3	21443.2	47793.9	43826.9	46167.4	43446.6	42299.4	41506.3	44173.4	76339.8	69909.1	69776.4	68696	70374.5	70121.9	70869.6	92898.7	97992.5	94390	89656.5	91116.4	84143.4	91699.6	111139	118332	118124	105010	106626	109664	111482
K2C72_HUMAN;K2C7_HUMAN;K2C8_HUMAN	1.96625	3.59163	4.70766	6.9476		ADT2_HUMAN;ADT3_HUMAN	14649.2	14146.7	12897.1	15277.1	16608.3	13651.7	14538.3	26877.3	27492	27490	25108.6	26718.6	25634.2	26553.5	43211.8	42279.6	40342.9	38207.1	41748.9	42788.9	41429.9	53355.6	55571.9	54305.9	53523.3	54117.8	50879.4	53625.7	59915.1	59107.2	65763.8	61323.3	61447.3	60844.4	61400.2
DCUP_HUMAN	1.91316	2.78742	4.32807	4.21199		IC1_HUMAN		145.001			291.115		218.058	651.069				403.177	345.03	466.425	459.142		231.002		873.547	991.507	638.799	2598.45	589.95	961.567	1773.44	2233.16	728.855	1480.9	2950.49	2136.42	3300.21	2236.52	2946.37	2808.75	2729.79
AGAL_HUMAN	2.91404	2.91489	6.43404	6.73775		ISG15_HUMAN	240.286	280.406	279.927	167.236		89.1499	211.401	457.986	522.307	531.046	311.261	324.512	459.967	434.513	431.254	643.64	812.46	949.144	912.986	574.303	720.631	1020.65	1020.82	802.422	895.44	861.687	760.72	893.623	1165.1	1128.13	1725.53	938.015	1448.94	1113.08	1253.13
GELS_HUMAN	2.03208	3.2929	4.17766	5.32231		PCCA_HUMAN		50.2964	53.2374			41.8004	48.4447	212.724		119.708	116.723		227.19	169.086	300.054	376.036	78.9001	162.528	161.634	202.375	213.588	236.425	339.169	362.904	433.12		179.946	310.313	402.081	641.206	442.349	358.159	237.234	152.608	372.273
PTMA_HUMAN	1.76203	2.71363	3.57431	4.8065		IF2A_HUMAN	4145.49	3693.99	4583.27	4130.96	4306.47	4068.76	4154.82	9065.34	8962.5	8375.15	8644.49	8193.84	9390.44	8771.96	14462.4	12938.2	13467.9	12867.7	13123.5	14213.2	13512.1	17999.3	18909.1	18129.3	17430.2	18637.3	18323.6	18238.1	21518	22424.1	22713	21571.2	23439.1	21258.9	22154
CDK1_HUMAN	1.907	3.35853	4.15748	5.10948		HMGN2_HUMAN;HMGN3_HUMAN	1294.92	879.394	1022.71	1456.52	1179.95	805.473	1106.49	1534.21	1494.49	764.844	2010.72	2178.45	872.88	1475.93	1650.92	1452.17	1802.09	1800.39	2414.7	2120.91	1873.53	3299.11	2801.85	2013.61	3666.92	2316.96	2743.03	2806.91	3187.8	4021.23	1585.89	3371.65	3353.09	1765.24	2880.82
CDK1_HUMAN;CDK2_HUMAN	2.57074	3.74036	5.81594	5.81595		ICAM1_HUMAN	324.73	351.893	950.722	294.94	375.726	320.941	436.492	487.124	894.811	595.608	1066.55	604.732	475.275	687.35	1437.13	858.226	1463.57	1317.3	1195.6	1484.98	1292.8	1771.61	1816.4	1906	1408.78	1538.26	1893.61	1722.44	2438.81	2421.78	2551.15	1678.26	1780.9	2075.57	2157.74
ATPB_HUMAN	1.97662	2.94953	3.86957	4.6393		RLA1_HUMAN	3318.59	1765.39	3312.03	2275.21	744.088	1486.74	2150.34	4690.64	4344.59	4572.48	4684.05	4306	3028.58	4271.06	6798.71	4438.67	6043.67	5505.47	4979.72	4028.19	5299.07	6668.29	6306.71	7069.71	5407.08	5586.63	5379	6069.57	5193.53	6294.62	6675.07	4482.73	2884.68	2542.85	4678.91
S10A6_HUMAN	1.86923	3.05561	4.16569	5.2466		RLA2_HUMAN	8918.89	9849.25	6937.95	9335.45	9013	7798.04	8642.1	17454.7	18061.4	16486	15205	16022.4	16388	16602.9	26664.3	25663.9	23723.4	27804.9	27321.5	25741	26153.2	34825.7	35716	34312.5	33187.4	32912.9	32930.7	33980.9	40449.4	42478.8	42240.9	39391.7	41980.3	39028.6	40928.3
IF4E_HUMAN	2.23409	3.59695	5.2569	6.85407		RLA0_HUMAN	6062.79	6226.95	7083.35	6894.56	6662.1	6312.66	6540.4	12550.7	12683.7	12467	12830.7	13197.2	12407.4	12689.4	18794.2	19692.3	18370.2	18339.2	18780.8	18583.8	18760.1	26403.7	25115.4	24940.4	24247.5	25414.6	23883.7	25000.9	28503.4	30194.1	32381.2	28259.4	31520.9	27927.5	29797.8
KCRB_HUMAN;KCRM_HUMAN	1.33183	3.69513	4.36195	4.68862		LA_HUMAN	2106.14	1701.66	1985	1925.67	1313.25	1489.22	1753.49	4334.31	3498.96	3981.17	3458.33	3757.9	3627.7	3776.4	5766.16	5536.29	6323.76	6354.12	5633.47	6038.43	5942.04	7530.91	8533.67	8619.7	8184.47	8302.3	8293.36	8244.07	9267.81	10215.3	10116.6	9807.06	10608.9	9471.32	9914.5
ENOA_HUMAN	1.90298	2.80285	3.65248	4.41847		THBG_HUMAN	368.647	464.584	349.986			37.1253	305.086	925.258	1098.38	317.226	911.93	391.15	569.511	702.242	1351.62	2169.16	1472.53	1769.45	1004.56	1140.41	1484.62	2414.47	1709.18	2636.66	2286.42	2197.17	2558.68	2300.43	2319.43	3684.5	3835.83	2965.35	3111.09	2357.14	3045.56
ENOA_HUMAN;ENOB_HUMAN;ENOG_HUMAN	1.6941	1.74822	2.92168	1.66965		HEP2_HUMAN	3260.65	1809.4	1929.16	1998.57	775.926	1061.8	1805.92	5900.01	3591.08	4122.35	2428.46	4689.99	4790.57	4253.74	4976.68	7598.38	4898.31	7459.44	4516.51	4447.46	5649.46	8776.9	11386.8	5998.29	7941.13	3838.39	7146.59	7514.68	10323.7	10646.1	10069	11365.5	10772.6	11283.1	10743.3
PYGL_HUMAN	1.91462	3.10198	4.27192	5.20139		AP2A_HUMAN			202.132				202.132		517.834	273.395	477.846			423.025	587.042	1321.78		1847.12		2118.24	1468.55	940.406	747.076	677.24		476.047	1365.98	841.35		897.727	2233.08		1673.93	1133.01	1484.44
PYGB_HUMAN;PYGL_HUMAN	2.14999	2.82305	4.02725	5.0185		ITB1_HUMAN	1220.76	1413.69	1516.02	1380.99	1406.49	1256.79	1365.79	3612.79	3026.22	2605.83	2738.55	3085.83	3043.99	3018.87	4655.56	4758.21	5282.15	4248.73	4689.88	5081.49	4786	6603.99	7367.53	6978.08	6913.98	6444.73	7379.87	6948.03	8654.58	9047.33	10058.8	8315.81	9094.46	7566.26	8789.54
G6PI_HUMAN	2.05902	3.04488	4.11769	5.08611		KPCB_HUMAN	165.782	335.439		624.128	220.032	462.16	361.508	501.599	609.165	605.143	477.466	760.929	521.765	579.345	632.117	1136.68	838.425	1256.15	1182.13	1242	1047.92	2756.01	1230.11	1483.24	1920.6	1617.9	1024.68	1672.09	2094.51	1899.85	2273.03	2347.86	2867.07	1790.58	2212.15
NPM_HUMAN	2.34418	3.79237	4.92906	5.90328		K1C18_HUMAN	31465.7	31697.5	32822.2	30961.3	31047.8	29170.4	31194.1	66813.9	61267.9	65019.8	60165.6	61158.2	58592.4	62169.6	101242	93068.4	95192.9	99372.5	96021.5	98967.1	97310.7	128462	134297	129962	127207	132120	123688	129289	148518	155421	162346	154311	156707	150795	154683
TPM3_HUMAN	2.31671	3.71876	5.75183	6.68856		K1C18_HUMAN;K1C19_HUMAN	22000.1	22848.2	23328.5	25115.1	22193.4	20788.8	22712.3	40399.3	37752.6	40510.3	42740.1	39506.3	41988.5	40482.8	49915.3	45386.3	49706.3	43586.3	42955.8	46061.3	46268.5	54101.2	68586.2	65988.7	69461.8	69347.1	63645.2	65188.4	56717.7	49088.5	40679.5	38379.2	40941.1	46807.7	45435.6
TPM1_HUMAN;TPM2_HUMAN;TPM3_HUMAN;TPM4_HUMAN	2.03957	2.99983	4.10757	4.77374		K1C10_HUMAN;K1C17_HUMAN;K1C18_HUMAN;K1C19_HUMAN	20484.6	20629.9	21914.4	20331.2	21432.9	19931.9	20787.5	39598.2	36634.3	37548.5	37542.1	36247.1	36274.3	37307.4	60726.9	53585	51016.9	59669.7	59053.6	52769.7	56137	72490.4	65589.5	64064.9	66001.5	64153.2	71768	67344.6	73111.8	76403.8	80989.5	81460.8	84136.1	80929.6	79505.3
TPM2_HUMAN;TPM3_HUMAN;TPM4_HUMAN	2.69973	4.91057	5.09493	8.1072		K2C8_HUMAN	33531.5	31354.2	31738	31558.9	29099.2	29615.3	31149.5	61449.7	58191.2	59841.3	60657.9	57806.1	60308.1	59709	91987.1	87060.6	90565	90979.1	92776.1	92085.8	90909	119887	126491	123583	123041	124316	119451	122795	139447	149062	150649	141051	145123	137730	143844
ITAV_HUMAN	1.43091	4.11245	4.57548	4.83927		K2C7_HUMAN;K2C8_HUMAN;VIME_HUMAN	45890.6	46209.7	47730.7	42002.2	47977	48220.2	46338.4	92714.9	96462.2	97795.8	91719	96556	95502.4	95125	150018	132504	128594	131779	132156	130070	134187	192197	177414	170242	184016	188254	171870	180666	201106	217224	237143	225297	213520	213829	218020
HEXA_HUMAN	2.06999	3.30046	4.62249	6.07785		K2C7_HUMAN;K2C8_HUMAN;KRT85_HUMAN;VIME_HUMAN	23873.5	23857.9	20253.7	17954.6	21802.2	21135.2	21479.5	43190.2	42548.1	41924.2	42073.2	46591.3	43656.8	43330.6	61786.7	60446.3	61582.3	60096.3	56593.3	57186.3	59615.2	86258.5	82667.5	78417.4	75789.3	81884.5	83493.4	81418.4	88491.5	93795.5	101573	97711.5	92643.2	96665.5	95146.7
HYEP_HUMAN	1.94257	3.15275	4.75346	5.3616		K2C72_HUMAN;K2C7_HUMAN;K2C8_HUMAN	4643.44	7033	4403.67	2328.49	5169.87	7230.45	5134.82	13431.2	13899.4	9979	10396	2326.29	10546.2	10096.3	21837.4	21296	22394.4	19535.2	12411.8	13179.4	18442.4	25537.6	24535.4	20654.2	22929.7	27540.5	23840.6	24173	27651.2	35636.6	44222.8	40671.6	28694	37171.7	35674.7
ACBP_HUMAN	2.04139	4.02445	5.47264	8.52045		DCUP_HUMAN	650.47	688.025	448.836	181.291	834.429	596.946	566.666	985.346	985.19	1200.49	1406.82	759.474	1167.42	1084.12	2158.24	1742.44	1689.96	1295.83	1653.05	937.686	1579.53	3080.49	2352.14	1801.8	2043.38	2474.49	2963.14	2452.57	1373.24	1963.4	2997.4	2544.16	2937.37	2505.18	2386.79
LDHB_HUMAN	2.2235	3.42264	4.41387	5.23452		AGAL_HUMAN	113.128	100.001	120.001	267.127		118.001	143.652	224.61	436.748	328.77	668.527	611.033	241.948	418.606	469.978	213.063	175.391	309.783	1095.26	248.893	418.728	849.792	696.178	819.761	1171.5	1089.12	919.208	924.26	1535.7	646.037	525.706	956.421	1412.41	731.061	967.889
CENPB_HUMAN	0.891331	1.32326	1.7847	2.22668		GELS_HUMAN	1562.72	2196.33	1721.4	2111.52	1711.56	1417.7	1786.87	4358.63	3454.71	3229.33	3506.14	3748.41	3489.22	3631.07	5843.59	5585.91	5848	6532.49	5671.75	5822.15	5883.98	6983.21	8086.95	8232.51	6856.82	7585.9	7044.28	7464.94	9378.65	9288.78	9254.06	10022.7	9756.82	9360.73	9510.29
GPX1_HUMAN	2.07169	2.99786	4.437	5.8474		PTMA_HUMAN	3567.78	3236.34	2994.09	3981.86	3352.34	3607.36	3456.63	6320.35	5334.91	6668.9	5821.3	6648.13	5750.58	6090.69	8840.44	9291.18	9063.31	9361.47	8662.33	11061.4	9380.02	15311.6	10865.8	11117.3	11176.9	13212.3	12446.4	12355	13854.2	15790.9	18455.3	17407.5	17019	17158.9	16614.3
PDIA1_HUMAN	2.30824	3.76254	5.1145	6.16402		CDK1_HUMAN	1072.54	2306.92	3219.45	1664.62	2628.76	2529.24	2236.92	3701.87	4863.02	4011.89	4430.38	4550.03	4037.68	4265.81	8178.14	7284.16	6935.67	7572.69	7660.27	7445.66	7512.76	7708.61	9866.87	9391.7	8543.3	9787.92	10501.4	9299.97	8796.85	12031	13540.8	11176.8	12045.3	10986.3	11429.5
H10_HUMAN	2.25425	3.53365	4.58516	5.59334		CDK1_HUMAN;CDK2_HUMAN	213.151	514.191	503.97	347.777	260.69	510.912	391.782	858.484	1217.53	1192.75	707.813	791.04	1275.41	1007.17	1234.6	1647.66	1899.94	1231.91	1220.65	1557.66	1465.4	2280.96	2565.01	2282.01	2056.02	1683.02	2804.45	2278.58	1655.03	2741.82	2557.58	2860.74	2089.01	1767.32	2278.58
ACYP1_HUMAN	1.66269	3.04017	4.14748	5.48583		ATPB_HUMAN	22482.5	20355.3	21378.9	20845.2	20347.7	19235.3	20774.2	40691.7	42944.2	43494.1	41586.4	40997.9	36660.8	41062.5	60823.9	60804	64816.4	59629.1	59755.8	61815.2	61274.1	83323.3	79684	83365.1	80617.1	79383.9	75949.1	80387.1	95405.7	101780	99381.9	94487.1	97764	89446.8	96377.6
CRGA_HUMAN;CRGB_HUMAN;CRGC_HUMAN		3.60143				S10A6_HUMAN	59190.9	54481.6	51876.2	48728.9	50331.8	50303.9	52485.6	103904	96578.3	101332	103960	89470.8	93401.8	98107.8	145503	150349	147232	186682	181938	150547	160375	224847	219727	215530	213916	230319	207491	218638	248797	267795	285833	261737	280232	307831	275371
CATD_HUMAN	2.47516	4.26305	5.86971	6.88798		IF4E_HUMAN	510.462	1022.85	552.993	1239.34	1111.01	682.395	853.175	2000.3	1683.53	1840.52	2143.68	2106.68	1661.7	1906.07	3132.18	2681.96	3546.83	3190.91	2675.68	3185.4	3068.83	4863.47	4568.63	4540.55	4275.07	3650.99	5011.6	4485.05	5515.9	6167.25	5708.26	6041.21	6270.28	5383.45	5847.72
ANXA2_HUMAN	2.00548	3.03763	3.92919	4.84703		KCRB_HUMAN;KCRM_HUMAN	145.57			47.0004	74.3627		88.9777	124.001		177.068	54.4407			118.503	388.579	622.084	304.454	183.117	145.689		328.785	43.8622	573.542	334.675	536.557	469.29	370.773	388.117	325.485	422.501	620.282	317.003	347.944	469.879	417.182
CAN1_HUMAN	1.91562	3.27165	4.24979	5.54258		ENOA_HUMAN	36324.5	36103.5	37721	35548.3	36270.1	35652.5	36270	71166.3	69724.6	70282.5	69306.2	66101.9	67544.5	69021	103456	101629	100147	100504	100433	103786	101659	138691	132354	132781	130410	134980	125636	132475	156533	166145	169349	156923	165759	146838	160258
TBB5_HUMAN	1.8699	2.5396	4.04883	2.44557		ENOA_HUMAN;ENOB_HUMAN;ENOG_HUMAN	2390.98	1808.19	1650.14	1766.09	1095.74	978.587	1614.95	2581.68	2797.81	2477	3993.93	2371.78	2193.15	2735.89	3449.37	3265.89	3033.26	2396.07	2075.99	2719.16	2823.29	4397.78	5568.38	5021.03	5533.98	3892.7	3896.44	4718.38	3857.5	2103.57	3181.22	1627.54	3529.05	1879.53	2696.4
TBB4B_HUMAN;TBB5_HUMAN	1.80362	4.2782	5.29848	4.4358		PYGL_HUMAN	946.186	939.227	816.185	999.447	1032.23	736.699	911.662	1835.55	1726.32	1541.09	1896.31	1557.71	1915.92	1745.48	2894.37	2620.94	2835.56	2645.27	2864.03	3107.58	2827.96	3870.71	3801.14	3902.27	3992.26	4040.96	3759.97	3894.55	4549.89	4915.29	5181.07	4596.15	4895.9	4313.19	4741.91
TBB3_HUMAN;TBB4B_HUMAN;TBB5_HUMAN	2.16053	3.26485	4.37376	5.24062		PYGB_HUMAN;PYGL_HUMAN	1380.45	2973.28	842.696	1748.79	1703.81	1112.88	1626.98	3866.41	3825.67	3337.26	3280.14	3390	3288.49	3498	4806.29	5490.51	5478.63	3889.41	2178.41	5715.06	4593.05	7366.28	6826.1	6604.92	6877.3	5419.06	6219.97	6552.27	7480.8	8820.02	8119.42	7198.61	8589.29	8781.98	8165.02
TBB2A_HUMAN;TBB3_HUMAN;TBB4B_HUMAN;TBB5_HUMAN	3.02022	4.59396	6.82767	8.96186		G6PI_HUMAN	7410.48	7043.6	7331.74	6048.17	5702.97	6463.25	6666.7	14827.9	13941.5	13737.7	13946.7	13114.5	12792.8	13726.9	20651.8	19176.5	20792.2	21054.6	20128.8	19992.1	20299.3	28382.9	27556.1	27333.4	25993.1	26943.1	28500	27451.4	31946	34638.4	35821.6	34347.8	34843	31848.6	33907.6
TBB2A_HUMAN;TBB3_HUMAN;TBB4B_HUMAN;TBB5_HUMAN;TBB6_HUMAN	1.99677	3.17966	4.37275	5.32659		NPM_HUMAN	15136.9	15653.5	12664.1	13794.6	16392.9	13305.8	14491.3	37829.3	35498.2	35948.9	34364.2	27381.9	32799.2	33970.3	56619.1	56024.9	51372.4	54013.7	56099.2	55609.1	54956.4	77175.9	70529.7	69121.5	69120.4	72619.4	70003.8	71428.4	76956.9	85212.5	90008	86318.4	85717.3	89063.7	85546.1
TBB2A_HUMAN;TBB4B_HUMAN;TBB5_HUMAN	2.19233	3.48357	4.90357	6.50506		TPM3_HUMAN	2576.77	3229.03	2388.34	2712.46	2819.06	2595.58	2720.21	5948.08	7491.3	5834.68	7369.19	6630.94	4537.33	6301.92	9071.37	9434.17	11832.6	8789.49	10490.4	11076.8	10115.8	15481.7	15822.7	18985	12513	14321.7	16752.9	15646.2	14116.8	20985.2	19596.6	17637.3	19389.3	17440.4	18194.3
TBB2A_HUMAN;TBB4B_HUMAN;TBB5_HUMAN;TBB6_HUMAN	1.51123	5.08463	4.46788	4.91058		TPM1_HUMAN;TPM2_HUMAN;TPM3_HUMAN;TPM4_HUMAN	9274.93	8520.44	8503.79	10132.5	9198.4	10283.1	9318.86	17314.9	20225.6	18604.2	18600.1	19208.1	20085.7	19006.4	28077.1	27590	27325.8	28481	28452.6	27803.2	27955	37192.9	37091	39160.7	35816.1	38943.3	41463.2	38277.9	41367.9	45262.2	45276.9	45531.3	46375.5	43101	44485.8
TBB2A_HUMAN;TBB3_HUMAN;TBB5_HUMAN	1.04519	2.80799	3.37216	4.77821		TPM2_HUMAN;TPM3_HUMAN;TPM4_HUMAN	1324.84	791.393	419.252	1425.1	548.324	639.887	858.133	3352.06	2370.65	2304.88	2521.49	2289.07	1062.21	2316.73	4444.61	5255.84	3907.62	4124.84	3477.1	4073.53	4213.92	3151.29	6752.63	4400.01	4276.44	4532.71	3119.68	4372.13	7845.13	8183.63	6374.7	5893.1	7237.88	6207.87	6957.05
SAP_HUMAN	2.07342	3.24076	4.31651	5.16922		ITAV_HUMAN			155.616				155.616	306.333	198.709		84.6926	312.271	211.354	222.672	682.669	790.375	829.896		373.2	523.675	639.963	1034.6	480.928	579.427	818.187		646.95	712.018	622.252	1061.07	382.169	873.905	549.414	1029.6	753.068
HEXB_HUMAN	2.04055	3.0349	4.09634	5.64019		HEXA_HUMAN	987.414	752.906	796.056	489.076	1130.58	1163.71	886.624	2361.88	1893.54	1824.68	1876.34	1618.8	1436.55	1835.3	2596.27	2706.67	2691.91	3128.85	3368.29	3065.58	2926.26	3354.75	3600.31	4341.75	4651.74	4073.09	4568.84	4098.41	4808.55	4748.12	6345.25	5628.14	5716.94	5085.58	5388.76
PROF1_HUMAN	2.06208	3.17552	4.10898	5.19134		HYEP_HUMAN	832.68	1059.43	1071.36	788.036	885.101	1223.65	976.709	2142.27	2124.16	1900.97	1584.96	1783.86	1847.72	1897.32	3102.01	3331.89	3554.34	3388.97	2491.25	2607.49	3079.32	5188.61	4341.88	5138.07	4345.76	4936.15	3906.03	4642.75	5072.52	6015.3	4776.85	4504.11	5894.67	5156.92	5236.73
PMGE_HUMAN	2.12297	3.87492	3.46364	4.65913		ACBP_HUMAN		180.048	92.3257			276.369	182.914	713.407	266.044	445.665		190.278	251.607	373.4	380.136	1008.64	615.915	989.812	605.866	816.402	736.129	614.921	801.966	663.877	1784.96	592.814	1547.6	1001.02	1391.13	1702.4	1004.99	1632.98	2163.65	1455.92	1558.51
APT_HUMAN	2.1935	3.44926	5.21117	5.9798		LDHB_HUMAN	12555.7	10948.2	11273.6	11464.6	11985.3	10159.3	11397.8	25492.9	24932.6	25022	25185.7	25056.3	26368.5	25343	39237.3	38790.2	39573.9	39131.7	38021.5	39308.4	39010.5	50807.6	51652.2	49949.4	49929.4	50212.5	49299.2	50308.4	57648.8	62344.9	60649.5	60797.3	61314.3	55216.9	59662
SYEP_HUMAN	2.14566	3.5068	4.66979	5.61582		CENPB_HUMAN		563.051		163.709		329.743	352.168	382.903	74.7561	434.56	373.57	356.542	261.056	313.898	664.961	225.048	640.652	360.525	352.049	552.825	466.01	691.518	467.749	661.013	784.172	632.479	534.15	628.514	808.566	778.102	735.991	851.798	998.674	531.848	784.163
SYEP_HUMAN;SYQ_HUMAN	2.12964	3.33831	4.31495	5.43852		GPX1_HUMAN	1252.56	731.908	852.694	760.573	806.046	651.409	842.532	1469.78	1805.09	1791.54	2115.37	1822.38	1468.61	1745.46	2528.35	2491.56	2770	2985.37	2078.64	2300.81	2525.79	3988.54	3945.33	3767.37	3432.16	3701.21	3595.29	3738.32	4868.22	5170.78	5249.43	4732.63	5215.33	4323.34	4926.62
CATB_HUMAN	2.44172	4.66834	6.09468	6.84222		PDIA1_HUMAN	6798.11	6138.06	6911.21	6844.11	6928.9	6404.67	6670.84	16799	15663.7	14422.4	15799.6	14081.4	15621.4	15397.9	26401.3	22331.8	24415.7	25519.9	26261.6	25665.6	25099.3	34998.7	36121.7	35689.3	32701.5	33745.9	31450.9	34118	40325.3	40507.9	45693.9	38270.9	43431.1	38486.1	41119.2
HS90A_HUMAN	2.1086	3.15687	4.23853	5.32044		H10_HUMAN	1704.67	1750.45	1540.71	1316.89	1535.19	1792.52	1606.74	3713.42	3676.41	3705.02	3408.83	3801.88	3426.36	3621.99	5534.28	5993.52	5522.76	5762.1	5863.53	5389.75	5677.66	8032.68	7395.13	7310.6	7150.68	7439.42	6874.38	7367.15	9028.53	9227.58	8641.74	8910.9	9082.53	9030.94	8987.04
HS90A_HUMAN;HS90B_HUMAN	2.07356	3.44139	4.25386	6.24575		ACYP1_HUMAN	188.37	457.24	203.356	297.781	479.053	182.651	301.409	603.517	432.043	605.576	487.047	535.256	343.447	501.148	958.065	1027.15	1386.12	721.019	733.566	672.08	916.333	1062.04	1236.05	1116.65	1317.56	1407.23	1360.98	1250.09	1586.71	1724.58	1945.45	1340.38	1814.02	1509.71	1653.47
H90B4_HUMAN;HS90A_HUMAN;HS90B_HUMAN	2.00819	2.93869	4.06337	4.9187		CRGA_HUMAN;CRGB_HUMAN;CRGC_HUMAN		1250.24					1250.24										3662.02			5343.29	4502.65
H90B2_HUMAN;H90B4_HUMAN;HS90A_HUMAN;HS90B_HUMAN	2.01597	2.94137	3.49894	4.98677		CATD_HUMAN	901.992	1112.23	1135.42	758.026	701.156	1004.27	935.516	2336.9	1846.64	2449.25	2507.04	2557.99	2195.51	2315.55	4180.39	3886.64	3518.13	3587.76	4293.03	4462.97	3988.15	4844.52	5427.78	6282.88	4982.33	5862.23	5547.5	5491.21	6140.25	6991.2	7125.73	5904.27	6844.1	5657.34	6443.81
H90B2_HUMAN;HS90A_HUMAN;HS90B_HUMAN	2.25789	3.5741	4.82766	5.79218		ANXA2_HUMAN	20754.9	20925.4	20430.5	20673	19356.8	19912.4	20342.2	44516.4	40866.9	40369.1	41675.8	38321	39026	40795.9	62304.5	62727.3	61241.2	60250.1	63032.9	61195.8	61792	82024.1	80766.5	78587.1	79563.4	80200.7	78427.3	79928.2	91051.2	102998	104786	98271.9	101970	92517.5	98599.1
HNRPC_HUMAN	2.08482	2.96599	4.03955	4.99492		CAN1_HUMAN	1715.88	1414.5	2033.56	2025.43	1433.12	1798.08	1736.76	3339.26	3424.29	3389.9	3247.04	3305	3256.34	3326.97	5978.27	5661.97	5167.47	5882.73	5865.13	5536.91	5682.08	8535.3	7951.42	6994.9	7531.36	6074.21	7198.03	7380.87	8853.91	10675.2	11246.2	8627.52	9783.24	8570.76	9626.14
QCR6_HUMAN	3.79151	6.1474	6.99297	10.5348		TBB5_HUMAN	37962.3	26963.8	32113.3	28314.8	30977.5	18971.5	29217.2	42044.4	47736.3	53986.1	67071.3	58951.3	58010.3	54633.3	93352.8	82841.4	75629.7	63113.2	55529.8	74733.1	74200	125983	114163	135063	105092	129402	100069	118295	104862	76148.7	88549.1	75430.9	53992.9	29733.1	71452.8
YES_HUMAN	2.03798	3.17884	4.06259	5.48487		TBB4B_HUMAN;TBB5_HUMAN	474.795	418.927	345.82	265.859	840.741	541.024	481.194	1220.18	976.931	1259.68	664.375	501.02	585.175	867.894	2373.44	2353.24	2365.41	1666.76	1586.75	2006.28	2058.65	2825.5	2811.88	2243.91	2330.2	2696.8	2389.29	2549.6	3733	2308.4	1133.4	1962.3	1810.57	1859.22	2134.48
TPM2_HUMAN	1.70816	3.44737	3.98541	4.70982		TBB3_HUMAN;TBB4B_HUMAN;TBB5_HUMAN	9573.02	9231.98	9953.44	9698.31	9462.16	7375.06	9215.66	20733.1	21494.2	20202.5	18641.9	19405.5	18986.9	19910.7	30678.1	29820.5	31872.2	29137.3	29682.3	29336.1	30087.8	40902.4	42439	38526.3	40591.3	40225.3	39158.3	40307.1	47117.6	50708.2	51498.1	47845.3	49761.7	42843.7	48295.8
TPM1_HUMAN;TPM2_HUMAN	2.12647	3.09529	4.04708	4.77594		TBB2A_HUMAN;TBB3_HUMAN;TBB4B_HUMAN;TBB5_HUMAN	2431.76	2428.97	3008.5	2431.19	2422.71	832.197	2259.22	7058.05	7515.05	6261.26	7798.37	6544.63	5762.68	6823.34	9897.1	11143.1	9998.41	11339.3	10441.6	9453.15	10378.8	14488	16674.4	16169.7	14751.1	14789	15679.1	15425.2	20747.1	22374.2	21547.6	18833.2	20843	17135.8	20246.8
TPM2_HUMAN;TPM4_HUMAN	3.21602	5.63063	7.50109	9.16989		TBB2A_HUMAN;TBB3_HUMAN;TBB4B_HUMAN;TBB5_HUMAN;TBB6_HUMAN	36154.3	40076.3	30015.8	33867.6	25981.8	32612.1	33118	60603.3	70004.1	67399.7	64680.3	73196.4	60889.4	66128.9	102418	97698.8	98632.3	114635	109103	109337	105304	137317	151322	146377	145359	146751	141773	144816	181643	184794	186228	164740	175414	165617	176406
FUMH_HUMAN	2.09931	3.42367	4.6416	5.34983		TBB2A_HUMAN;TBB4B_HUMAN;TBB5_HUMAN	16138.3	9957.83	14856	12427.1	13385.4	11402.2	13027.8	28788.4	27225.3	31325.5	30513.3	26801.4	26713.7	28561.3	42530.3	46245.5	48662.4	43241.6	45723.1	45897.1	45383.3	60135.6	62941.6	65887.1	62755.5	65412	66164.5	63882.7	80243.5	85372.6	84208.3	85658.3	86001.1	86996.5	84746.7
TSP1_HUMAN	1.80582	2.99971	4.20984	5.17403		TBB2A_HUMAN;TBB4B_HUMAN;TBB5_HUMAN;TBB6_HUMAN			53.0002	119.813	298.29	42.8016	128.476	140.999	94.5004	92.2503	19.1251	223.948	594.117	194.157	299.645	652.112	981.808	475.947	786.817	723.196	653.254	615.098	536.574	628.066	358.853	871.545	433.961	574.016	396.91	945.564	1246.69	836.005	260.376	99.813	630.893
SP1_HUMAN	2.45008	5.04824	5.74363	5.72482		TBB2A_HUMAN;TBB3_HUMAN;TBB5_HUMAN	968.392	907.613	1204.67	916.361	669.37	432.456	849.81	1583.59	1134.17	1065.13	420.865	978.476	147.064	888.216	2243.67	2246.11	2170.88	2766.97	2692.03	2197.89	2386.26	2980.78	3472.4	3045.68	2777.45	2803.44	2114.44	2865.7	3896.93	5703.68	4095.58	4458.08	3425.75	2783.4	4060.57
IGF1R_HUMAN	1.64062	1.62023	3.14725	3.18587		SAP_HUMAN	6086.73	6738.62	5478.61	5619.59	5882.72	6141.29	5991.26	12374.6	12215.9	12287.3	11786.5	13102.5	12767.5	12422.4	18975.3	19603.7	18576.9	19658.8	20214.1	19468.6	19416.2	26658.8	25794.8	25640.4	26368.8	26061.3	24643.9	25861.3	30293.6	30838.1	32026.6	31316.5	32187.6	29158.3	30970.1
ANXA6_HUMAN	2.36227	3.30742	4.11714	5.68909		HEXB_HUMAN	1018.8	1492.99	936.817	885.405	1334.42	883.458	1091.98	2634.96	1978.12	2567.28	2391.67	1883.23	1914.17	2228.24	3699.65	2902.59	3533.29	4288.91	2945.99	2513.88	3314.05	4352.14	4483.05	4506.54	4582.1	4319.44	4595.5	4473.13	5454.25	6042.12	6374.06	6308.81	7060.73	5713.92	6158.98
RHOC_HUMAN	1.24736	1.77101	3.78258	2.3965		PROF1_HUMAN	22598.4	21309.6	20311.7	19281.5	21195	19900.9	20766.2	44101.1	42744.7	44335.6	44240.8	41713.2	39793.3	42821.5	66642.6	66994.9	67444.2	65135.8	63925.5	65517.9	65943.5	84015.8	87015.8	88171.3	87181.2	83949.6	81633.7	85327.9	108529	110402	111718	104063	110270	101844	107804
RHOA_HUMAN;RHOC_HUMAN	2.00889	3.33266	4.26387	5.1813		PMGE_HUMAN	295.985			123.626	87.7506		169.121	296.127			346.844	434.144		359.038	461.939	640.599	823.265	540.859	775.303	690.005	655.328	559.183	914.007	274.805	741.214	666.005	359.42	585.772	601.039	573.043	378.826	1143.78	996.482	1034.56	787.955
DAF_HUMAN	2.18878	3.32227	4.49477	5.3198		APT_HUMAN	2410.96	3055.61	2154.24	3491.02	2590.93	1406	2518.13	5643.19	4789.99	5283.88	6268.4	4434.5	6721.05	5523.5	9268.45	8527.86	8346.08	9190.59	8039.73	8741.28	8685.66	13099.5	13966.1	12402	12959.1	13764.5	12543.1	13122.4	14569.4	15080.5	16386.5	15071.9	14682.1	14556.9	15057.9
4F2_HUMAN	2.12781	3.16451	4.19792	5.30639		SYEP_HUMAN	2968.53	2643.46	2533.84	2824.24	2494.35	2395.25	2643.28	6085.52	5652.83	5705.23	5745.34	5597.1	5243.44	5671.58	9198.46	8825.09	9377.68	9292.26	9960.36	8962.78	9269.44	12949.5	12658.1	11939.3	11992.2	12287.6	12234.6	12343.5	13943.7	14748.8	16485.4	14218.4	15755.9	13912.8	14844.2
BGLR_HUMAN	1.26841	2.72211	3.81052	4.78215		SYEP_HUMAN;SYQ_HUMAN	1117.85	822.037	1188.71	1278.6	1407.54	1207.17	1170.32	2067.61	2730.82	3030.52	2755.43	1808.23	2561.49	2492.35	3812.11	4446.01	3498.47	3513.43	3961.42	4209.87	3906.89	5059.82	5293.78	5231.94	4940.03	4818.68	4954.93	5049.86	5303.4	7170.61	7519.84	5138.22	7209.2	5847.51	6364.8
PFKAM_HUMAN	2.33392	3.67165	5.35037	6.13697		CATB_HUMAN		351.967	205.5	414.566	653.228	847.043	494.461	1110.58	798.597	1158.06	1184.79	1588.34	1403.64	1207.33	2251.63	2249.87	1964.92	2464.46	1751.71	3167.29	2308.31	3135.57	3669.09	2911.29	2660.16	2850.21	2855.17	3013.58	3251.88	3458.67	3045.33	2538.7	4155.8	3848.87	3383.21
PFKAL_HUMAN;PFKAM_HUMAN	2.74994	5.77844	8.41998	12.0255		HS90A_HUMAN	8694.24	9916.06	10432.3	9592.66	9766.69	8996.87	9566.47	20561.2	20886.2	20220.7	20105.2	19159.8	20098.1	20171.9	28360.2	31588.9	30414	30207.3	29883.4	30746.6	30200.1	41468.3	39544.7	39287.4	41022.3	41263.6	40700.1	40547.7	51306.5	50608.4	55435.3	48785.7	52780	46470.8	50897.8
PFKAL_HUMAN;PFKAM_HUMAN;PFKAP_HUMAN	1.90667	3.02095	3.70081	4.83898		HS90A_HUMAN;HS90B_HUMAN	12149.6	13905.7	14605.4	13093.1	14597.5	13200	13591.9	32003.8	30149.5	27514.6	28804	22976	27653.8	28183.6	53202.3	44746.3	44703.7	39920.5	52327.7	45749.2	46775	60194.4	59256.9	56077.3	57014.7	63624.2	50740	57817.9	77425.3	92625.4	99845.8	76715.2	90926.6	71811.1	84891.6
HS90B_HUMAN	2.02323	3.23264	4.23655	5.52529		H90B4_HUMAN;HS90A_HUMAN;HS90B_HUMAN	26732.2	23721.1	24024.1	25379.9	20538.4	21789.3	23697.5	49145.5	46471.4	49738.6	45711.7	47401.1	47066.4	47589.1	70975.1	72547.1	68401.4	64780.8	71046.9	70086.8	69639.7	102165	95896.9	93885.7	98765.2	92364.7	94672.7	96291.7	98743.2	124239	119598	118907	121593	116285	116561
ENPL_HUMAN;HS90B_HUMAN	1.8782	2.73234	3.65555	4.24169		H90B2_HUMAN;H90B4_HUMAN;HS90A_HUMAN;HS90B_HUMAN	11222.4	13309.3	12512.8	11776.4	11281.7	12629.3	12122	29226.6	24040.3	22568.3	23364.2	22478.1	24947.5	24437.5	35889.8	34999.1	36837	32337.4	36271.4	37596.5	35655.2	43452.7	40543.9	39894.8	42684.8	44049.2	43858.9	42414.1	57001	61797.5	62376.5	58085.8	61231.6	62205.2	60449.6
H90B2_HUMAN;HS90B_HUMAN	2.22973	3.11773	4.23743	5.2475		H90B2_HUMAN;HS90A_HUMAN;HS90B_HUMAN	23681.6	21690.1	23136.9	20621.3	20462.2	21893.6	21914.3	56084.5	48702.2	53308.8	49434.7	42421	46928.5	49480	75338.6	77724.3	80732.1	78784.6	80030	77333.3	78323.8	93345.8	107292	110302	104063	112126	107639	105795	125403	128350	129716	117482	135811	124827	126932
SRPRA_HUMAN	2.30058	3.3823	5.30802	6.33967		HNRPC_HUMAN	30752.4	33831.8	30278.9	31839.9	30961.8	29903.3	31261.3	68017.5	66039.6	62054.5	66740.3	63801.8	64392.2	65174.3	98992	89164.3	89043.5	92827.1	91065	95233.5	92720.9	124848	127596	127644	124373	124942	128288	126282	161853	153399	161105	154814	153784	151933	156148
ASNS_HUMAN	2.23145	3.29237	4.94014	5.79143		QCR6_HUMAN	988.016	1138.45	1244.9	1222.82	792.377	1347.4	1122.33	5138.29	2726.35	4728.28	5004.44	2884.14	5050.4	4255.32	6572.79	7109.62	4372.86	7914.15	9513.31	5913.64	6899.39	11199.1	4635.49	6413.85	8004.28	8652.84	8184.82	7848.4	10775.9	7028.33	16370.8	12318.9	11155.7	13291.1	11823.5
HEM3_HUMAN	1.62558	2.74895	4.36398	4.48254		LAMB1_HUMAN									97.4588	456.633	108.956	202.084		216.283	425.373		619.947	304.876	436.991	409.611	439.36	397.739	460.424		324.258		255.856	359.569	584.26	265.124	620.536	429.245	529.117	429.384	476.278
ODPA_HUMAN	2.3371	3.68143	4.85895	6.44546		YES_HUMAN	2337.27	2757.65	2607	2034.47	3348.25	3107.82	2698.74	6394.34	5551.18	4907.06	6060.01	5624.84	4462.45	5499.98	9279.58	7629.68	8896.56	8910.9	9448.49	7308.11	8578.89	12255.3	10666.3	10870.6	10485.1	10905.8	10600.3	10963.9	11295.1	14955.2	15424.1	16905.6	14504.9	15728.6	14802.2
CY1_HUMAN	1.92648	2.76346	3.48244	4.59489		TPM2_HUMAN		133.978		279.002	95.8757		169.619	421.921		179.626	199.002		358.394	289.736	410.105	139.345	728.731	738.819	724.742	766.686	584.738	552.942	831.402	621.521	995.685	495.129	559.315	675.999	453.917	1095.95	952.077	693.884	721.699	875.713	798.873
RU2B_HUMAN	2.07644	2.90026	4.45128	5.20044		TPM1_HUMAN;TPM2_HUMAN	614.646	1027.49	934.279	959.318	1116.78	755.89	901.401	1318.97	1446.43	2530.75	2134.72	2206.61	1863.3	1916.8	2996.55	2986.23	2517.58	3040.41	2514.72	2685.08	2790.09	3504.75	3205.87	3410.68	3795.75	4171.6	3799.57	3648.04	4247.82	4478.02	4575.47	4004.27	4775.43	3749.22	4305.04
RU2B_HUMAN;SNRPA_HUMAN	1.81457	4.38858	4.72342	4.4584		TPM2_HUMAN;TPM4_HUMAN	545.137	546.01	419.225	268.977	367.797	325.806	412.159	826.165	1465.37	1212.89	1232.96	1387.77	1827.9	1325.51	2234.26	2272.6	2398.3	2492.87	2162.65	2363.61	2320.72	3175.86	3688.32	3250.05	2608.93	2940.38	2886.3	3091.64	4082.35	4143.92	3239.17	4449.28	2604.69	4157.28	3779.45
CFAH_HUMAN	2.43362	3.2294	4.99651	5.48891		FUMH_HUMAN	3397.62	3187.6	3134.59	2512.77	2729.47	2573	2922.51	6571.2	6417.11	6001.51	6455.38	5623.81	5742.54	6135.26	10459.3	9821.17	9817.9	10173.9	10253	9508.94	10005.7	14404.9	14261.2	14167.7	13737.5	12709.9	12109.5	13565.1	14843.1	16705.4	16862.8	15671.1	15944.3	13782.8	15634.9
RU17_HUMAN	2.30487	3.7672	5.09563	6.27849		ERCC1_HUMAN																								792.559				792.559	476.192		826.853			1119.8	807.615
ITA5_HUMAN	1.81224	2.47662	3.602	4.79237		TSP1_HUMAN	1888.82	1046.57	2491.77	2263.31	1606.61	1749.33	1841.07	3222.58	3520.96	2891.19	3453.76	3653.1	3206.29	3324.65	5730.57	5201.43	5750.73	5810.03	5083.13	5560.14	5522.67	7415.22	7562.47	7398.66	8878.29	7303.25	7945.75	7750.61	8942.69	10463.5	10203.4	9171.25	10141.5	8232.17	9525.75
NFIC_HUMAN	1.13314	1.98035	2.62266	3.63054		SP1_HUMAN	452.123		241.002	180.689		70.6254	236.11	158.626	772.945		721.403	470.748	768.715	578.487	1738.01	1223.85	626.107	741.08	1243.62	1578.97	1191.94	1538.28	1307.93	677.502	1571.03	1842.55	1199.48	1356.13	1631.85	1769.77	1408	1924.24	560.248	816.015	1351.69
NFIA_HUMAN;NFIC_HUMAN	1.78043	2.87493	3.12868	4.55043		IGF1R_HUMAN						94.0007	94.0007	83.0006	225.439					154.22	55.6879	199.126	130.43	279.417	59.813	189.344	152.303	304.033	190.383	746.965	207.127	146.189	180.365	295.844	280.814	323.043	293.778	350.697	249.038		299.474
VIME_HUMAN	1.96778	2.93717	3.94174	4.6988		ANXA6_HUMAN	563.341	711.276	893.986	522.441	782.15	624.675	682.978	1692.15	1544.83	1795.23	1516.42	1402.21	1729.45	1613.38	2108.58	1909.09	2382.05	2180.83	2282.47	2690.34	2258.89	2911.03	2971.5	2521.15	2789.65	2938.41	2739.75	2811.91	3605.19	4535.15	4032.84	3711.9	3701.3	3726.78	3885.53
A2AP_HUMAN	1.56414	2.86892	4.88895	4.4484		RHOC_HUMAN		61.1256	70.5942		299.378		143.699	93.0007	191.627	205.651	296.123	182.194	106.876	179.245	463.642	332.929	217.971	190.251	104.438	217.722	254.492	561.134	700.006	194.866	844.981	319.15	641.191	543.555	402.602	397.676	326.628	434.972		160.001	344.376
RS17_HUMAN	1.92366	3.04718	3.7554	5.32689		RHOA_HUMAN;RHOC_HUMAN	6099.77	6125.24	4279.23	5017.29	5427.96	4780.72	5288.37	9515.93	10922.3	11368.8	11703.3	10713.1	9518.99	10623.7	16981.8	17401.9	17078	20315.5	14389.5	19579.2	17624.3	24320.5	24187.1	23981.1	18851.4	21647.9	22305.4	22548.9	24449.2	28289.5	31502.3	24517.3	27867.8	27777.6	27400.6
K1C19_HUMAN	2.14043	3.51689	4.74807	5.79859		DAF_HUMAN	6088.65	5796.9	4919.44	6129.2	6481.66	5863.93	5879.96	12698.9	13139.3	13298.3	12299.8	13470.5	12313	12870	18794.5	18846.9	19011.6	21388.5	19902.2	19265.4	19534.9	26866	26397.9	26424.2	26276.8	26337.5	26272	26429.1	30655.2	31311.3	34944.8	29622.5	32248.3	28899.1	31280.2
K1C10_HUMAN;K1C17_HUMAN;K1C19_HUMAN;K1C9_HUMAN	2.94506	6.40882	6.44377	9.78846		4F2_HUMAN	5813.62	5266.94	5393.94	5033.55	4697.03	4556.38	5126.91	10419.6	11441.5	11280.9	10415	11242.8	10654.7	10909.1	16989.5	15256.2	16913.7	15242.5	16258.5	16684.6	16224.2	22392.1	21679.4	22022	20291.7	21726.5	21022.4	21522.4	26783.5	27908.1	28815.7	27445.3	27232.1	25047.7	27205.4
K1C17_HUMAN;K1C19_HUMAN	1.93903	2.87677	3.82904	4.5738		BGLR_HUMAN			314.371				314.371	510.238	223.537	283.977	431.848	357.3	585.601	398.75	804.946	817.152	1081.34	752.015	678.305	1000.76	855.753	956.428	1142.64	1388.83	1011.21	1236.18	1452.21	1197.92	1666.52	1316.33	1513.74	1559.37	1517.32	1446.94	1503.37
K2C7_HUMAN	2.02411	3.03943	4.07598	4.72349		PFKAM_HUMAN	994.642	771.596	915.222	810.238	782.588	1122.99	899.546	2632.34	2180.64	2548.11	2072.28	1571.75	1591.67	2099.47	3114.74	3693.82	3245.03	3355.5	3439.84	2967.97	3302.82	5352.79	4477.79	4987.51	5442.72	4080.91	4535.68	4812.9	5430.35	5578.82	6001.63	5427.86	6154.08	4530.16	5520.48
GNAI3_HUMAN	2.219	3.76773	5.33299	5.54742		PFKAL_HUMAN;PFKAM_HUMAN	461.183	494.686	410.34	307.508	517.867	378.361	428.324	1864.72	801.521	2031.7	950.685	729.729	688.839	1177.87	2110.29	2120.38	2921.22	2672.98	1692.87	3332.53	2475.04	2004.59	4527.65	3556.67	4825.26	3726.89	2997.82	3606.48	5498.45	5861.91	6025.52	5696.9	4486.9	3335.31	5150.83
ANXA5_HUMAN	2.22879	3.47845	4.65428	5.52384		PFKAL_HUMAN;PFKAM_HUMAN;PFKAP_HUMAN	3262.17	2700.92	3808.32	2261.9	2045.01	2015.69	2682.34	5444.53	5790.75	4792.05	4948.89	5535.64	4174.05	5114.32	7762.21	6499.66	6362.91	9203.03	10062.3	8729.12	8103.21	9519.07	10979.1	9958.54	10532.2	9381.73	9190.2	9926.81	12001.3	11979.4	14125.6	12344.8	12573.1	14854.4	12979.8
RSSA_HUMAN	1.96417	2.84581	3.8367	4.11278		HS90B_HUMAN	45200.1	43996.8	46011.6	46054.3	43155.4	43526.1	44657.4	90268.1	90705.2	89008	96090.7	84024.4	92016.4	90352.1	142010	145761	149581	134468	142344	152004	144361	200778	186060	189468	188126	190699	180029	189193	227922	245200	268910	242449	251448	244542	246745
CD63_HUMAN	2.20599	2.9782	4.51366	5.36834		ENPL_HUMAN;HS90B_HUMAN	17791.9	16173	17843.8	16484.8	14803.9	16554.6	16608.7	33538.3	30901.9	31082.2	29445.7	32245.7	29952.4	31194.4	44354.4	45590.5	46795.8	45610	44157.6	45775	45380.6	64002	57461.7	60773.9	57003.6	64870.3	60171.2	60713.8	66210.9	71811.8	73274.4	69706.3	75063.6	66625.8	70448.8
RM03_HUMAN	2.03402	2.62825	4.35592	6.46504		H90B2_HUMAN;HS90B_HUMAN	16199.9	12593.3	12984.6	14799.2	4170.99	13988.6	12456.1	29018.3	30841.1	26918.3	28319.3	22694	28851.4	27773.7	39847.4	39890.9	38986	37211	44184.2	32889.1	38834.8	56768.4	54669.5	49332.9	49900.9	57175.8	48843.4	52781.8	64396.5	63178.9	67550.1	72550.7	63399.4	61104.8	65363.4
SNRPA_HUMAN	1.70404	2.75367	3.98022	4.73306		SRPRA_HUMAN	976.513	764.254	887.057	892.198	666.252	870.193	842.744	1944.56	2278.28	2148.34	1828.59	1851.5	1581.54	1938.8	2824.09	2548	3184.34	2990.25	2889.08	2666.73	2850.42	4291.49	5034.96	4597.49	4203.91	4101.99	4609.99	4473.3	5369.57	4987.19	5923.3	5030.17	5339.52	5406.6	5342.72
FGF2_HUMAN	2.14565	2.98627	4.28334	5.39373		ASNS_HUMAN	1724.9	1915.1	1870.05	1957.57	1280.85	1531.15	1713.27	3751.61	4101.68	3913.34	4077.98	3586.9	3506.97	3823.08	5628.65	5665.81	5256.85	5691.22	5854.59	5747.2	5640.72	8907.56	8723.92	8218.14	8531.92	8572.6	7828.62	8463.79	11029.6	10367.7	10009	9689.65	9602.93	8834.87	9922.29
PO2F1_HUMAN;PO2F2_HUMAN;PO2F3_HUMAN	1.56132	3.51941	5.51873	4.30992		HEM3_HUMAN			207.039			156.558	181.798	281.16	144.064	494.003	230.127		328.283	295.527	461.646	465.421		610.765	461.191		499.756	891.299	813.162	686.005	419.004	950.62	1000.1	793.365	738.911	1001.13	749.787	1116.12	752.764	530.797	814.918
ENOG_HUMAN	4.03722	4.67126	6.58541	7.52234		ODPA_HUMAN	2828.33	2862.8	3082.64	2656.4	2367.36	2374.02	2695.26	7024.03	6945.59	6147.26	5266.1	6521.55	5890.03	6299.09	10850.5	9432.12	8783.74	9343.49	11257.4	9867.17	9922.4	11826.6	13480.7	13669.2	13607.6	14495.7	11497	13096.1	16653.5	16797.8	17370.4	17515.5	18970.1	16925.7	17372.2
THIK_HUMAN	0.801922	1.28669	1.79744	2.48564		CY1_HUMAN	2080.58	1207.82	1156.34	1511.65	1801.48	1393.14	1525.17	3013.41	2800.07	3133.28	2789.12	2832.16	3061.16	2938.2	4558.89	3812.01	4840.7	4221.55	4524.04	3331.28	4214.74	5194.74	5456.83	5557.62	4583.27	5259.89	5815.5	5311.31	6532.83	6615.62	8345.25	6534.43	7127.76	6891.95	7007.97
SRP19_HUMAN	1.23477	1.86564	1.59945	2.27983		RU2B_HUMAN	1297.03	1235.72	1578.81	1284.03	1668.8	898.602	1327.17	2833.35	2994.21	2991.58	2093.68	2738.79	2883.08	2755.78	4064.65	3311.54	3455.76	4763.28	3653.39	3846.15	3849.13	5723.47	5854.52	6422.09	4463.83	6078.57	6902.99	5907.58	5790.35	7511.14	9148.54	5952.01	6658.9	6350.15	6901.85
RU1C_HUMAN	2.14831	2.74	3.89137	5.27616		RU2B_HUMAN;SNRPA_HUMAN	236.439		142.313		183.251		187.334	154.404	224.501	569.97	433.18	473.571	183.966	339.932	1254.03	793.429	957.896	292.809	741.663	892.963	822.132	676.294	1115.44	633.608	1333.17	883.388	667.254	884.859	561.148	799.481	978.981	995.43	787.924	888.308	835.212
LEG1_HUMAN	1.87191	2.96119	3.84893	4.77429		CFAH_HUMAN	36.7222	341.99		89.8772		156.085	156.169	234.251	386.327	512.552	460.878	458.452	227.871	380.055	597.763	685.027	390.806	445.029	446.233	461.13	504.331	622.782	885.46	770.126	486.487	992.28	924.649	780.297	674.008	960.844	857.531	925.342	959.067	766.383	857.196
DHPR_HUMAN	1.69609	2.73441	3.77504	5.36254		RU17_HUMAN	2364.66	2083.14	1934.55	2284.58	2595.87	2854.23	2352.84	6595.37	5988.79	4788.21	4341.17	5205.16	5619.16	5422.98	9283.26	8274.56	9843.58	8136.83	8518.61	9124.81	8863.61	12411.5	12446.2	10872.1	12896.4	12005.8	11303.2	11989.2	13383.9	16293.6	14705.5	14238.3	16025.9	13986.4	14772.3
HMGB1_HUMAN	1.82253	2.71131	3.56331	5.37472		ITA5_HUMAN	868.604	1003.49	1318.84	1083.21	1043.04	1024.52	1056.95	2198.91	1723.69	1917.5	1905.9	1853.05	1893.64	1915.45	3299.71	2552.87	2492.3	2686.29	1899.07	2775.76	2617.67	2926.19	4596.27	3936.43	3418.75	3537.56	4427.64	3807.14	4791.85	5600.63	5076.64	5339.3	5183.65	4399.72	5065.3
CLCA_HUMAN	2.23141	4.02551	5.6763	6.8863		NFIC_HUMAN	243.298	205.909	449.148	519.966	409.371	624.835	408.755	465.098	435.655	591.625	581.141	267.973	437.57	463.177	494.838	979.028	1158.11	750.295	686.487	788.1	809.476	905.978	1129.22	1203.59	977.87	1322.66	892.835	1072.03	1655.02	1570.96	1638.71	1607.05	1597.11	835.149	1484
CLCB_HUMAN	2.16911	3.75104	4.99395	5.77548		NFIA_HUMAN;NFIC_HUMAN	543.879	231.752	401.645	502.461		232.252	382.398	842.811	698.171	888.733	503.199	544.244	607.844	680.834	725.642	825.968	903.688	1666.2	1324.08	1150.62	1099.37	1224.43	1010.75	1044.95	1482.54	1051.87	1363.86	1196.4	1285.79	1398.65	2000.18	2189.2	1751.17	1815.46	1740.08
ANXA4_HUMAN	2.60656	3.97744	5.81417	6.9659		VIME_HUMAN	15753.2	15559.8	15780.2	16331.6	14785.6	14868.5	15513.1	31300.7	29971.2	31404.9	29979	30050.1	30453.3	30526.5	45897.1	45660.8	47221.7	42936	44930	46743.1	45564.8	63540.4	61671.6	61596.7	59546.3	60791.7	59745.7	61148.7	68307	75033.7	75186.5	73268.1	73793.1	71771.1	72893.2
CN37_HUMAN	2.58192	3.80851	5.01545	6.40445		A2AP_HUMAN		718.646	1027.05	1043.3	606.564	459.607	771.033	1426.24	576.408	1184.14	1496.32	1267.36	1285.55	1206	2267.55	2444.11	2290.05	2338.52	1976.4	1955.59	2212.04	4114.7	4359.27	3670.2	3143.49	2883.52	4446.08	3769.54	5343.27	3805.03	3954.68	3012.79	2778.31	1685.11	3429.87
DLDH_HUMAN	2.09191	3.03709	4.31153	5.09754		RS17_HUMAN	3377.44	3025	2564.16	2851.38	2304.08	3130.47	2875.42	5362.47	5855	5704.73	5076.11	6032.83	5156.9	5531.34	9036.91	9367.21	8981.78	7773.91	8316.18	9095.54	8761.92	10991.6	10939.1	10763.4	10656.9	11790.2	9648.96	10798.4	14600.8	14201.8	16861.8	15519.6	16271.8	14446.6	15317.1
ROA1_HUMAN	2.13877	3.17519	4.27926	5.48504		K1C19_HUMAN	4420.52	4807.75	4424.49	4230.91	4804.61	4170.52	4476.47	10553.1	10064.3	9349.19	8580.57	9871.48	9070.68	9581.55	17066.3	14551.4	15777.1	15650.4	15424.2	15990	15743.2	20489.2	20350.5	21525.8	22010.1	22241.9	20909.9	21254.6	25562.5	27112.5	26397.1	24908.7	27610.9	24151.4	25957.2
RU2A_HUMAN	2.11611	3.44592	4.63506	5.79365		K1C10_HUMAN;K1C17_HUMAN;K1C19_HUMAN;K1C9_HUMAN	2269.11	2967.08	1900.11	2718.51	3128.97	3219.61	2700.57	9624.06	7982.96	7866.45	8976.43	6908.4	6361.7	7953.33	15158.8	16075.9	19081.4	15487.3	18081.4	19959.8	17307.4	20595.3	18630	15554.8	14963.1	15113.4	19554.3	17401.8	23215.3	25200.9	30625.8	27918.8	27099.9	24545.6	26434.4
COX6C_HUMAN	2.48983	4.13075	5.26276	6.11136		K1C17_HUMAN;K1C19_HUMAN	23722	25077.1	26762	24222.7	25525.3	25969.3	25213.1	51818.8	47126.8	49882.3	48091.1	47710	48704.6	48888.9	74628.3	70657.3	67854.4	75271.7	73760.5	73020.5	72532.1	97825.4	95909.5	95221.1	94532.1	96197.8	99565	96541.8	107907	115404	121112	116308	115867	115319	115320
PARP1_HUMAN	2.18983	3.42638	4.72672	5.79384		K2C7_HUMAN	22178	21491.2	21769.4	20556.2	18978.5	20185.4	20859.8	42691.9	41998.5	43949.2	41996.2	40965.5	41733.3	42222.4	63632.5	62649.4	65672.2	61992	63078.9	63386.6	63401.9	86911	86325.5	87416	81065.1	85609.7	82816.7	85024	95297.5	102359	103975	97131.7	101739	90683.5	98530.9
DPOLA_HUMAN	2.06483	3.07863	4.39649	5.04969		GNAI3_HUMAN	805.892	1077.79	874.572	1441.38	1183.51	1349.05	1122.03	2656.95	2375.06	2530.37	2415.15	2442.97	2518.26	2489.79	3903.04	3758.87	4699.31	3685.49	4307.57	5010.83	4227.52	6416.89	5701.18	6308.45	4912.28	6069.01	6494.91	5983.79	5408.69	6444.92	6920.45	7231.54	5524.25	5816.48	6224.39
LKHA4_HUMAN	2.11801	3.45863	4.82803	6.03249		ANXA5_HUMAN	5794.86	6495.33	6705.25	6189.05	5794.38	6183.36	6193.7	14216.6	14084.9	13178.4	14088.4	13772.5	13486	13804.5	22026.9	22135.3	19551.3	20802.7	22961.2	21789.7	21544.5	28968.2	28180.6	29424.2	27144.9	29662.5	29583.1	28827.2	32420.6	35116.1	36039.5	34544.7	35513.6	31643.7	34213
ALDOC_HUMAN	1.63924	3.01012	3.4733	4.53901		RSSA_HUMAN	14225.1	14131.7	14175	12846.3	11007.6	11382.7	12961.4	24361.6	25042	27620	22984.3	27688.8	25053.5	25458.4	38169	36328.9	37480.1	35812.1	37002.7	36521.6	36885.7	53711.5	49369.1	50924.4	49329.4	45935.6	49104.4	49729.1	55274.8	50392.3	58257.5	47914.9	57396.3	50608.7	53307.4
CO4A_HUMAN;CO4B_HUMAN	2.55882	4.10461	5.64136	6.88142		CD63_HUMAN	1391.82	503.896	1493.99	962.485	1009.38	1032.29	1065.64	2169.89	2099.32	2552.01	2437.79	2905.67	1940.14	2350.8	2758.94	4722.42	3031.9	2985.15	1972.62	3571.15	3173.7	5305.77	5351.32	5043.42	4038.47	5160.42	3960.33	4809.96	5716.14	5080.43	8296.25	5166.63	4069.4	5995.6	5720.74
H2A1D_HUMAN;H2A1H_HUMAN;H2A1J_HUMAN;H2A1_HUMAN;H2A2A_HUMAN;H2A2C_HUMAN;H2AJ_HUMAN;H2AV_HUMAN;H2AZ_HUMAN	1.72921	2.41207	2.83306	3.91322		RM03_HUMAN		119.048	571.682	171.252		265.287	281.817	391.57	455.883	683.773	649.982	661.25	596.878	573.223	1041.07	1031.07	788.325	280.197	893.116	410.343	740.687	1351.64	1624.1	1231.86	1324.97	1187.92	644.957	1227.57	1326.38	1404.75	3076.24	1838.01	1770.51	1515.87	1821.96
H2AV_HUMAN;H2AZ_HUMAN	2.69511	5.32952	6.96346	9.49686		SNRPA_HUMAN	1134.59	3209.24	1915.71	1221.94	1424.46	1954.68	1810.1	1291.97	3080.75	5147.47	2871.9	3321.89	2792.92	3084.48	3890.72	5206.34	5360.25	4648.07	6222.94	4578.26	4984.43	8545.45	5848.39	6556.41	5249.44	8567.8	8460.17	7204.61	9042.73	7870.63	8492.87	7293.58	9422.17	9282	8567.33
H2A1D_HUMAN;H2A1H_HUMAN;H2A1J_HUMAN;H2A1_HUMAN;H2A2A_HUMAN;H2A2C_HUMAN;H2AJ_HUMAN	1.78244	2.53973	2.19797	1.03217		FGF2_HUMAN	413.52	231.804	434	265.315	384.307	295.551	337.416	555.143	431.871	946.312	664.27	792.023	954.244	723.977	1101.7	1208.45	772.717	874.377	952.916	1135.54	1007.62	1333.87	1299.89	1579.07	1498.44	1663.07	1297.26	1445.27	1548.19	1816.11	2030.2	2041.85	1840.02	1643.22	1819.93
GRL1A_HUMAN	2.66382	4.35081	4.53642	6.47158		PO2F1_HUMAN;PO2F2_HUMAN;PO2F3_HUMAN					73.9367		73.9367	66.0008	85.5008		200.377	109.876		115.439	132.611	479.552	166.497	258.003	231.343	293.275	260.214	366.223	432.794	429.185	179.44	589.826	450.754	408.037	192.467	312.138	468.253	405.79	307.065	226.256	318.661
UBFL1_HUMAN	2.16375	3.21266	4.9431	6.37366		ENOG_HUMAN				217.877	264.319		241.098	1208.49	1073.49	974.735	369.809		1240.3	973.365	1271.36	899.746	1426.92	1029.51	1186.58	943.267	1126.23	388.003		1628.12	2139.76	2018.74	1764.02	1587.73	1263.86	1899.63	2830.16	1045.06	2519.07	1323.95	1813.62
DERPC_HUMAN	2.43649	2.84693	4.98252	5.88578		THIK_HUMAN	1243.12	561.289	413.781	471.97	208.4	421.165	553.288	475.389	492.141	371.626	469.027	345.831	508.147	443.694	619.252	968.846	956.403	644.306	564.82	517.825	711.909	1131.53	861.477	1109.84	1017.12	905.575	941.463	994.501	1519.38	1669.63	1981.08	912.799	1500.94	667.803	1375.27
RGPD1_HUMAN;RGPD2_HUMAN	0.65168	0.986329	1.20447	1.85886		SRP19_HUMAN	206.464	133.968		128.779	152.13	189.342	162.137	203.717	149.265	199.426		203.025	245.578	200.202	251.769	154.766	216.805	396.095	443.644	351.857	302.489	293.159	440.329	128.417	101.389	398.603	194.082	259.33	740.399	265.699	388.043	457.517	291.58	74.6257	369.644
ST1A3_HUMAN;ST1A4_HUMAN	2.54049	4.10922	5.3984	7.1601		RU1C_HUMAN	924.632	798.456	1186.95	1829.95	683.524	1109.58	1088.85	2271.2	2956.44	2060.33	2413.04	1606.19	2727.91	2339.18	2338.5	3309.59	2475.54	3393.46	3078.42	3305.13	2983.44	4546.54	4693.2	3891.86	3214.54	3872.71	5203.84	4237.11	6272.94	5402	7166.33	5109.35	6007.18	4511.84	5744.94
HS71A_HUMAN;HS71B_HUMAN	2.10352	3.08626	4.09169	4.90288		LEG1_HUMAN	4982.17	4766.01	4562.05	5150.17	4671.88	4139.86	4712.02	9347.73	9143.58	9578.38	9183.92	7138.78	8530.45	8820.47	14972.1	14283.9	13843.3	13470.2	12841.8	14308	13953.2	18852	19033.4	18368.7	17350.7	17928.1	17284.7	18136.3	22655.5	23073.4	24051.1	22529.3	21170.4	21499.7	22496.6
HS71A_HUMAN;HS71B_HUMAN;HS71L_HUMAN	2.20141	3.22775	4.45825	5.23497		DHPR_HUMAN	211.859	603.786	284.486	343.139	153.47	505.263	350.334	488.897	557.981	586.412	534.436	803.664	593.787	594.196	961.115	1308.82	872.881	716.627	739.743	1148.55	957.956	1656.48	1177.97	1118.99	1487.66	1197.74	1296.3	1322.52	2109.95	1231.93	2025.75	1936.23	1620.59	2347.62	1878.68
U2AF1_HUMAN;U2AF5_HUMAN	2.08799	3.16134	4.18533	5.20137		HMGB1_HUMAN	5338.8	3776.32	3892.34	4568.13	3186.2	3587.68	4058.25	7591.78	8164.39	7610.31	6942.69	7391.38	6677.1	7396.27	9850.54	11064.9	11813.9	11547.5	10961.2	10781	11003.2	15953.5	13944.9	14083.8	13605.7	14770.8	14405.9	14460.8	20996.4	23196.3	22692.7	21236	23123.8	19626.4	21811.9
CBSL_HUMAN;CBS_HUMAN	2.10154	2.88763	4.41736	5.15381		CLCA_HUMAN	2948.03	2164.61	1668.85	2802.11	2680.47	2516.09	2463.36	6628.8	4969.44	4714.79	5164.82	5672.61	5830.12	5496.76	10121.1	9075.23	8806.52	11222.5	10133.7	10138.6	9916.27	13228.5	11811.8	15140.4	15949.3	12958.9	14807.7	13982.8	16027.7	17528.7	16309.1	16004	17467.7	18443.4	16963.4
CALM1_HUMAN;CALM2_HUMAN;CALM3_HUMAN	2.11668	3.15771	4.28739	5.09963		CLCB_HUMAN	1055.93	1443.67	1442.23	1235.86	943.857	932.815	1175.73	2433.74	2685.6	2647.76	2577.99	2309.81	2646.81	2550.28	4716.94	4102.94	3673.39	4802.63	4009.92	5155.36	4410.2	5246.41	6274.48	5856.65	5919.42	5858.12	6074.06	5871.52	6231.09	6631.57	7802.37	6964.31	6609.49	6503.52	6790.39
RPAC2_HUMAN	2.05634	3.6366	4.72619	6.95981		ANXA4_HUMAN	964.866	672.096	576.063	802.953	1069.33	1035.95	853.543	1917.09	2321.27	2138.95	1836.88	2293.29	2841.37	2224.81	3226.87	3399.43	3417.6	3369.27	3782.32	3174	3394.92	5262.98	4694.09	5182.61	4974.41	5058.36	4603.41	4962.64	5093.28	5840.62	7057.78	6441.9	5389.81	5850.76	5945.69
RO60_HUMAN	2.00981	4.13865	4.92553	7.08261		CN37_HUMAN	704.601	487.405	566.093	322.902	993.387	566.448	606.806	1729.07	1459.66	1689.6	1440.46	1870.73	1210.84	1566.73	2715.12	2177.56	1756.6	3088.27	1828.86	2299.75	2311.03	2417.66	3349.64	3028.63	3007.7	3636.16	2820.65	3043.41	3846.45	4255.73	4422.55	3278.53	3886.89	3627.39	3886.26
LYAG_HUMAN	1.89438	2.89757	4.10572	5.20217		DLDH_HUMAN	1605.49	1377.97	1381.68	2135.36	1618.17	989.742	1518.07	3350.77	2665.72	3021.59	4102.21	2833.82	3079.83	3175.66	3934.99	4627.86	4995.75	4497.82	4541.79	5064.9	4610.52	6903.65	6199.13	7216.62	6369.85	6795.65	5786.32	6545.2	6373.54	7793.8	8847.59	7900.54	7372.97	8142.07	7738.42
HLAC_HUMAN	1.97771	2.74392	3.17095	5.15936		ROA1_HUMAN	21723.2	12279.7	18083.1	16582.9	17937.4	18871.2	17579.6	37127.5	37348.3	40372.4	35200.3	36606.7	38937.1	37598.7	57050.8	55640.2	52853.5	58584.3	56622.1	54160.4	55818.5	83430.4	78452	67538.2	74480.2	77346.5	70118.3	75227.6	88069.1	100780	104344	94561.3	97140.1	93653.7	96424.7
ARAF_HUMAN	2.14313	3.07464	3.33352	4.14739		RU2A_HUMAN	2404.05	2113.01	2493.6	2027.94	2441.33	2142.15	2270.35	5473	4522.82	4828.11	5081.28	4410.21	4510.46	4804.31	8213.26	6759.66	8458.76	7758.38	7690.43	8060.08	7823.43	8979.07	10624.8	10840.7	11065.1	10850.2	10779.3	10523.2	13207.5	13215	13589.4	12823.6	13409	12677	13153.6
H14_HUMAN	2.08131	3.11546	4.99262	5.47351		COX6C_HUMAN	1050.2	1065.5	1313.54	745.785	1938.58	1365.04	1246.44	2862.54	3246.78	3264.47	3752.71	3134.18	2359.89	3103.43	4930.59	5478.74	4144.3	4311.57	5710.7	6316.5	5148.73	6224.92	6952.28	4620.2	7334.2	7159.6	7067.1	6559.72	6092.71	8478.11	8394.05	8114.75	7580.33	7044.71	7617.44
H12_HUMAN;H14_HUMAN	1.94549	2.87742	3.68016	4.49346		PARP1_HUMAN	2250.42	2151.56	2045.8	2569.95	2046.9	2302.41	2227.84	4786.14	5103.29	4976.29	5063.18	4845.23	4497.39	4878.59	7869.07	7348.11	7398.21	7276.21	7512.68	8396.27	7633.43	11044.6	10400.4	10871.8	9914.84	10572.2	10378.4	10530.4	11875	13656.5	13482	12868.5	13367.8	12196.7	12907.8
ODP2_HUMAN	2.0836	3.46966	4.6322	5.72271		DPOLA_HUMAN	794.272	257.658	453.096	471.63	476.365	305.793	459.802	1012.73	607.965	970.039	1059.79	732.815	1313.13	949.412	1464.97	1373.22	1389.88	1287.19	1370.91	1607.19	1415.56	1851.77	2214.79	2029.97	1756.26	2064.32	2211.98	2021.52	2396.48	2357.56	2603.34	2525.64	2141.37	1906.76	2321.86
PTPRF_HUMAN	2.22173	2.33812	3.36751	4.24239		LKHA4_HUMAN	1451.4	1523.93	1221.12	1213.07	1337.12	1436.34	1363.83	2934.25	3187.17	2706.67	3292.99	2430.13	2780.44	2888.61	4406.66	4951.93	5139.21	4571.37	4620.11	4612.6	4716.98	6001.47	6397.84	6768.37	6420.72	6642.52	7276.77	6584.62	7635.36	8589.88	9046.55	7953.83	8818.91	7319.21	8227.29
THIO_HUMAN	2.09994	2.94458	3.84222	4.88693		ALDOC_HUMAN	105.377		755.375	598.072	461.707	282.176	440.541	419.876	1265.54	485.92	545.325	1034.62	581.64	722.154	1039.62		1431.22	1238.24	685.631	2235.7	1326.08	964.13	1440.34	2780.93	1029.36	2578.41	387.614	1530.13	2183.61	2534.52	2139.6	1875.52	1367.35	1897.14	1999.62
COX5B_HUMAN	2.19404	3.35576	4.49443	5.24731		CO4A_HUMAN;CO4B_HUMAN	780.575	647.976	479.573	520.6	374.028	748.508	591.877	1708.81	1289.48	1257.91	1360.41	1958.27	1512.15	1514.5	2234.3	2805.54	2322.25	2277.24	2123.31	2813.88	2429.42	3668.31	3699.17	2491.15	2341.56	4206	3627.76	3338.99	4409.84	3900.4	5114.8	3350.8	4246.05	3415.83	4072.95
PPGB_HUMAN	1.86622	4.20407	4.47465	5.21087		H2A1D_HUMAN;H2A1H_HUMAN;H2A1J_HUMAN;H2A1_HUMAN;H2A2A_HUMAN;H2A2C_HUMAN;H2AJ_HUMAN;H2AV_HUMAN;H2AZ_HUMAN	131275		123793	116404	111757	108924	118431	204666	200968	210054	207744	205017	200296	204791	295170	277289	283680	289393	281563	286884	285663	330049	345366	332706	337342	335547	332114	335521	445896	479750	469081	465850	451553	468539	463445
MGST1_HUMAN	2.5464	4.48265	5.33252	6.98846		H2AV_HUMAN;H2AZ_HUMAN	2630.16	2716.96	5456.21	3712.97	5041.74	4627.23	4030.88	12801.7	10803.5	8417.58	10788.9	10584.8	11785.5	10863.7	22781	21664.8	19648	20819.1	22006.8	21976.2	21482.6	27736.4	29090.7	26557.7	27084.6	30198.2	27745.6	28068.9	34160.1	39352.3	40192.2	40998.8	38893.9	36086.9	38280.7
CO7_HUMAN	2.75246	4.60701	6.02835	8.00661		H2A1D_HUMAN;H2A1H_HUMAN;H2A1J_HUMAN;H2A1_HUMAN;H2A2A_HUMAN;H2A2C_HUMAN;H2AJ_HUMAN	2011.33	2016.54	2384.7	1229.14	1495.45		1827.43	4794.9	1999.28	2931.9	2973.87	3974.92	2868.91	3257.3	5272.66	4719.86	5207.38	4205.45	4212.98	4228.79	4641.19	4288.92	4186.5	6529.43	3556.19	3706.39	1832.44	4016.64	2327.5	1580.16	2005.13	2682.39	1809.57	912.572	1886.22
KAP0_HUMAN	2.50265	3.56992	5.09152	6.49601		GRL1A_HUMAN	102.48						102.48	196.576			249.877		372.512	272.988					228.752	662.991	445.871	974.902	251.44	457.904	103.876	438.606	562.624	464.892	845.332		899.106		343.127	565.265	663.207
ESTD_HUMAN	2.35069	3.96728	5.28549	6.26314		UBFL1_HUMAN		287.971	340.464				314.217	747.424	477.608			814.634		679.889	254.809		1370.67	1116.55	865.404	1439.93	1009.47	1545.66		1569.51	1837.52	1409.56	1403.8	1553.21	1991.23	2135.91	2645.72	1775.32	1758.53	1709.58	2002.71
CH60_HUMAN	2.00909	2.99625	3.92539	4.73377		DERPC_HUMAN	701.57	249.496	571.541	507.234	334.51	440.674	467.504	1234.7	1275.32	1197.83	1066.98	1029.79	1029.8	1139.07	1270.46	1356.65	1162.78	963.888	1356.22	1875.72	1330.95	2476.62	2670.31	2425.17	2490.43	1865.37	2048.18	2329.35	2588.33	3138.38	2938.52	2669.36	3002.32	2172.84	2751.62
CLUS_HUMAN	1.84935	2.73423	3.60375	4.32574		RGPD1_HUMAN;RGPD2_HUMAN	149.001						149.001	67.7508		200.252	92.0008	62.2506	63.2505	97.1009	209.502	161.002	136.502		182.814	45.0003	146.964	53.1075		167.408	144.001	233.377	299.44	179.467	111.001	466.842		111.751	418.293		276.972
BIP_HUMAN	1.98203	2.97646	3.8917	4.74449		ST1A3_HUMAN;ST1A4_HUMAN	738.328	617.717	720.284	1189.87	1091.59	816.609	862.4	2327.46	2381.88	1542.9	2833.65	1881.51	2178.11	2190.92	2971.59	3991.69	3657.71	3378.29	3789.29	3474.16	3543.79	4468.85	4679.01	4705.98	4762.79	4810.09	4506.75	4655.58	6037.75	6576	7649.54	5555.59	5553.18	5677.13	6174.87
BIP_HUMAN;HSP72_HUMAN;HSP7C_HUMAN	2.33189	3.36539	3.86534	4.87517		HS71A_HUMAN;HS71B_HUMAN	8084.44	5987.88	7685.52	6123.06	7258.79	7335.37	7079.18	14923.5	15338.2	14843.1	15783	14122.3	14337	14891.2	22203.5	21559.4	21088.3	23091.6	21552.7	21593.6	21848.2	29522.9	29348.4	29023.6	29951.4	27902.6	28046	28965.8	33779.9	35688.5	35822.9	34449.9	35703.7	32805.4	34708.4
LAMC1_HUMAN	2.77822	4.5953	3.45834	4.60837		HS71A_HUMAN;HS71B_HUMAN;HS71L_HUMAN	3784.28	3018.08	2856.04	3123.07	3980.95	3166.01	3321.41	7335.23	7513.95	7518.1	7224.09	7695.92	6583.37	7311.78	10862.4	9986.07	10973.7	11118.7	10610.6	10772.6	10720.7	13650.2	14928.6	14994.6	15448.1	16185.8	13638.7	14807.7	17266	19185.6	19214.9	18457.5	17492.1	12708.6	17387.5
PPAL_HUMAN	1.44912	2.49527	3.41867	5.24627		U2AF1_HUMAN;U2AF5_HUMAN	5220.13	5792.98	4746.92	4484.5	4488.36	4319.18	4842.01	11002.5	10083	9814.32	10187.4	9021.8	10551.3	10110.1	15895	16734.7	15116.7	15064.6	15087.2	13945.3	15307.2	19771.5	21311.5	19388.7	19576.7	21697.4	19846.8	20265.4	24966.3	26745.2	28305.7	24499	24644.5	21949.9	25185.1
HSP7C_HUMAN	1.95876	2.96775	3.96106	4.76309		CBSL_HUMAN;CBS_HUMAN	404.381	509.459	489.906	611.49	237.078	610.054	477.061	1376.94	828.159	986.509	906.502	838.195	1079.08	1002.56	1415.56	1388.52	1467.75	1451.14	1002.06	1540.43	1377.58	1825.29	2337.98	2582.4	1818.11	2107.74	1972.6	2107.35	2218.04	2642.77	2633.74	2127.27	2833.19	2297.08	2458.68
HSP72_HUMAN;HSP7C_HUMAN	2.01894	2.94609	3.92386	4.79511		CALM1_HUMAN;CALM2_HUMAN;CALM3_HUMAN	10113.9	10463.3	10580.9	8861.39	10467.7	9617.71	10017.5	21379.4	21897.1	22367.1	21020.1	19371	21188	21203.8	32664.2	30635.1	30900.7	30991.2	32012.9	32589.7	31632.3	44489.7	44560.4	41550.7	41636.8	43153.3	42302.2	42948.9	48260.8	51826	53113.2	52051.4	50454.5	50807	51085.5
GTR1_HUMAN	1.82726	3.34006	4.00113	4.94153		RPAC2_HUMAN	417.832	286.202	691.885	560.06	355.313	611.742	487.172	1427.64	981.468	1050.59	1024.98	945.872	580.191	1001.79	1722.64	1419.7	1948.63	1748.49	1580.85	2209.59	1771.65	2242.96	2716.54	1724.82	1719.31	2444.77	2966.4	2302.47	3097.44	2947.34	3196.01	4268.43	3357.58	3476.95	3390.63
GTR14_HUMAN;GTR3_HUMAN	2.29129	2.81643	2.95183	4.39264		ADX_HUMAN								413.021					532.385	472.703					1355.45	1002.46	1178.95	3137.55	1636.39		1549.37			2107.77	1545.97	2679.78	1951.08				2058.94
EPB41_HUMAN	2.15296	3.38604	3.36603	5.80126		RO60_HUMAN	361.715	316.231		564.278	201.552	242.035	337.162	901.646	704.891	623.446	681.052	395.314	759.439	677.631	1508.65	1059.55	1557.28	1160.35	1317.42	1769.13	1395.4	1473.56	1821.23	1730.59	1535.45	1829.68	1573.71	1660.7	2642.59	2396.24	2567.59	2185.82	2551.54	1984.15	2387.99
UMPS_HUMAN	1.90823	3.00797	4.55481	5.66567		LYAG_HUMAN	307.251	464.701	527.426	509.072	420.565	384.376	435.565	717.013	524.715	1153.77	907.454	963.884	683.924	825.127	1365.72	1171.31	1297.45	1480.54	1319.75	937.711	1262.08	1575.48	1829.72	1573.8	1762.52	1904.36	2083.96	1788.31	2451.53	2075.17	2544.63	2211.31	2425.48	1887.18	2265.88
ODPB_HUMAN	2.31165	3.41879	4.97625	6.32403		HLAC_HUMAN	292.426		475.424	84.7029	292.697	215.191	272.088	617.294	282.57	554.982	929.981	200.618	643.227	538.112	814.838	911.197	439.2	721.983	937.206	655.101	746.587	951.625	418.039	757.891	989.312	1053.8	1006	862.778	935.471	2171.91	1684.06	1073.5	1073.24	1484.63	1403.8
ODB2_HUMAN	4.76351	4.29042	9.22255	14.192		ARAF_HUMAN	80.4134	511.635	216.252	162.974	231.121	223.609	237.667	262.688	407.631	493.24	534.046	687.332	671.172	509.351	775.741	524.256	675.614	745.462	832.875	830.509	730.743	753.3	1104.47	993.219	609.53	715.479	577.621	792.27	853.286	1016.37	956.333	906.095	1162.33	1019.78	985.699
PYGB_HUMAN	1.95902	2.91047	4.12751	5.07181		H14_HUMAN		1670.54	1681.08	1527.35			1626.32			4114.61			2655.17	3384.89	4934.04	4278.09	5475.3			5579.57	5066.75		8119.61					8119.61	8901.69						8901.69
RALA_HUMAN	2.27064	3.89632	5.29682	7.08142		H12_HUMAN;H14_HUMAN	138329	129282	125761	133852	140291	133011	133421	269261	267111	256672	258241	252688	253441	259569	401794	376231	367622	381307	385227	391268	383908	493058	497981	489224	476721	511636	477445	491011	544390	602789	628482	590355	631794	599319	599522
RALB_HUMAN	2.66659	4.63874	5.43391	8.53638		ODP2_HUMAN	1422.23	1539.42	1417.21	1665.22	1460.49	1500.76	1500.89	3175.52	3582.52	3323.14	3266.17	2575.17	2840.96	3127.25	5850.41	5389.77	4487.72	5724.69	5791.2	4001.6	5207.56	6969.55	6169.75	7324.99	6637.42	7116.98	7495.84	6952.42	8680.11	9332.5	9231.95	8684.28	8457.49	7148.6	8589.16
LAMP1_HUMAN	2.49482	3.69382	5.02376	6.19827		PTPRF_HUMAN		382.376	396.161	365.855	707.711	240.538	418.528	1156.25	952.895	521.096	862.056	1081.58	1005.27	929.858	757.946	1308.53	1079.58	777.602	939.764	1007.99	978.569	1105.64	1779.85	1209.15	2086.03	1233.18	1042.53	1409.4	1207.51	2018.94	1620.53	2380.75	1671.35	1754.27	1775.56
ACADM_HUMAN	2.27652	3.49172	4.62404	5.93185		THIO_HUMAN	23196.5	21148.8	22723.8	22489.3	20199.1	19258.6	21502.7	44428.3	46927.6	42783.8	44608.3	47679.2	44498.8	45154.3	69028.2	64783.8	61651.7	62019.4	60503.8	61911	63316.3	84362.6	84564.7	84314.7	81581.2	81656	79228.4	82617.9	103256	106855	110820	111423	103171	94967.8	105082
TOP1_HUMAN	2.21616	3.46576	4.85683	6.07058		COX5B_HUMAN	5440.66	4110.9	5650.81	5968.93	6324.13	4636.84	5355.38	12139.8	12903.9	10067.5	12202.2	11901.3	11284.9	11749.9	19506.7	17731.9	18114.2	17807.6	16818	17849.9	17971.4	23684.7	24330.8	25090.8	23973.8	25325.6	22010.5	24069.4	26052.1	26629.5	30899.5	27311.6	29111.1	28604.1	28101.3
TOP2A_HUMAN	1.93954	3.3217	4.4019	5.65746		PPGB_HUMAN			378.014	178.24	290.93	277.357	281.135	711.284	274.897		333.144	752.717	551.264	524.661	945.108	1685.4	1154.81	1337.14	1025.55	943.47	1181.91	808.407	1140.85	1136.07	1508.79	1552.54	1401.23	1257.98	1023.42	1096.7	1551.1	1225.12	1918.64	1974.77	1464.96
TOP2A_HUMAN;TOP2B_HUMAN	2.21953	3.56367	5.35094	5.7328		MGST1_HUMAN	583.199	1539.55	1014.11	1532.11	544.073	875.168	1014.7	2734.45	2699.54	3329.48	3014.64	2456.53	1268.35	2583.83	5019.34	5016.83	4223.04	4779.04	4436.37	3816.71	4548.55	6699.71	4652.03	5174.01	5692.68	4922.49	5324.61	5410.92	6610.17	8637.96	7344.2	6729.59	7127.36	6097.93	7091.2
G6PD_HUMAN	2.10457	3.39082	4.55574	5.60774		CO7_HUMAN	503.351	160.926	425.054	294.697	334.7	102.579	303.551	723.331	1006	818.105	693.632	1041.92	730.093	835.514	1338.86	1055.25	1062.71	2205.11	1476.57	1252.28	1398.46	1796.09	1947.42	1870.02	1806.71	1680.19	1879.05	1829.91	2441.62	2641.26	2756.47	2530.01	1935.37	2277.76	2430.41
UBL4A_HUMAN	1.4031	2.44406	3.69467	3.86323		KAP0_HUMAN	414.241	429.883	557.496	601.053	428.586	320.399	458.61	1175.19	1267.19	1122.77	1031.09	1120.73	1169.47	1147.74	1570.27	1772.78	1409.03	1642.46	1806.74	1621.92	1637.2	2298.13	2152.29	2537.43	2291.1	2463.22	2267.94	2335.02	2377.58	3196.85	3451.95	2654.96	3237.86	2955.59	2979.13
PYC_HUMAN	2.19377	3.30559	4.51579	5.81842		ESTD_HUMAN	782.523	743.08	618.826	709.706	873.303	683.953	735.232	1608.44	1683.77	1792.58	1783.24	1662.32	1839.45	1728.3	3447.36	2657.66	2826.69	3032.08	2886.55	2650.9	2916.87	4140.42	4485.47	4055.86	3861.01	3320.49	3453.13	3886.06	4665.23	4856.39	5154.3	4260.6	4835.21	3857.44	4604.86
DMD_HUMAN	1.57132	2.54319	4.0307	4.26636		CH60_HUMAN	12417.9	12310.3	12587.5	11739.5	12085	11844.5	12164.1	24747.7	25158.3	25809.7	24507.3	22796.5	23613.2	24438.8	37369	35892.2	35664.3	36906.7	36866.4	35982	36446.8	48130.8	48177.4	46185.2	46951.8	48443.7	48604.2	47748.9	55206	57241.7	61713.7	57266	59755.4	54309.8	57582.1
C1TC_HUMAN	2.13268	3.23915	4.27913	5.18629		CLUS_HUMAN	820.959	1605.68	550.778	820.398	814.538	1045.63	942.997	1723.11	2018.79	1484.69	1979.48	1868.43	1389.11	1743.94	2689.28	3171.43	3133.94	2307.02	2002.33	2166.24	2578.37	3550.84	3471.17	3328.72	3649.79	3120.81	3268.65	3398.33	4026.62	4174.79	4823.87	3299.09	4501.8	3648.78	4079.16
MPRI_HUMAN	1.7573	2.73497	3.93943	4.60499		BIP_HUMAN	23636.3	22668.1	22802.4	23313.1	19438.9	21009.2	22144.7	44477.6	45142.6	46002.8	45480.3	40744.2	41500.2	43891.3	65826.2	66065.2	65918.9	66159.9	65221.1	66285	65912.7	87005.7	88517.1	86074.5	83501.2	85928.6	86054.7	86180.3	103684	106257	112944	102823	106167	98516.4	105065
ADHX_HUMAN	2.37029	3.69367	5.07562	6.36812		BIP_HUMAN;HSP72_HUMAN;HSP7C_HUMAN	19911.3	23845.5	18285.2	18336.4	22989.2	19217.2	20430.8	49678.8	46330.3	50030.8	49039.8	44094.3	46680.8	47642.5	71316	70907.8	64959.3	65646.7	72677.8	67037.5	68757.5	85871	80997.4	76654	73823.4	79669.4	76816.6	78972	104940	102166	104349	99130.1	101580	85456.7	99603.6
CDK4_HUMAN	2.34656	4.20166	4.53792	5.62604		LAMC1_HUMAN			85.0341				85.0341	308.914					163.573	236.243	360.292	339.492	301.084	225.116		727.802	390.757	173.156	558.793	245.844	240.514	230.684	315.469	294.077	600.078	488.785	225.688	429.505	237.845	369.313	391.869
PRPS2_HUMAN	2.23586	3.32907	4.65368	5.5127		PPAL_HUMAN	664.462	314.868	641.14	410.772	270.654	779.135	513.505	797.373	927.299	510.086	887.398	622.629	719.989	744.129	1210.81	1324.75	1350.43	1181.29	1488.23	1132.5	1281.34	1650.24	1912.66	1547.3	1734.47	1727.84	1960.53	1755.51	2218.2	2957.76	2628.43	3162	2735.32	2462.22	2693.99
PRPS1_HUMAN;PRPS2_HUMAN	1.73894	3.45892	4.2782	6.51154		HSP7C_HUMAN	21887	20618.8	21102.6	19367.8	19045.5	18397.8	20069.9	41723.6	39724	39345.8	39856.2	37790.3	37433.4	39312.2	60660.6	58699.9	58093.9	60539.9	58907.1	60473.7	59562.5	79798.9	82092.4	79615.8	79136.7	79957.4	76387.2	79498.1	94953.6	99634.4	102609	92518.5	97288.2	86565	95594.8
PABP1_HUMAN	2.3043	3.69494	5.08589	6.33881		HSP72_HUMAN;HSP7C_HUMAN	18304.4	22122.9	19532	19305.2	18393	16180.6	18973	38366.4	38083.4	39635.5	38420.1	39012	36314.5	38305.3	57726.4	55919.9	57274.1	55953.5	54193.3	54310.6	55896.3	77537.6	74796.4	74742.1	75084.8	73179.5	71344.9	74447.6	88344.2	100024	97322.9	87034.9	90936.5	82203.3	90977.6
PABP1_HUMAN;PABP4_HUMAN	2.1137	3.39429	4.51407	5.78045		GTR1_HUMAN	1432.23	1231.09	743.693	1356.17	1910.22	505.188	1196.43	2221.01	1930.51	1523.31	2871.98	2541.76	2028.57	2186.19	3919.45	4291.25	3186.75	4145.86	4897.03	3536.61	3996.16	4312.42	3668.07	5406.15	5526.71	4418.48	5390.65	4787.08	7723.06	6124.07	7196.31	5271.26	6560.4	2598.13	5912.21
PCNA_HUMAN	2.25568	3.45308	4.57984	5.48621		GTR14_HUMAN;GTR3_HUMAN		426.218	421.582			530.185	459.328	1080.45	1484.34	1000.01	899.797	830.97	1019.16	1052.45	1024.86	2083.78	539.883	1753.55	999.874	1360.04	1293.66	729.572	1936.95	885.074	1760.89	1373.53	1449.13	1355.86	1700.85	2243.35	2043.88	2129.03	2664.91	1323.97	2017.66
HARS1_HUMAN	1.96395	3.06746	3.98376	4.64032		EPB41_HUMAN			91.8842	197.702	67.1586	125.776	120.63	553.122	164.94		132.178	203.47	244.851	259.712	544.273	280.845	138.613	489.592	435.487	561.945	408.459	278.891	377.839	355.767	146.143	568.169	709.461	406.045	719.484	1055.04	323.499	599.654	884.918	616.247	699.807
HARS1_HUMAN;SYHM_HUMAN	2.33748	3.52923	4.71976	5.90132		UMPS_HUMAN	879.944	790.369	417.571	979.378	549.962	522.567	689.965	1431.11	1188.42	1405.29	1496.82	1083.1	1294.93	1316.61	1846.3	2515.87	1726.87	1795.18	2157.17	2410.99	2075.4	3579.35	3016.66	3126.37	2778.02	3345.41	3010.16	3142.66	3843.88	3706.85	3821.88	4046.86	3675.42	4359.81	3909.12
CO6A1_HUMAN	2.90544	4.76637	8.35247	9.98145		ODPB_HUMAN	2718.32	1755.91	1663.33	1530.89	2039.82	1908.58	1936.14	4122.99	3947.16	4882.13	4858.93	4731.37	4311.51	4475.68	6340.47	7328.07	6540.94	6090.29	6312.34	7103.49	6619.27	9447.71	10323.9	9949.69	8941.63	10504.8	8640.63	9634.73	12323.5	12587.3	12505.6	11114.8	12548.3	12385.8	12244.2
ADT1_HUMAN	1.66763	2.74871	3.92155	4.34734		ODB2_HUMAN						141.72	141.72	863.008		617.735	722.721	496.875		675.085	1224.78		463.284		436.191	307.896	608.038	1127.58	1229.84	1111.71	1566.27	1390.98	1415.74	1307.02	3294.6		2352.86	1983.09	1410.28	1015.6	2011.29
ADT1_HUMAN;ADT3_HUMAN	0.923838	0.948277	2.34492	2.91338		PYGB_HUMAN	335.227		256.703			189.772	260.567	619.465	256.361	516.755	518.251	763.833	388.079	510.457	823.338	1025.55	711.373	568.984	600.473	820.515	758.372	1166.02	778.71	1563.47	632.981	935.295	1376.49	1075.49	1357.93	1572.54	1623.85	676.467	1405.35	1293.15	1321.55
ADT3_HUMAN	1.59119	2.3739	3.95794	3.47495		RALA_HUMAN	459.392	870.898	71.0008	699.64	470.357	481.102	508.732	956.21	1550.1	1183.11	791.495		1294.81	1155.14	1974.83	2352.12	1793.63	2452.13	1553.24	1767.14	1982.18	2546.42	3133.54	2123.52	3319.79	2354.13	2690.56	2694.66	3460.3	3460.51	4226.92	3668.27	3788.22	3011.04	3602.54
FA5_HUMAN	2.28737	2.55042	4.6551	4.76249		RALB_HUMAN	158.001	173.001		104.001		33.7502	117.188	97.9379	334.215	422.568	311.829	455.599	252.812	312.493	185.506	832.017	526.737	498.571	732.913	485.891	543.606	746.644	575.287	698.532	535.421	947.569	317.29	636.79	1122.88	1271.28	839.971	758.409	1077.22	932.425	1000.36
IMDH2_HUMAN	2.04221	3.04744	3.81507	5.15988		LAMP1_HUMAN	2172.23	2493.25	2898.62	2054.02	2520.9	3250.01	2564.84	6161.47	6559.86	6325.12	6428.88	6285.88	6631.65	6398.81	10061.3	9858.94	7115.18	10210	10067.7	9531.19	9474.05	12459.6	11858.9	13360.5	12672.2	14126.8	12832.8	12885.1	14249.9	15013.3	18250.8	16813	15798.9	15259.5	15897.6
IMDH1_HUMAN;IMDH2_HUMAN	2.72779	4.68331	6.44729	7.44064		ACADM_HUMAN	1420.67	1016.41	1070.05	861.417	1258.56	890.979	1086.35	2164.55	2774.23	2319.86	2870.14	2332.49	2377.28	2473.09	4177.25	4289.58	3138.37	3548.68	4164.42	3441.04	3793.22	5103.59	5499.71	5141.38	4981.13	4742.88	4671.18	5023.31	6377.03	7026.26	6739.82	6208.12	6479.95	5833.1	6444.05
TPR_HUMAN	1.90843	3.00666	4.08476	4.95798		TOP1_HUMAN	2551.96	2321.81	2328.57	2222.38	3061.34	2290.03	2462.68	5261.52	5554.68	5289.29	5440.83	5187.58	6012.31	5457.7	8343.1	8716.57	8406.67	7730.14	8795.79	9218.11	8535.06	12277.9	11783.6	11640.3	11711.2	12088.2	12263.7	11960.8	14548.9	14939.1	15700.9	13935.4	16292.2	14282.9	14949.9
KCRB_HUMAN	2.35931	4.12094	5.19668	7.03584		TOP2A_HUMAN	1194.64	1081.02	1358.15	1004.64	1221.18	1404.03	1210.61	2591.75	2278.4	1708.52	2551.4	2674.57	2283.5	2348.02	3525.94	4268.54	4278.36	4157.96	4302.18	3594.75	4021.29	5272.4	5384.89	5595.84	5303.12	5491.48	4926.18	5328.98	6619.9	6851.53	7588.22	6729.62	6846.51	6458.06	6848.97
ANXA3_HUMAN	2.22831	3.36552	4.54902	5.66059		TOP2A_HUMAN;TOP2B_HUMAN	1189.12	954.598	1323.09	1028.73	808.128	1136.1	1073.29	2529.74	2025.61	2450.68	2452.29	2495.5	2339.41	2382.2	3821.03	3618.98	3919.85	4121.29	3382.93	4085.09	3824.86	5538.56	5757.94	6787.18	5326.2	5144.78	5904.16	5743.14	5929.22	5950.7	6705.36	6083.91	6844.9	5403.83	6152.99
ODBA_HUMAN	3.06054	2.82726	4.97832	6.62803		G6PD_HUMAN	4309.34	3877.25	3873.37	3859.29	3532.48	3673.45	3854.2	7971.97	8160.12	7713.15	9081.29	8289.72	7452.24	8111.41	12907.3	12207.8	12784.2	12983.5	14601.9	12928.6	13068.9	17707.8	17952.1	17474	17503.6	17669.2	17045.5	17558.7	20020.7	21536.2	23126.1	21439.4	22195.9	21361.8	21613.3
ACTN1_HUMAN	2.12457	3.67174	5.03602	6.48901		UBL4A_HUMAN	684.383	377.886	618.885	384.427	374.735		488.063	705.035	878.625	450.851	771.962	949.26	353.087	684.803	1101.66	984.805	1559.53	994.1	1530.71	986.321	1192.85	2299.44	1398.26	1603.95	1741.06	2033.1	1743.58	1803.23	1746.15	1875.42	2139.18	1804.76	2226.89	1520.59	1885.5
PEPD_HUMAN	1.8547	2.92637	4.18594	5.1758		PYC_HUMAN	1069.9	1085.51	917.504	1478.09	1160.06	1306.63	1169.62	2706.9	2942.23	2556.75	2603.65	2507.05	2078.66	2565.87	3936.2	3690.38	4015.79	4068.96	3721.36	3764.93	3866.27	5907.94	5112.6	4752.21	4747.71	5897.8	5272.19	5281.74	6427.81	6723.74	7627.85	6840.22	6683.6	6528.69	6805.32
XRCC6_HUMAN	2.27623	3.61619	5.01999	6.22034		DMD_HUMAN		214.3		252.743	159.498	422.577	262.279	303.182		22.4157		558.925	763.978	412.125	1094.21	693.922	521.248	705.183	444.261	543.331	667.026	973.259	1361.09	1268.83	897.889	966.891	875.057	1057.17	723.476	1369.29	1340.71	1007.25	1098.49	1174.65	1118.98
XRCC5_HUMAN	2.08477	3.31631	4.59374	5.6544		C1TC_HUMAN	3903.41	4098.69	4401.4	4194.19	4086.17	3680	4060.64	8581.76	8648.34	8757.87	8799.29	8464.16	8708.87	8660.05	13795.9	13660.8	12469.1	13219.2	12934.6	12838.5	13153	17630.2	16731	17967.6	17920.2	16577	17430.1	17376	20157.6	21327.2	22766.5	20617.2	21767.5	19722.1	21059.7
COX41_HUMAN	2.63811	4.36663	5.92113	7.85589		MPRI_HUMAN	520.901	660.92	873.161	547.801	598.216	659.119	643.353	1148.81	1068.6	1428.78	1052.24	1087.7	997.267	1130.57	1830.5	1821.45	1775.12	1767.66	1596.69	1765.88	1759.55	2641.46	2389.59	2484.56	2685.71	2635.19	2370.14	2534.44	3018.46	2874.03	3306.72	3033.31	2651.33	2891.94	2962.63
GILT_HUMAN	2.00268	4.0558	6.143	11.5786		ADHX_HUMAN	1362	2104.72	1422.87	2073.5	1223.2	2010.45	1699.46	4585.02	3998.78	3823.42	3923.63	4254.15	3584.24	4028.21	5670.69	6794.74	6312.23	6150.99	5987.32	6747.45	6277.24	8490.02	8009.58	9164.89	8606.71	8347.73	9135.86	8625.8	10702.3	11315.4	12365.8	10156.5	10679.7	9714.33	10822.3
LAMP2_HUMAN	2.84352	3.48357	4.69813	6.86459		CDK4_HUMAN	161.902	316.252	246.105	281.789	216.282	171.945	232.379	614.203	797.192	317.538	458.805	492.41	591.604	545.292	1075.69	1128.22	728.593	1114.98	345.789	1465	976.379	1287.88	1162.71	1100.62	869.684	1168.57	737.645	1054.52	1494.97	1595.85	1571.42	994.354	1338.78	848.873	1307.37
RINI_HUMAN	2.05142	3.22809	4.36592	5.29456		PRPS2_HUMAN	839.895	1670.44	1285.01	1126.98	954.387	746.566	1103.88	2951.08	2800.84	1821	1859.79	3243.88	2132.16	2468.12	3733.42	4088.91	3890.6	3051.52	4088.82	3196.08	3674.89	5292.89	5435.86	5146.44	5084.59	4711.8	5151.05	5137.1	5315.64	6995.17	6392.83	6252.13	5751.01	5805.37	6085.36
EF2_HUMAN	2.05957	3.20117	4.30614	5.38508		PRPS1_HUMAN;PRPS2_HUMAN	2395.78	2090.05	2381.99	2039.18	2135.35	2806.91	2308.21	4146.97	4862	2877.97	2653.88	4686.04	4856.11	4013.83	7265.19	8107.23	7967.75	6476.31	8228.44	9858.59	7983.92	10983.9	9701.89	9526.97	8740.95	9803.2	10493	9874.99	15330.1	15644.8	16527.3	15105.3	15703.7	11868.8	15030
EF2_HUMAN;U5S1_HUMAN	1.87313	2.75181	3.6287	4.33275		PABP1_HUMAN	3135.03	2802.66	2795.62	3031.68	2686.59	2479.1	2821.78	7220.22	6042.64	6819.79	6445.41	6120.38	6364.87	6502.22	10845.9	10782.6	10852.3	10289.2	10295.6	9492.17	10426.3	13961	15288	13088.7	13988.3	14894.7	14886.9	14351.3	16852.3	19025	19111	17096.2	17676.7	17559.1	17886.7
K1C10_HUMAN	2.17565	3.31769	4.55621	5.45837		PABP1_HUMAN;PABP4_HUMAN	3182.88	2056.2	2606.55	3184.01	2576.08	2439.33	2674.17	6543.36	5249.35	5639.73	5771.76	5324.03	5386.18	5652.4	9724.32	9243.59	8116.14	9354.57	8694.14	9328.76	9076.92	12417.3	12615.7	11862.9	11252	11533.1	12747.5	12071.4	15738.5	14274.8	17550.3	14693.3	16987.2	13503.5	15457.9
K1C13_HUMAN;K1C15_HUMAN	1.92639	2.92968	3.5167	4.63159		PCNA_HUMAN	5714.75	6443.9	6338.23	6647.81	6254.9	6041.35	6240.16	15160.3	13889.4	13419.4	14263.8	13215	14506.7	14075.8	22871.6	21789	20502.4	20585.2	20417	23121.4	21547.8	29137.3	28779.6	27949.4	28729.9	28360.9	28516.5	28578.9	33930.9	35206.2	35696.3	34347.8	34365.6	31861.9	34234.8
PDIA4_HUMAN	2.14174	3.30617	4.55606	5.40898		HARS1_HUMAN	1118.09	1442.55	1430.36	969.331	1542.73	1202.25	1284.22	2554	2087.23	2837.75	2571.1	2269.71	2813.02	2522.14	3701.63	4159.99	4391.67	3470.63	3764.39	4147.46	3939.3	5022.67	5322.35	5926.5	4744.78	4745.95	4933.89	5116.02	5888.52	5787.93	6662.19	5894.58	5725.86	5796.04	5959.19
P4HA1_HUMAN	2.53057	3.32927	5.86803	6.38138		HARS1_HUMAN;SYHM_HUMAN	1139.22	1447.48	923.522	1676.32	1350.47	1658.16	1365.86	3692.97	2978.19	2869.76	2635.28	3431.3	3548.55	3192.67	5245.47	4773.4	4862.63	4350.71	4932.75	4757.67	4820.44	6680.2	6490.72	6418.92	6538.1	5793.66	6757.62	6446.54	7635.42	9114.79	7927.88	8434.71	7163.38	8086.14	8060.39
TCTP_HUMAN	2.15358	3.20289	3.99578	5.62348		CO6A1_HUMAN		163.313		124.876	97.0005		128.396	304.262	322.916	165.627	802.187	319.205	324.096	373.049	532.735	327.359	1068.12	624.067		507.645	611.985	735.669	1141.16	1413.38	461.554	1691.49	991.315	1072.43	1673.69	1374.61	1203.98	1303.85	1192.47	940.897	1281.58
PLST_HUMAN	2.10869	3.38912	4.677	6.00726		ADT1_HUMAN	1116.3	402.791	874.232	585.071	663.108	562.518	700.67	1221.25	1398.39	1213.23	1004.96	1041.47	1131.43	1168.46	1774.55	1512.17	2759.97	1429.55	2340.04	1739.36	1925.94	2811.61	3490.7	3348.76	1443.45	2849.74	2542	2747.71	3931	2928.73	3461.99	2225.61	3228.07	2500.92	3046.05
PLSI_HUMAN;PLST_HUMAN	2.25852	3.50354	4.66195	5.9		ADT1_HUMAN;ADT3_HUMAN			163.314				163.314	179.342		106.845	162.127	155.189		150.876	306.634	81.9382	46.5005	109.001	244.002	141.126	154.867	586.758	639.093	126.466	224.914	556.683	163.833	382.958	509.806	699.528	488.269	402.46	399.912	354.797	475.795
ACPH_HUMAN	2.06698	3.37053	4.25958	5.31547		ADT3_HUMAN	1066.89	1035.94	1136.04	1117.27	950.23	1266.18	1095.42	2280.27	552.021	1946.43	1616.05	2327.38	1736.04	1743.03	3172.55	2394.3	2250.22	2404.55	2494.27	2886.71	2600.43	4353.44	4113.36	4348.09	4276.4	4503.48	4418.98	4335.62	3862.85	4574.71	3036.38	3054.38	4308.85	4002.08	3806.54
ETFA_HUMAN	2.30047	3.52628	5.00219	5.90614		FA5_HUMAN	252.105	214.385	402.025	277.314		352.979	299.762	820.55	422.977	525.188	1115.23	758.139	471.904	685.665	235.517	1056.71	993.927	1159.46	581.297	560.195	764.518	1173.01	1433.49	1129.46	1620.12	1491.1	1525.34	1395.42	1354.59	1496.34	1682.32	2070.18	721.245	1241	1427.61
GYS1_HUMAN	2.2292	3.52769	4.97217	5.54407		IMDH2_HUMAN	2475.19	2660.92	2446.39	1938.27	2489.57	2713.17	2453.92	5137.54	4877.69	5172.5	4644.39	5335.62	4900.82	5011.43	7254.63	7384.72	7443.83	7449.19	7998.76	7337.86	7478.16	10158.7	10212	9499.7	8618.81	9138.05	8543.97	9361.87	12137	12717.4	13494.7	12476.2	13602.2	11544.1	12661.9
KAP2_HUMAN	2.0615	3.54213	5.22525	6.32923		IMDH1_HUMAN;IMDH2_HUMAN	1620.86	2176.84	1890.34	1866.53	1521.03	1283.81	1726.57	5456.1	4469.97	6195.74	4488.72	4093.04	3554.77	4709.72	7763.66	6374.84	9114.79	8450.68	8396.36	8415.96	8086.05	9592.99	11856.2	10949.9	12216.1	10197.2	11977.7	11131.7	13416.1	11956	13757.1	14515.6	11907.9	11527.9	12846.8
ENOB_HUMAN	2.23844	3.23094	3.73517	5.9499		TPR_HUMAN	1125.25	1012.4	994.84	1112.01	1007.15	986.405	1039.68	2011.36	2174.2	1873.95	2034.24	1802.68	2008.44	1984.14	3153.76	3088.05	3225.45	3077.58	2850.49	3360.38	3125.95	4164.3	4136.75	4570.44	4207.96	4203.89	4197.62	4246.83	4805.76	5632.19	5487.36	5044.36	5346.25	4612.24	5154.69
T2FB_HUMAN	2.2319	2.83134	5.16628	5.95517		KCRB_HUMAN	762.119	607.87	970.221	618.29	627.558	662.445	708.084	1590.45	1425.8	1573.29	2086.5	1621.71	1725.78	1670.59	2780.46	3100.86	2945.76	3294.84	2780.35	2605.55	2917.97	4371.57	3321.3	3375.9	3158.88	3840.61	4009.85	3679.68	4606.34	5404.99	4950.89	5029.55	5145.88	4754.13	4981.96
CD59_HUMAN	2.41196	3.59379	4.94019	6.83286		ANXA3_HUMAN	2492.65	2932.13	2509.01	2285.54	2623.05	2428.55	2545.16	5984.48	5831.13	6176.07	5487.71	5593.38	4955.54	5671.38	8850.64	8295.46	8505.06	8668.49	8904.34	8170.57	8565.76	12036.3	11169	11704.4	12136.3	11943	10478.8	11578	15044.2	14575.3	14522.6	14930.9	14171.5	13198	14407.1
MTDC_HUMAN	2.01849	3.64863	5.0579	5.92646		ODBA_HUMAN	74.5345	226.921	166.189	217.152	123.653	128.222	156.112	300.832	408.111	403.382	610.743	484.646	659.005	477.787	649.622	410.952	377.419	430.879	443.779	335.56	441.368	675.154	763.129	881.434	868.268	478.279	996.785	777.175	1171.36	1044.15	1080.32	887.17	1157.61	867.677	1034.71
MIF_HUMAN	2.13227	3.42646	5.8088	4.76333		ACTN1_HUMAN	1421.26	1542.38	1681.58	1554.3	1217.96	1221.77	1439.88	3004.49	3068.33	3177.27	3209.83	2676.36	3218.4	3059.11	5055.15	5688.35	5542.15	5114.32	5388.41	4932.71	5286.85	7053.02	7352.38	6906.52	7489.35	7007.18	7698.95	7251.23	9366.25	9626.64	10266	9334.15	9491.22	7975.88	9343.36
CD99_HUMAN	1.3509	3.10867	4.1017	5.14099		PEPD_HUMAN	548.869	371.145	399.872	477.965	395.994	371.517	427.56	874.959	1072.89	665.417	829.62	778.507	536.581	792.996	1259.48	1176.36	1127.3	1352.37	1167.3	1424.4	1251.2	1853.96	2000.95	1647.47	1925.73	1406.31	1904.02	1789.74	2126.09	2405.38	1879.69	2200.61	2530.29	2135.74	2212.97
GLU2B_HUMAN	2.0465	3.28774	4.27077	5.5151		XRCC6_HUMAN	3176.99	2426.72	3233.79	2691.65	2767.05	2787.55	2847.29	6895.44	6646.72	6022.01	6446.15	6358.7	6517.6	6481.1	11275	9913.26	9405.55	9905.64	10567	10711.7	10296.4	13783.2	15287.1	14221.5	13728.9	15010.8	13728.8	14293.4	17274.3	18189.4	19146	17441	16942.5	17273.5	17711.1
FPPS_HUMAN	2.2293	3.54746	4.50833	5.555		XRCC5_HUMAN	5163.96	5312.61	5822.04	5323.78	4886.71	4510.34	5169.91	12408.8	9937.02	11239.8	10541.7	9616.71	10924.4	10778.1	17839	17606.6	16821.9	17209.6	16863.4	16529.6	17145	24399.4	23482.4	23063.8	23060.1	23993.4	24496.1	23749.2	28720.9	29997.9	30796.6	28097.8	29546.5	28236.7	29232.7
TRI27_HUMAN	2.24502	2.60739	3.71386	5.09708		COX41_HUMAN	4085.19	4015.31	3292.27	2845.9	3780.49	3930.08	3658.21	9451.5	9624.08	9852.19	10134.3	9267.85	9574.69	9650.77	15153.1	16057.8	15548.3	17477	15719.4	15888.6	15974	23057.6	20798	21306.3	21683	22352.8	20766.7	21660.7	29627.1	29161.3	29851.5	27798.9	30220.6	25771.4	28738.5
CBPM_HUMAN	1.55567	2.8017	3.64133	5.25126		GILT_HUMAN	523.089	163.716	123.878	465.44			319.031	1120.3	594.948	701.068	332.742	630.429	454.013	638.917	1245.27	795.244	1654.08	1293.51	1650.13	1125.32	1293.93	910.725	1907.02	2056.31	2233.76	2847.01	1804.01	1959.81	3434.13	3672.73	3830.25	2666.29	4212.89	4347.33	3693.94
CX7A2_HUMAN	2.19691	2.59112	4.42506	5.48467		LAMP2_HUMAN	1185.03	1962.99	911.324	1667.61	1313.95	1184.18	1370.85	3655.35	3411.46	2892.64	4465.72	4375.23	4587.77	3898.03	4303.9	4529.2	6279.01	3809.27	4672.43	5058.81	4775.44	6098.25	6162.72	6057.84	5214.86	6615.06	8493.75	6440.41	8213.8	8831.92	10296.7	10941.2	9246.65	8931.59	9410.31
AK1A1_HUMAN	2.54598	4.17423	5.60481	6.74425		RINI_HUMAN	1411.38	1143.32	1211.13	1096.02	1217.65	1180.96	1210.08	2582.42	2139.29	2521.02	3051.67	1964.1	2635.76	2482.38	4035.66	4206.29	4075.52	3357.78	3926.34	3835.86	3906.24	5258.82	5108.71	5241.24	4972.64	5556.28	5560.92	5283.1	5671.62	6650.57	7430.73	5630.31	6233.95	6823.73	6406.82
KPYM_HUMAN	1.90565	2.84286	3.67435	4.30445		EF2_HUMAN	20537	19113	18579.2	18357.2	17389.8	16780.8	18459.5	40238.8	38979.7	37184.2	38175.3	37253.9	36279.5	38018.6	59398.4	58031.2	58348.8	57592.6	60817.5	60363.5	59092	79403.1	80383.3	78675	77127.9	82244.7	79101	79489.2	96715.5	103405	107234	95768.8	99496.1	93816.1	99405.9
KPYM_HUMAN;KPYR_HUMAN	1.95875	2.9291	3.89157	4.73266		EF2_HUMAN;U5S1_HUMAN	30611.2	31590.4	28663.2	31272.3	30706.1	31642.5	30747.6	57767.3	58549.5	59081.6	59028.6	55451.8	55686.8	57594.3	89135.4	85928.8	81709.4	82225.2	83706.5	84963.5	84611.5	112968	112553	109646	109748	112938	111590	111574	123513	133404	141135	133395	138511	129372	133222
[truncated: 3,192 more rows]

[truncated: 18 more sheets: Fig.4b, Fig.4c, Fig.4d, Fig.4e, Fig.4f, Fig.5b, Fig.5c, Fig.5d, Fig.5e, Fig.5f, SFig.2, SFig.4, SFig.5, SFig.6, SFig.7, SFig.8, SFig.9, SFig.12]
